# Supplementary material for: Hypoalbuminemia at admission predicts the development of acute kidney injury in hospitalized patients: A retrospective cohort study
Source: PLoS One. 2017 Jul 19;12(7):e0180750. doi: 10.1371/journal.pone.0180750 (PMC5516984; doi:10.1371/journal.pone.0180750)
Supplement: S1 File — (XLSX) [file pone.0180750.s001.xlsx]

## Sheet: BASE
Patient number	AGE	BMI	Systolic BP	SEX	CANCER	Cardiovacular disease	DM	Heart failure	HTN	ischemic heart disease	myocardiac ischemia	Bacteremia	liver	DURation_ADMission	DUR_DEATH_ADM	LAB_ALB_0	LAB_GOT_0	LAB_GPT_0	LAB_HB_0	LAB_K_0	LAB_NA_0	LAB_SCR_0	LAB_SCR_BASE	LAB_TBIL_0	LAB_TCHOL_0	LAB_WBC_0	OUT_HAAKI_USED	DUR_OUTAKI	OUT_DEATH_DURATION	OUT_DEATH_SAP_20150831	G_HYPOALB	OUT_AKI_2W	OUT_ALB_AKI_2W	O_OUT_DEATH_DUR30	DUR_OUT_DEATHADM30	O_OUT_DEATH_DUR90	DUR_OUT_DEATHADM90	O_OUT_DEATH_DUR1Y	DRU_OUT_DEATHADM1Y	DUR_OUT_DEATH_ADM	D_ALB_2DAYS	recovery_death
1	84	22.3	117	0	1	0	0	0	0	0	0	0	0	3	3	3.8	12	6	10.3	4.3	140	0.44	0.51	0.3	146	7	0	3	26	0	0			0	3	0	3	0	3	804	0	0
2	79	25.1	110	0	0	0	0	0	0	1	0	0	0	8	8	3.8	25	45	12.8	4	136	0.7	0.56	0.3	123	6.4	0	8	27	0	0			0	8	0	8	0	8	852	0	0
3	65	24.5	125	1	0	0	0	0	0	1	0	0	0	2	2	4	15	12	12.7	4.2	142	0.62	0.94	0.4	166	4.4	0	2	24	0	0			0	2	0	2	0	2	735	0	0
4	68	30.8	114	0	0	0	0	0	1	0	0	0	0	10	10	4.7	38	37	14	3.9	140	0.44	0.764286	0.4	189	5.6	0	10	31	0	0			0	10	0	10	0	10	953	0	0
5	74	29	147	1	0	0	1	0	0	0	0	0	0	13	13	4.3	20	15	12.9	4.4	136	0.64	0.77	0.7	146	16.5	0	13	22	0	0			0	13	0	13	0	13	698	0	0
6	40	19.7	142	0	1	0	0	0	0	0	0	0	0	3	3	4.2	19	9	12.7	3.7	140	0.75	0.839203	0.3	137	5.2	0	3	23	0	0			0	3	0	3	0	3	722	0	0
7	75	21.1	158	0	0	0	0	0	1	0	0	0	0	4	4	5.3	26	17	13.2	3.8	137	0.32	0.751259	1	189	5.1	0	4	21	0	0			0	4	0	4	0	4	653	0	0
8	80	22.7	198	0	0	0	0	1	1	1	0	0	0	3	3	4.3	49	27	14.1	4.1	136	0.97	0.744316	1.5	136	11.3	1	1	26	0	0	0		0	3	0	3	0	3	797	0	1
9	91	25.5	124	0	0	0	0	0	0	0	0	0	0	7	488	3.3	69	44	10.2	3	146	0.84	0.87	0.6	145	9.1	0	7	16	1	1			0	30	0	90	0	365	488	0	0
10	54	26.7	134	1	0	0	0	0	0	0	0	0	0	14	14	3.8	27	20	13.9	4.2	140	0.84	0.83	0.9	166	16.2	0	14	21	0	0			0	14	0	14	0	14	649	0	1
11	76	24.2	129	0	1	0	0	0	0	0	0	0	0	2	16	3.5	204	110	13.7	4.3	135	0.6	0.78	0.8	180	9.2	0	2	0	1	0			1	16	1	16	1	16	16	0	0
12	76	25.7	156	1	0	0	1	0	0	0	0	0	0	3	3	4.5	24	19	12	4.3	139	0.91	1.15	0.4	163	5.2	0	3	26	0	0			0	3	0	3	0	3	811	0	0
13	75	20.3	108	0	0	0	0	0	1	0	0	0	0	5	5	3.7	21	10	11.1	5	138	0.84	0.91	0.3	101	7.1	0	5	20	0	0			0	5	0	5	0	5	616	0	0
14	80	21.4	138	1	0	0	1	0	1	0	0	0	0	4	4	3.9	21	27	14.4	3.9	141	0.63	0.7	0.8	187	7.4	0	4	20	0	0			0	4	0	4	0	4	619	0	0
15	73	26.2	109	1	0	0	1	0	0	0	0	0	0	5	5	3.8	30	18	10.9	4.3	138	0.83	0.77	0.5	160	6.9	0	5	25	0	0			0	5	0	5	0	5	781	0	0
16	66	21.2	139	0	1	0	0	0	1	0	0	0	0	9	9	3.5	29	26	12.6	3.7	136	0.64	0.9	1.2	168	10.83	0	9	25	0	0			0	9	0	9	0	9	783	0	0
17	68	25.5	126	0	0	0	0	0	0	0	0	0	0	6	6	3.5	28	11	11.5	3.8	136	0.63	0.6	0.8	192	9.33	0	6	31	0	0			0	6	0	6	0	6	944	0	0
18	77	24.7	140	0	1	0	0	0	0	0	0	0	0	8	8	4.2	31	25	13.6	4.2	141	0.41	0.33	0.7	197	4.63	1	5	28	0	0	0		0	8	0	8	0	8	878	0	1
19	79	21.4	156	0	0	0	0	0	0	0	0	0	0	31	31	3.3	25	13	10.7	4	131	0.39	0.42	0.8	190	9.4	1	6	21	0	1	0	1	0	30	0	31	0	31	639	0	0
20	33	24.8	106	0	0	0	0	0	0	0	0	0	0	5	5	3.2	15	13	9.3	3.7	136	0.45	0.875852	0.6	252	9.44	0	5	23	0	1			0	5	0	5	0	5	717	0	1
21	80	17.9	106	1	0	0	0	0	1	0	0	0	0	8	8	2.9	22	22	11.8	4.6	117	0.61	0.99	1.4	105	11.1	0	8	25	0	1			0	8	0	8	0	8	767	0	0
22	65	18.9	151	0	0	0	1	0	1	0	0	0	0	15	15	3.7	18	15	10.9	4.3	140	0.41	0.63	0.7	127	8.22	0	15	26	0	0			0	15	0	15	0	15	799	0	0
23	79	24.2	140	1	0	0	0	0	0	0	0	0	0	1	1	4.1	16	11	13.6			0.97	0.965143	0.9	192	4.97	0	1	22	0	0			0	1	0	1	0	1	686	0	0
24	73	23.5	118	0	0	0	0	0	0	0	0	0	0	3	768	4	23	19	12.2	4.1	140	0.91	0.82	0.8	211	5.59	0	3	25	1	0			0	30	0	90	0	365	768	0	0
25	81	18.1	144	0	0	0	1	0	1	0	0	0	0	2	2	4.4	18	10	9.7	4.4	138	0.94	0.84	0.7	187	8.93	0	2	25	0	0			0	2	0	2	0	2	790	0	0
26	53	21.4	120	1	0	0	1	0	0	0	0	0	0	3	3	3.8	17	19	12.3	4.5	139	0.81	0.7	0.6	134	5.29	0	3	27	0	0			0	3	0	3	0	3	826	0	0
27	45	27.4	127	1	0	0	0	0	0	0	0	0	0	8	8	4.4	26	24	16.2	3.9	138	0.82	1.06466	0.9	171	15.6	0	8	24	0	0			0	8	0	8	0	8	742	0	0
28	72	15.4	158	0	0	0	0	0	0	0	0	0	0	159	159	4.6	58	25	11.6	4.2	125	1.01	0.82	0.7	220	9.5	1	1	24	0	0	0		0	30	0	90	0	159	746	0	0
29	58	26.8	153	0	0	0	1	0	0	0	1	0	1	3	3	4	25	8	13.1	4.1	137	0.76	0.73	0.3	215	6.6	0	3	28	0	0			0	3	0	3	0	3	877	0	0
30	76	19.8	116	1	0	0	1	0	0	0	0	0	1	40	40	2.3	19	15	8.6	3.4	126	0.61	0.61	0.8	126	9.07	0	40	25	0	1			0	30	0	40	0	40	765	0	0
31	68	24.9	149	0	0	0	0	0	1	0	0	0	0	15	15	3.2	24	15	12	4.3	141	0.59	0.75	0.5	136	10.29	0	15	20	0	1			0	15	0	15	0	15	631	0	1
32	77	22.1	133	1	0	0	1	0	1	0	0	0	0	73	73	2.9	21	18	12.8	3.8	137	1.36	1.47	0.6	86	17.29	0	73	2	1	1			0	30	1	73	1	73	73	0	0
33	89	22.8	139	1	0	0	1	0	1	0	0	0	0	3	3	3.2	88	6	8.3	6	138	1.85	1.29	4.1	98	7.7	1	0	0	1	1	0	1	1	3	1	3	1	3	3	1	1
34	81	18.7	140	0	0	0	1	0	0	0	0	0	0	22	22	2.9	17	8	9.1	4	134	0.28	0.49	0.7	143	11.6	0	22	27	0	1			0	22	0	22	0	22	850	0	0
35	66	18.8	141	0	0	0	0	0	0	0	0	0	0	8	8	4	20	12	11.8	3.8	139	0.43	0.55	0.6	162	6	0	8	28	0	0			0	8	0	8	0	8	880	0	0
36	76	24.8	120	1	0	0	1	0	1	0	0	0	0	2	2	4.4	21	23	11.8	4.8	140	0.85	1.02	0.5	137	4	0	2	27	0	0			0	2	0	2	0	2	826	0	0
37	71	24.4	125	1	0	0	0	0	1	0	0	0	1	8	8	4	25	19	13.2	4	140	0.84	0.73	1.4	132	5.46	0	8	27	0	0			0	8	0	8	0	8	847	0	0
38	71	30.5	181	0	0	0	0	0	1	0	0	0	0	14	14	3.7	28	8	11.6	3.7	138	0.71	0.69	0.9	173	7.6	0	14	27	0	0			0	14	0	14	0	14	832	0	0
39	74	27	160	0	0	0	1	0	0	0	0	0	0	9	9	4	17	12	12.4	3.2	142	0.69	0.754018	0.3	175	5.9	0	9	28	0	0			0	9	0	9	0	9	881	0	1
40	91	17.7	123	0	0	0	1	0	0	0	0	0	0	12	76	3.8	35	45	10.9	5	154	0.89	1.18	0.9	132	8.9	0	12	2	1	0			0	30	1	76	1	76	76	0	0
41	66	29.1	149	0	0	0	1	0	1	0	0	0	0	15	15	3.9	26	23	11	4.2	138	0.61	0.76	1.3	218	7.47	0	15	30	0	0			0	15	0	15	0	15	929	0	0
42	74	26.9	159	0	1	0	1	0	1	0	0	0	0	8	8	3.4	71	34	8.2	5.2	144	1.74	1.64	1.5	135	30.22	1	0	0	1	0	0		1	8	1	8	1	8	8	0	0
43	81		165	0	0	0	0	0	0	0	0	0	0	24	24	3.8	19	18	12.6	4.2	134	0.46	0.741565	0.4	177	7.1	0	24	22	0	0			0	24	0	24	0	24	673	0	0
44	70	20	100	0	0	0	0	0	0	0	0	0	0	3	3	3.5	31	17	11.5			0.47	0.59	0.2	155	20.1	0	3	29	0	0			0	3	0	3	0	3	905	0	0
45	61	22.3	126	0	0	0	0	0	0	0	0	0	0	2	2	3.6	42	42	13.1	4.1	143	0.32	0.46	0.4	178	4.7	0	2	22	0	0			0	2	0	2	0	2	671	0	0
46	68	22.1	153	0	0	1	0	0	0	0	0	0	0	5	5	3.9	25	6	13.3	4.6	136	0.55	0.58	0.7	193	7.9	0	5	24	0	0			0	5	0	5	0	5	733	0	0
47	66	26.3	130	0	0	0	0	0	1	0	0	0	0	2	2	4.4	29	37	13.6	4	141	0.55	0.73	0.3	159	7	0	2	20	0	0			0	2	0	2	0	2	622	0	0
48	93	20.4	110	0	0	0	1	0	1	0	0	0	0	3	439	3.6	25	30	7.3	6.3	139	1.31	1.58	0.3	114	8.1	0	3	14	1	0			0	30	0	90	0	365	439	0	1
49	66	24.5	101	0	0	0	0	0	0	0	0	0	0	3	3	3.4	16	12	10.7	3.9	138	0.57	0.64	0.5	159	8.6	0	3	24	0	0			0	3	0	3	0	3	752	0	0
50	48		183	0	0	0	0	0	0	0	0	0	0	8	8	4.6	24	37	14.8	3.9	140	0.42	0.812788	0.6	169	12.1	0	8	31	0	0			0	8	0	8	0	8	966	0	1
51	85	25.2	117	0	0	0	1	0	1	0	0	0	0	8	8	3.8	24	10	9.2	3.8	141	2.34	2.46	0.4	138	4.3	1	2	21	0	0	0		0	8	0	8	0	8	664	0	1
52	82	27.4	167	0	0	0	0	0	1	0	0	0	1	6	6	3.4	76	74	12.2	3.8	138	0.71	0.71	0.6	167	7.3	0	6	26	0	0			0	6	0	6	0	6	810	0	0
53	78	19.6	120	0	0	0	1	0	0	0	0	0	0	10	10	3.7	19	11	10.7	4.7	135	0.43	0.57	0.6	151	8.5	0	10	29	0	0			0	10	0	10	0	10	908	0	0
54	76	24.1	118	0	0	0	0	0	0	0	0	1	0	29	29	2.9	37	23	12.5	3.1	132	0.34	0.26	1	148	6.4	1	1	22	0	1	0	1	0	29	0	29	0	29	677	0	1
55	61	21.5	156	0	0	0	1	0	0	0	0	0	0	1	1	4.2	15	11	13	3.6	140	0.47	0.63	0.3	146	5.5	0	1	20	0	0			0	1	0	1	0	1	637	0	0
56	89	15.6	129	0	0	0	0	0	1	0	0	0	0	17	17	2.5	19	6	11.2	3.7	139	0.38	0.52	0.6	125	5.2	0	17	0	1	1			1	17	1	17	1	17	17	0	0
57	74	20.3	132	0	0	0	0	0	0	0	0	0	0	16	16	3.8	17	7	13.4	3.8	143	0.72	0.69	0.5	154	7.04	0	16	27	0	0			0	16	0	16	0	16	839	0	0
58	66	25.7	125	0	0	0	0	0	0	0	0	0	0	4	4	3.7	176	468	10.6	4.7	140	0.5	0.4	0.9	223	5.69	0	4	21	0	0			0	4	0	4	0	4	647	0	0
59	88	23.2	172	0	0	0	0	1	0	0	0	0	0	7	603	4	25	8	11.5	3.9	135	0.74	0.84	1.9	159	8.2	1	6	19	1	0	0		0	30	0	90	0	365	603	0	0
60	45	20.3	99	0	1	0	0	0	0	0	0	0	0	3	3	4.2	33	27	12.7	4.2	139	0.46	0.67	0.6	192	11.1	0	3	21	0	0			0	3	0	3	0	3	657	0	0
61	78	27	93	0	0	0	1	0	1	0	0	0	0	1	1	4.4	57	34	15.3	4.1	138	0.88	0.746693	0.5	117	17.9	0	1	0	1	0			1	1	1	1	1	1	1	0	0
62	77	26.1	118	1	1	0	1	0	1	0	0	0	0	5	174	3.7	24	21	11.5	4.4	137	1.01	1	0.4	149	5.6	0	5	5	1	0			0	30	0	90	1	174	174	0	0
63	20	17.8027	98	1	0	0	0	0	0	0	0	0	0	27	27	4.3	34	25	17.3	4.3	147	0.37	1.22206	1.1	102	7.39	1	10	27	0	0	0		0	27	0	27	0	27	835	0	1
64	57		115	0	0	0	0	0	1	0	0	0	0	7	7	4	16	11	13.4	3.7	136	0.52	0.37	2	174	7.2	0	7	20	0	0			0	7	0	7	0	7	634	0	0
65	75	24.1	115	1	1	0	1	0	0	1	0	0	0	24	24	4	57	50	7.2	4.6	140	1.41	1.36	1.2	147	7.9	1	14	25	0	0	0		0	24	0	24	0	24	761	0	0
66	79	25.5	148	0	0	0	0	0	0	0	0	0	0	4	4	3.9	50	27	12.2	4	143	0.69	0.79	1.3	127	10.08	0	4	29	0	0			0	4	0	4	0	4	908	0	0
67	65	25.3	136	1	0	0	0	0	1	0	0	0	0	2	2	4.5	46	64	14.1	4.1	142	0.84	0.998292	0.6	196	6.8	0	2	30	0	0			0	2	0	2	0	2	923	0	0
68	81	27.1	128	1	0	0	0	0	1	0	0	0	0	20	20	3.6	16	25	12.8	4.1	138	0.76	0.74	0.8	140	11.7	0	20	23	0	0			0	20	0	20	0	20	720	0	0
69	90	20.3	163	0	0	0	0	0	1	0	0	0	0	6	6	4.6	29	17	12.4	4.8	136	1.76	1.72	0.5	191	6.5	0	6	27	0	0			0	6	0	6	0	6	851	0	0
70	64	18.8	119	0	0	0	0	0	0	0	0	0	0	2	2	4.6	22	27	12.9	4.2	139	0.37	0.772777	0.9	253	7.09	0	2	24	0	0			0	2	0	2	0	2	756	0	0
71	84	23	107	0	0	0	1	0	1	0	0	0	0	13	84	3.3	40	24	10.3	4.9	131	1.57	1.45	0.6	219	22.48	1	2	2	1	1	0	1	0	30	1	84	1	84	84	1	0
72	75	27.4	113	0	0	0	0	0	1	0	0	0	0	12	12	2.2	42	24	9.2	3.7	141	0.45	0.84	0.3	102	9.1	0	12	28	0	1			0	12	0	12	0	12	868	0	0
73	36	23.6	124	1	0	0	1	0	1	1	1	0	0	2	2	4.7	20	32	14.8	4.1	140	0.71	0.98	0.4	157	9.9	0	2	25	0	0			0	2	0	2	0	2	769	0	1
74	55	24	158	0	0	0	0	0	0	0	0	0	0	2	2	4.3	29	14	14.1	4	140	0.51	0.52	0.2	188	7.9	0	2	30	0	0			0	2	0	2	0	2	929	0	0
75	72	20.9	130	1	0	0	0	0	1	0	0	0	0	2	2	4.2	22	18	10.9	4.5	139	1.05	0.93	1	175	5.7	0	2	21	0	0			0	2	0	2	0	2	665	0	1
76	68	23.5	115	0	1	0	0	0	0	0	0	0	0	14	534	4.2	19	7	12	4	141	0.56	0.765852	0.3	229	4.8	0	14	17	1	0			0	30	0	90	0	365	534	0	1
77	81	24.2	165	0	0	0	1	0	0	0	0	0	0	27	27	4.1	21	13	11.2	5.2	137	1.23	1.35	0.6	131	10.7	1	5	30	0	0	0		0	27	0	27	0	27	941	0	0
78	73	24.3	168	0	0	0	0	0	0	0	0	0	0	9	9	4	39	29	14.8	3.9	138	0.79	1.03	1.5	232	7.6	0	9	28	0	0			0	9	0	9	0	9	881	0	0
79	39		124	0	0	0	0	0	0	0	0	0	0	4	4	4.6	20	15	12.8	3.8	144	0.42	0.843377	0.8	206	9.8	0	4	21	0	0			0	4	0	4	0	4	652	0	0
80	28	24.7	139	1	0	0	0	0	0	0	0	0	0	2	2	4.4	21	27	14.3	3.4	137	0.88	0.87	1.4	187	8.68	0	2	31	0	0			0	2	0	2	0	2	957	0	0
81	80	19.6	113	0	0	0	0	0	0	0	0	0	0	10	10	3.9	24	15	12.9	3.4	141	0.53	0.6	0.4	139	4.6	0	10	24	0	0			0	10	0	10	0	10	740	0	0
82	78	20.8	111	0	0	0	1	0	0	0	0	0	0	29	29	4.3	35	23	14	3.8	138	1.07	0.747565	1.5	180	7.3	0	29	20	0	0			0	29	0	29	0	29	619	0	0
83	50		170	1	0	0	1	0	0	0	0	0	1	2	2	3.5	135	62	13.9	3.5	131	0.55	1.04375	3.6	103	2.8	0	2	28	0	0			0	2	0	2	0	2	860	0	1
84	72		125	0	0	0	0	0	1	0	0	0	0	8	8	3.2	15	34	13	3.3	140	0.64	0.61	0.5	242	11.66	0	8	28	0	1			0	8	0	8	0	8	864	0	0
85	87	24.4	138	0	0	0	0	1	1	0	0	0	0	7	7	3.8	32	16	12.3	4.5	131	2.24	2.07	0.8	174	4.7	0	7	28	0	0			0	7	0	7	0	7	881	0	0
86	71	23.5	140	0	1	0	1	0	0	0	0	0	0	3	3	4.5	20	14	14.1	4.1	138	0.49	0.65	0.5	159	7.6	0	3	21	0	0			0	3	0	3	0	3	656	0	0
87	84	17.2	120	1	0	0	0	0	1	0	0	0	0	16	16	2.2	21	17	7.8	4.5	144	2.44	2.2	0.5	70	17.3	1	5	0	1	1	0	1	1	16	1	16	1	16	16	0	1
88	90	25.8	183	1	0	0	1	0	0	0	0	0	0	4	4	3.2	26	23	9.7	4.4	142	2.45	2.48	0.7	142	11.4	0	4	27	0	1			0	4	0	4	0	4	826	0	0
89	82	24.5	160	0	1	0	0	0	1	0	0	0	0	10	349	3.7	28	9	12.6	4.3	141	0.8	1.04	0.5	156	4.6	0	10	11	1	0			0	30	0	90	1	349	349	0	0
90	75	26.4	124	1	0	0	1	0	1	1	0	0	0	1	1	4.4	31	36	14.9	4.6	133	0.69	0.85	0.5	136	5.19	0	1	28	0	0			0	1	0	1	0	1	857	0	0
91	70	27	135	1	1	0	1	0	1	0	0	0	1	1	387	4.5	62	65	16.6	4.3	136	1.01	1.14	0.5	200	8.9	0	1	12	1	0			0	30	0	90	0	365	387	0	0
92	58	19.3	105	1	0	0	0	0	0	0	0	0	0	7	736	4.4	42	18	11.2	4.3	138	0.71	0.96	0.6	166	6.9	0	7	24	1	0			0	30	0	90	0	365	736	0	0
93	59	21.2	119	0	0	0	0	0	1	0	0	0	0	3	3	3.8	31	20	14.2	3	140	0.95	0.94	0.6	198	10.1	0	3	27	0	0			0	3	0	3	0	3	841	0	0
94	65	22.5	147	0	0	0	0	0	0	0	0	0	0	21	21	4.3	24	22	13.5	3.6	133	0.35	0.771905	0.5	261	5.6	0	21	28	0	0			0	21	0	21	0	21	879	0	0
95	81	30.2	108	0	0	0	0	0	1	0	0	0	0	21	21	3.8	22	18	12.4	4.4	142	0.84	0.747657	0.5	202	4.62	0	21	22	0	0			0	21	0	21	0	21	675	0	0
96	82	20.2	111	1	0	0	0	0	1	0	0	0	1	5	5	3.6	246	732	13.8	3.8	142	0.77	0.76	2.7	116	4.2	0	5	25	0	0			0	5	0	5	0	5	771	0	0
97	39	38.3	139	0	0	0	1	0	0	0	0	0	0	13	13	3.1	33	17	7.6	3.6	133	0.54	0.56	0.4	119	3.29	0	13	31	0	1			0	13	0	13	0	13	958	0	0
98	58	23.9	122	1	1	0	1	0	0	0	0	0	0	12	12	3.6	23	14	12.2	4.7	135	0.67	0.89	0.4	179	4.49	0	12	28	0	0			0	12	0	12	0	12	870	0	0
99	31	18.7	132	0	0	0	0	0	0	0	0	0	0	5	5	3.8	26	26	13.4	3.9	136	0.54	0.42	2.3	137	14.1	0	5	24	0	0			0	5	0	5	0	5	757	0	0
100	79	21.1	120	0	1	0	0	0	0	0	0	0	0	7	180	4.4	29	22	11.2	4.2	138	0.64	0.72	0.5	142	5.3	0	7	5	1	0			0	30	0	90	1	180	180	0	0
101	58	24.3	133	1	1	0	1	0	0	0	0	0	0	14	14	3.8	20	21	15.2	4.1	141	0.88	0.99	1	173	5.93	0	14	22	0	0			0	14	0	14	0	14	680	0	0
102	58	28.4	166	1	0	0	1	0	0	1	0	0	0	11	11	4.5	72	123	17.6	4.2	136	0.78	0.84	1	222	7.33	0	11	22	0	0			0	11	0	11	0	11	679	0	0
103	86	21.2	124	0	0	0	1	0	1	0	0	0	0	5	5	4.5	30	17	10.9	4.2	140	0.98	1.07	0.6	150	6.3	0	5	29	0	0			0	5	0	5	0	5	893	0	0
104	74	28.3	133	1	0	0	0	0	1	0	0	0	0	2	2	4.6	24	30	14.8	4.1	140	0.72	0.99	0.4	108	6.1	0	2	26	0	0			0	2	0	2	0	2	818	0	0
105	83	25.2	137	0	0	0	1	0	0	0	0	0	0	24	24	3.4	20	6	12	4	140	0.68	0.97	0.5	117	19.2	0	24	20	0	0			0	24	0	24	0	24	628	0	0
106	85	13.5	103	1	0	0	0	0	0	0	0	0	0	9	9	3.3	26	15	10.4	5.1	137	1.01	0.96024	0.3	141	8.3	0	9	27	0	1			0	9	0	9	0	9	825	0	0
107	77	26.2	131	1	0	0	1	0	1	1	0	0	0	8	8	4.2	20	9	7	4.3	143	1	1.24	0.4	147	6.7	0	8	29	0	0			0	8	0	8	0	8	894	0	0
108	71	23	105	1	0	0	1	0	1	0	0	0	0	2	2	3.7	30	23	9.7	4.4	143	0.67	0.74	0.8	104	3.57	0	2	22	0	0			0	2	0	2	0	2	671	0	0
109	83	21	146	1	0	0	0	0	1	0	0	0	0	10	258	2.8	42	54	9.2	4.2	139	1.81	1.97	0.4	126	6.34	0	10	8	1	1			0	30	0	90	1	258	258	0	0
110	61	28	144	0	0	0	0	0	0	0	0	0	0	15	15	3.4	20	18	8.7	4.6	139	0.54	0.75	0.8	148	7.39	0	15	25	0	0			0	15	0	15	0	15	782	0	0
111	78	35.4	139	0	0	0	1	0	1	1	1	0	0	2	2	4.5	14	32	13.1	4.3	140	0.9	1.07	0.5	201	10.2	0	2	21	0	0			0	2	0	2	0	2	644	0	1
112	76	21.5	113	1	0	1	0	0	1	0	0	0	0	8	8	4.1	21	29	17.7	3.8	139	1.17	0.9	0.6	183	9.8	0	8	28	0	0			0	8	0	8	0	8	881	0	0
113	78	22.9	109	0	0	0	1	0	0	0	0	0	0	19	19	3.7	16	6	14.8	4.1	141	0.8	0.746145	0.9	159	11.6	0	19	20	0	0			0	19	0	19	0	19	619	0	0
114	87	21.4	130	1	0	1	0	0	1	0	0	0	0	2	2	3.7	18	10	11.7	4.2	137	0.99	1.12	0.8	171	6	0	2	21	0	0			0	2	0	2	0	2	663	0	0
115	69	21.6	119	1	0	0	0	0	1	0	0	0	0	3	63	3.1	404	775	13.4	4.1	135	0.69	0.72	4.6	117	6.2	0	3	2	1	1			0	30	1	63	1	63	63	0	0
116	31	27.7	108	0	0	0	0	0	0	0	0	0	0	3	3	3.3	22	8	13.6	4.3	139	0.39	0.883681	0.4	155	10	0	3	27	0	1			0	3	0	3	0	3	822	0	0
117	66	27	129	1	0	0	0	0	1	0	0	0	0	2	2	4.4	20	16	13.9	4.2	141	0.78	1.08	0.3	140	6.1	0	2	20	0	0			0	2	0	2	0	2	624	0	0
118	69	29.4	159	0	0	0	0	0	0	0	0	0	0	10	10	3.8	20	19	8.9	4.3	144	0.59	0.77	0.6	123	9.54	0	10	22	0	0			0	10	0	10	0	10	673	0	0
119	80	18.8	130	0	0	0	0	0	0	0	0	0	0	29	29	4.3	34	16	13.4	3.5	138	0.29	0.743793	0.8	161	7.1	0	29	24	0	0			0	29	0	29	0	29	745	0	0
120	52	16.9	108	0	0	0	0	0	0	0	0	0	0	4	4	3.9	21	8	13.1	3.9	135	0.51	0.36	0.8	201	10.7	1	3	24	0	0	0		0	4	0	4	0	4	752	0	0
121	68	25	137	0	1	0	0	0	1	0	0	0	0	8	8	3.8	20	8	13.3	3.9	137	0.53	0.67	0.4	174	13	0	8	28	0	0			0	8	0	8	0	8	869	0	0
122	72	25.2	105	1	0	0	1	0	1	0	0	0	0	2	2	4.6	27	19	14	4.2	136	0.76	0.981047	0.6	132	5.7	0	2	27	0	0			0	2	0	2	0	2	852	0	0
123	81	26.8	152	0	0	0	0	0	0	0	0	0	0	8	8	3.5	18	10	12.5	4.6	139	0.79	0.93	0.6	137	9.36	0	8	31	0	0			0	8	0	8	0	8	960	0	0
124	77	28.3	144	1	1	0	1	0	0	0	0	0	0	7	7	4.1	31	37	13.2	4.1	139	1	1.05	0.4	158	4.4	0	7	24	0	0			0	7	0	7	0	7	734	0	1
125	64	26.3	136	0	0	0	0	0	0	0	0	0	0	8	8	3.3	26	9	10.7	3.8	143	0.39	0.61	0.8	156	9.4	0	8	23	0	1			0	8	0	8	0	8	701	0	0
126	76	22	127	1	0	1	1	0	1	0	0	1	0	33	33	3.1	27	12	13.5	4.4	141	1.26	1.6	0.4	156	8.1	1	28	1	1	1	1	0	0	30	1	33	1	33	33	0	0
127	79		152	0	0	0	0	0	1	0	0	0	0	9	9	4.2	23	17	11.2	3.9	142	0.77	1.1	0.8	159	7.7	0	9	27	0	0			0	9	0	9	0	9	846	0	0
128	52	24.8	94	0	0	0	0	0	0	0	0	0	1	5	5	3.1	27	26	12.5	3.3	137	0.67	0.6	4.2	102	6.69	0	5	26	0	1			0	5	0	5	0	5	809	0	0
129	61		99	1	1	0	1	0	0	0	0	0	0	9	9	2.7	17	16	11.4	3	136	0.27	0.26	0.6	112	19.9	0	9	29	0	1			0	9	0	9	0	9	895	0	0
130	68	28.7	113	0	0	0	1	0	1	0	0	0	0	2	2	4.1	24	26	14.1	3.9	142	0.73	0.97	0.4	161	5.4	0	2	22	0	0			0	2	0	2	0	2	687	0	0
131	65	26.3	135	0	0	0	0	0	1	0	0	0	0	1	1	4.2	20	12	10.8	4.3	140	0.42	0.63	0.3	163	4.7	0	1	24	0	0			0	1	0	1	0	1	735	0	1
132	68	28.2	116	0	0	0	0	0	1	0	0	0	0	1	1	4.4	28	35	12.5	4.3	138	0.65	0.87	0.4	109	6.3	0	1	29	0	0			0	1	0	1	0	1	908	0	0
133	18	22.6	149	1	0	0	0	0	0	0	0	0	0	2	2	4.9	17	16	15.3	4	140	0.49	1.2446	0.5	131	4.8	0	2	25	0	0			0	2	0	2	0	2	761	0	1
134	67	19.9	122	0	0	0	1	0	0	0	0	0	0	14	14	2.7	24	30	10.8	4.3	131	1.93	1.79	0.3	286	9.18	0	14	23	0	1			0	14	0	14	0	14	713	0	0
135	68		135	0	0	0	1	0	1	0	0	0	0	18	18	4.4	20	9	11.9	4.2	141	0.33	0.67	0.3	158	9.3	0	18	24	0	0			0	18	0	18	0	18	759	0	0
136	73	27.2	112	0	0	0	0	0	0	0	0	0	0	10	10	3.4	18	10	12.8	3.6	142	0.65	0.761397	1.1	131	5.56	0	10	28	0	0			0	10	0	10	0	10	881	0	0
137	70	20.2	132	0	1	0	0	0	0	0	0	0	0	4	277	3.9	36	15	11.9	4.6	145	0.78	0.93	0.7	222	7.1	0	4	9	1	0			0	30	0	90	1	277	277	0	0
138	73	20.9	139	0	0	0	0	0	0	0	0	0	0	10	10	4.4	27	15	13.6	3.9	138	0.64	0.87	0.6	193	12.4	0	10	27	0	0			0	10	0	10	0	10	832	0	0
139	67	25.1	131	0	0	0	0	0	1	0	0	0	0	6	6	3.9	36	34	12.3	3.9	140	0.89	1.09	1.1	158	9.2	0	6	29	0	0			0	6	0	6	0	6	904	0	0
140	81	23.7	106	1	0	0	0	0	1	0	0	0	0	2	2	4	30	19	11.3	4.4	141	1.2	1.36	0.3	124	5.7	0	2	29	0	0			0	2	0	2	0	2	888	0	0
141	50	29.6	125	1	0	0	0	0	1	0	0	0	0	3	3	4.3	21	9	15.5	4.2	137	0.75	0.97	0.9	172	9.7	0	3	27	0	0			0	3	0	3	0	3	841	0	0
142	61	32.5	121	1	1	0	0	0	1	0	0	0	0	3	3	4.4	32	32	16.5	4.2	141	0.81	0.89	0.5	205	7.1	0	3	27	0	0			0	3	0	3	0	3	841	0	0
143	82	22.2	109	0	0	0	0	0	0	0	0	0	0	8	8	3.9	19	7	9.7	4.2	139	0.37	0.53	0.7	220	5.61	0	8	23	0	0			0	8	0	8	0	8	707	0	0
144	69	23.9	153	0	0	0	0	0	0	0	0	0	0	5	5	4	21	17	11.9	4.1	141	0.68	0.768841	0.6	119	5.77	0	5	30	0	0			0	5	0	5	0	5	932	0	1
145	34	21	130	1	0	0	0	0	0	0	0	0	0	1	1	4.4	126	145	13.5	4.4	143	0.56	0.83	6.3	210	7.44	0	1	31	0	0			0	1	0	1	0	1	948	0	0
146	76	25.9	132	0	0	0	1	0	0	0	0	0	0	9	9	3.4	12	10	9.1	5	138	0.67	0.69	0.3	111	7.72	0	9	23	0	0			0	9	0	9	0	9	705	0	0
147	65	22.8	138	0	0	0	0	0	0	0	0	0	0	2	2	3.8	22	18	12.1	4	140	0.64	0.82	0.3	188	6.4	0	2	25	0	0			0	2	0	2	0	2	783	0	0
148	79	19.1	139	1	1	1	1	0	1	0	0	0	0	10	83	3	24	15	9.3	4.7	127	2.55	2.32	1	112	18.8	0	10	2	1	1			0	30	1	83	1	83	83	0	0
149	69	23.1	111	0	0	0	0	0	0	0	0	0	0	2	2	3.9	13	7	11.5	4.1	141	0.44	0.5	0.3	183	6.9	0	2	21	0	0			0	2	0	2	0	2	657	0	0
150	75	24.6	125	0	0	0	0	0	1	0	0	0	0	1	1	4.5	18	10	13	4.4	142	0.39	0.751521	0.4	204	4.93	0	1	22	0	0			0	1	0	1	0	1	689	0	1
151	91	25.7	123	1	0	0	1	0	1	0	0	0	0	5	386	3.5	12	12	14.2	5.3	129	1.11	1.12	0.4	119	12.3	0	5	12	1	0			0	30	0	90	0	365	386	0	1
152	76	27.5	116	0	0	0	0	0	0	0	0	0	0	3	3	4.1	36	34	12.3	4.3	139	0.59	0.84	1	196	6.6	0	3	29	0	0			0	3	0	3	0	3	903	0	0
153	63	25.8	98	0	0	0	0	0	0	0	0	0	0	8	8	3.5	20	29	10.3	4.2	138	0.46	0.66	0.6	135	6.81	0	8	22	0	0			0	8	0	8	0	8	691	0	0
154	74	23.1	139	0	0	0	1	0	1	0	0	0	0	3	3	4	27	18	12.2	3.6	138	0.68	0.77	0.9	144	8.7	0	3	28	0	0			0	3	0	3	0	3	854	0	0
155	69	21.8	120	0	0	0	0	0	0	0	0	0	0	14	14	4.4	18	10	11.3	4	141	0.84	0.81	0.6	157	5.41	0	14	30	0	0			0	14	0	14	0	14	922	0	0
156	84	22	144	0	0	0	1	0	1	0	0	0	0	20	20	3.7	20	12	12.7	4	136	0.53	0.77	1.3	131	13.1	0	20	25	0	0			0	20	0	20	0	20	768	0	0
157	65		133	0	0	0	0	0	1	0	0	0	1	1	1	4.4	43	19	12.6			0.41	0.57	1.1	134	6.4	0	1	28	0	0			0	1	0	1	0	1	872	0	0
158	83	15	196	0	0	0	1	0	0	0	0	0	0	7	585	4.1	12	6	11.3	3.4	137	0.85	0.73834	1.2	135	17	0	7	19	1	0			0	30	0	90	0	365	585	0	1
159	30	28.6	108	0	0	0	0	0	0	0	0	0	0	9	9	4.2	25	31	14.5	3.4	141	0.51	0.5	0.5	182	4.6	0	9	31	0	0			0	9	0	9	0	9	970	0	0
160	64	26.1	145	1	1	0	0	0	0	0	0	0	0	24	218	4.1	30	29	10.1	4.9	137	1.22	1.04	0.6	133	5.8	0	24	7	1	0			0	30	0	90	1	218	218	0	1
161	79	30.5	165	0	0	0	0	0	1	0	0	0	0	43	43	4.3	32	32	12.4	3.3	133	0.83	1.13	0.3	170	6	0	43	24	0	0			0	30	0	43	0	43	756	0	0
162	80	24.5	137	1	0	0	0	0	1	1	0	0	0	4	4	4.4	19	21	13.2	3.8	138	0.87	0.88	0.9	153	5.4	0	4	25	0	0			0	4	0	4	0	4	771	0	0
163	38	26.5	114	1	0	0	0	0	0	0	0	0	0	5	5	4.1	42	45	14.3	4.4	138	0.62	0.76	0.8	175	7.1	0	5	22	0	0			0	5	0	5	0	5	694	0	1
164	62	24.6	134	0	0	0	0	0	0	0	0	0	0	10	10	3.6	15	11	8.2	4.2	141	0.66	0.85	0.4	118	5.35	0	10	25	0	0			0	10	0	10	0	10	785	0	0
165	89	18	175	1	0	0	1	0	0	0	0	0	0	39	39	2.8	22	10	10.8	3.7	138	0.71	0.61	0.8	102	6.35	0	39	31	0	1			0	30	0	39	0	39	968	0	0
166	79	23.1	135	1	0	1	0	0	0	0	0	0	0	7	7	3.8	20	28	13.8	3.9	141	0.69	0.72	0.7	159	4.57	0	7	29	0	0			0	7	0	7	0	7	888	0	0
167	75	20.6	113	1	0	0	1	0	0	0	0	0	0	6	6	3.7	208	233	12.5	4.1	133	0.78	0.974491	2.9	71	16.5	0	6	27	0	0			0	6	0	6	0	6	851	0	0
168	65	27.1	148	1	0	0	0	0	0	0	0	0	0	4	4	4.4	37	44	13.8	4.1	141	1.11	0.999306	0.7	138	11.92	0	4	23	0	0			0	4	0	4	0	4	707	0	0
169	66	29.7	122	0	0	0	0	0	0	0	0	0	0	27	27	3.8	20	14	11.2	4	142	0.8	0.76	0.3	111	13.6	0	27	22	0	0			0	27	0	27	0	27	694	0	1
170	77	26.9	136	1	0	0	0	0	1	0	0	0	0	8	8	3.7	32	18	11.2	3.4	133	0.87	1.16	1.3	89	6	0	8	29	0	0			0	8	0	8	0	8	888	0	0
171	82	23.1	133	0	0	0	0	0	1	0	0	0	0	1	1	4	23	14	10.2	4	138	0.81	0.740348	0.2	130	10.4	0	1	28	0	0			0	1	0	1	0	1	862	0	0
172	92	23.9	138	0	0	0	0	0	1	0	0	0	0	4	136	3.7	26	13	11.2	3.4	134	0.57	0.91	0.6	172	6.9	0	4	4	1	0			0	30	0	90	1	136	136	0	0
173	71	21.8	114	0	0	0	0	0	1	0	0	0	0	6	6	4.5	34	21	9.6	4.6	137	0.73	0.82	1.4	149	11.4	0	6	21	0	0			0	6	0	6	0	6	640	0	0
174	79	22.2	141	1	0	0	0	0	0	0	0	0	0	5	5	3.8	34	26	12.5	4.7	130	1.01	0.96488	0.9	128	4.7	0	5	25	0	0			0	5	0	5	0	5	772	0	1
175	55	23.3	138	0	0	0	0	0	0	0	0	0	0	6	6	4.4	21	17	12.9	4.1	140	0.36	0.56	0.5	212	5.3	0	6	31	0	0			0	6	0	6	0	6	956	0	0
176	55		127	0	0	0	0	0	0	0	0	0	0	1	1	4.6	53	57	11.8	4.2	141	0.54	0.794619	0.7	231	4.7	0	1	30	0	0			0	1	0	1	0	1	921	0	0
177	71	18.2	94	1	0	0	1	0	1	0	0	0	0	30	283	2	25	33	8.8	5.4	144	3.04	2.76	0.2	94	20.48	1	1	9	1	1	0	1	0	30	0	90	1	283	283	0	0
178	55	33.2	163	0	0	0	0	0	0	0	0	0	0	4	4	4.1	30	43	13.2	4.5	141	0.49	0.794066	0.6	222	9.7	0	4	28	0	0			0	4	0	4	0	4	879	0	0
179	63	28	124	1	1	0	1	0	1	0	0	0	1	8	674	3.5	39	28	13.2	4.6	130	0.66	0.63	2.2	111	2.4	0	8	22	1	0			0	30	0	90	0	365	674	0	1
180	77	19.7	129	0	1	0	0	0	0	0	0	0	0	7	99	3.4	34	28	7.7	4.1	132	0.79	0.72	0.7	114	5.5	0	7	3	1	0			0	30	0	90	1	99	99	0	0
181	70	21.9	133	0	1	0	0	0	1	0	0	0	0	9	9	4.4	27	26	9.9	4.4	137	1.16	1.21	0.2	174	5.1	0	9	26	0	0			0	9	0	9	0	9	806	0	0
182	73	32.3	142	0	0	0	0	0	1	0	0	0	0	14	14	3.3	22	16	9.1	3.3	141	0.4	0.84	0.9	150	8.51	0	14	22	0	1			0	14	0	14	0	14	676	0	0
183	59	22	127	1	0	0	0	0	1	0	0	0	0	2	2	4.7	23	20	14.5	3.8	138	0.59	1.01537	0.5	184	7.7	0	2	25	0	0			0	2	0	2	0	2	775	0	1
184	81	30.1	125	1	0	0	0	0	1	0	0	0	0	13	13	3.7	22	9	11.3	3.3	139	0.54	0.960154	0.4	168	6.7	0	13	29	0	0			0	13	0	13	0	13	891	0	0
185	91		174	0	0	0	0	0	1	0	0	0	0	3	3	3.6	20	12	11.4	4.4	140	0.63	0.727053	0.3	203	4.3	0	3	31	0	0			0	3	0	3	0	3	945	0	0
186	66	28.9	122	0	0	0	0	0	0	0	0	0	0	17	17	3.4	29	16	10.1	3.9	140	0.44	0.74	0.7	204	6.76	0	17	24	0	0			0	17	0	17	0	17	743	0	0
187	66	24.8	135	0	0	1	0	0	1	0	0	0	0	4	4	4.2	21	9	13.6	3.8	142	0.62	0.774622	0.4	180	4	0	4	26	0	0			0	4	0	4	0	4	800	0	0
188	85	19.3	102	0	0	0	0	0	0	0	0	0	0	16	440	3.8	17	7	11.1	4.1	138	0.56	0.64	0.6	197	10.37	0	16	14	1	0			0	30	0	90	0	365	440	0	1
189	76	29.4	182	1	0	0	1	0	0	0	0	0	0	4	4	4.3	22	17	16.4	3.9	132	0.57	0.972348	0.8	175	11.5	0	4	28	0	0			0	4	0	4	0	4	882	0	0
190	84	19.5	122	1	0	0	0	0	0	0	0	0	0	9	499	3.8	26	23	11.9	4.4	134	0.8	0.953941	0.6	125	7.6	0	9	16	1	0			0	30	0	90	0	365	499	0	0
191	88		94	1	0	0	1	0	1	0	0	0	0	12	12	3	24	16	12	4.5	140	0.72	0.947129	0.9	97	26.5	0	12	30	0	1			0	12	0	12	0	12	936	0	0
192	60	22.9	122	1	0	0	1	0	1	0	0	0	0	5	5	4.8	27	22	14	3.7	139	0.75	0.81	0.5	148	5.6	0	5	26	0	0			0	5	0	5	0	5	798	0	0
193	76	23.1	155	0	0	0	1	0	1	0	0	0	0	9	9	4.3	32	50	15.3	4.2	138	0.59	0.749561	0.7	214	12.04	0	9	20	0	0			0	9	0	9	0	9	615	0	0
194	73	21.5	114	0	1	0	0	0	0	0	0	0	0	9	178	3.6	21	8	9.7	3.9	137	0.92	1.09	0.2	153	8	0	9	5	1	0			0	30	0	90	1	178	178	0	0
195	43	23	100	0	0	0	0	0	0	0	0	0	0	3	3	3.4	15	10	9.2	3.8	138	0.54	0.43	1.3	127	8.5	0	3	25	0	0			0	3	0	3	0	3	764	0	0
196	73	32.8	150	0	0	0	1	0	1	0	0	0	0	1	1	4.9	27	20		3.9	135	0.46	0.69	0.4	181		0	1	20	0	0			0	1	0	1	0	1	623	0	0
197	74	20.8	114	1	0	0	0	0	0	0	0	0	0	7	7	4.3	19	8	15.6	3.9	139	0.83	0.89	1	195	6.2	0	7	27	0	0			0	7	0	7	0	7	834	0	0
198	68	24.5	135	0	0	0	0	0	0	0	0	0	0	2	2	4	21	20	12.8	3.8	141	0.49	0.764714	0.4	174	7.6	0	2	27	0	0			0	2	0	2	0	2	839	0	0
199	57		122	0	0	0	0	0	0	0	0	0	0	5	5	3.5	23	13	11.9	4.3	141	0.46	0.66	0.2	172	5.8	0	5	29	0	0			0	5	0	5	0	5	890	0	0
200	74	24.3	118	0	1	0	0	0	0	0	0	0	0	12	305	3.5	30	11	10.4	3.7	139	0.49	0.754302	0.4	149	6	0	12	10	1	0			0	30	0	90	1	305	305	0	0
201	55	25.8	126	1	0	0	1	0	0	0	0	0	0	7	7	4.2	24	21	11.4	4	135	0.78	0.67	1.3	122	18.1	0	7	31	0	0			0	7	0	7	0	7	954	0	0
202	75	23.8	116	0	0	0	0	0	0	0	0	0	0	2	2	4.3	28	34	13.5	3.5	135	0.63	0.43	0.4	219	8.9	1	2	28	0	0	0		0	2	0	2	0	2	880	0	1
203	74	25	126	1	0	0	0	0	1	0	0	0	0	5	5	3.4	29	16	13.7	4.5	140	0.79	0.99	0.4	166	5.7	0	5	25	0	0			0	5	0	5	0	5	763	0	0
204	58	24.3	149	0	0	0	0	0	0	0	0	0	0	3	3	4.2	15	14	14.9	3.8	141	0.61	0.791875	1.1	243	6.62	0	3	23	0	0			0	3	0	3	0	3	726	0	0
205	80	25	142	1	0	0	1	0	1	1	0	0	0	28	28	4	32	27	14.1	4.7	142	1.15	1.04	1.1	141	12.2	1	19	0	1	0	1		1	28	1	28	1	28	28	0	0
206	79	27.6	133	0	0	0	0	0	1	0	0	0	0	2	2	4.2	24	27	10.4	3.9	141	0.7	0.72	0.3	169	4.6	0	2	26	0	0			0	2	0	2	0	2	810	0	0
207	64	15.5	165	0	0	0	0	0	0	0	0	0	0	4	4	3.5	25	17	9.4	3.4	138	0.5	0.49	0.6	125	6.82	0	4	23	0	0			0	4	0	4	0	4	704	0	1
208	72	28.4	139	0	0	0	1	0	1	0	0	0	0	7	7	4	49	66	11.3	4.7	135	1.15	1.42	0.4	108	4.7	0	7	22	0	0			0	7	0	7	0	7	698	0	0
209	82	16	112	0	1	0	0	0	0	0	0	0	0	8	59	2.7	17	6	9.9	3.7	137	0.78	0.87	0.2	124	8.2	0	8	1	1	1			0	30	1	59	1	59	59	0	1
210	63	27.7	118	0	0	0	0	0	1	0	0	0	0	11	11	4.4	12	13	11.8	4.3	144	0.76	0.782171	0.5	186	6.08	0	11	21	0	0			0	11	0	11	0	11	664	0	0
211	87	22.2	128	0	1	0	1	0	0	0	0	1	0	54	65	3.4	17	9	8.6	3	139	0.57	0.62	0.3	93	4.5	0	54	2	1	0			0	30	1	65	1	65	65	0	0
212	82	16.9	108	0	0	0	0	0	0	0	0	0	0	27	27	3.7	18	6	10	4.6	137	0.62	0.73	0.7	148	11.1	0	27	20	0	0			0	27	0	27	0	27	627	0	0
213	68	28.4	138	0	0	0	0	0	1	0	0	0	1	8	8	3.8	26	22	10.1	4.1	140	0.65	0.77	0.6	153	10.25	0	8	22	0	0			0	8	0	8	0	8	671	0	0
214	51	27.5	132	0	0	0	0	0	0	0	0	0	0	6	6	3.3	30	42	9.8	4.5	143	0.5	0.62	0.8	126	9	0	6	29	0	1			0	6	0	6	0	6	901	0	1
215	85	22.2	123	0	0	0	0	0	0	0	0	0	0	2	2	4.1	20	16	12	4	141	0.98	0.735649	0.3	194	6.1	0	2	31	0	0			0	2	0	2	0	2	965	0	0
216	75	25.1	150	0	1	0	1	0	0	0	0	0	1	6	133	4.3	18	22	14.6	5	136	0.63	0.82	0.7	219	10.5	0	6	4	1	0			0	30	0	90	1	133	133	0	0
217	61	20.6	141	0	1	0	1	0	0	0	0	0	0	5	64	3.1	147	41	10.1	4.2	138	0.71	0.84	0.5	164	4.74	0	5	2	1	1			0	30	1	64	1	64	64	0	0
218	74	23.7	136	1	0	1	0	0	1	0	0	0	0	2	2	4.5	23	18	14.2	4.2	140	1.46	1.57	0.4	130	6.3	0	2	26	0	0			0	2	0	2	0	2	802	0	0
219	72	30	137	1	0	0	0	0	1	0	0	0	0	9	9	4.1	53	73	14.7	4.6	138	0.9	1	0.8	164	10.67	0	9	23	0	0			0	9	0	9	0	9	708	0	0
220	67	19.4	100	0	0	0	1	0	0	0	0	0	0	8	8	3	20	10	9.6	3.9	136	0.43	0.45	1.2	84	13.1	0	8	29	0	1			0	8	0	8	0	8	894	0	0
221	82	15.6	116	1	0	0	0	0	0	0	0	0	0	10	10	3.6	28	33	12	4.8	136	0.42	0.958051	0.3	168	8.8	0	10	23	0	0			0	10	0	10	0	10	724	0	1
222	73	22.3	112	1	0	0	0	0	1	0	0	0	0	11	594	3.3	16	7	11.5	3.2	142	0.56	0.7	0.5	144	7.6	0	11	19	1	1			0	30	0	90	0	365	594	0	0
223	88	24.7	129	0	0	0	1	0	1	0	1	0	0	7	7	4.2	42	12	9.5	4.2	130	0.87	0.91	0.5	152	8.8	0	7	27	0	0			0	7	0	7	0	7	829	0	0
224	53	19.2	136	0	1	0	0	0	0	0	0	0	0	18	178	4	24	21	11.1	4.2	138	0.89	0.7	0.6	153	3.99	0	18	5	1	0			0	30	0	90	1	178	178	0	0
225	81	26.5	108	1	0	0	0	0	0	0	0	0	0	1	1	3.4	17	7	12.8	4.2	142	0.75	0.87	0.7	165	5.1	0	1	21	0	0			0	1	0	1	0	1	639	0	0
226	80	25.4	143	0	0	0	0	0	0	0	0	0	0	2	2	4.4	22	11	13.6	4.5	140	0.73	0.749949	0.3	188	6.4	0	2	31	0	0			0	2	0	2	0	2	958	0	0
227	58	34.7	131	0	0	0	1	0	1	1	0	0	0	2	2	4.2	55	53	12.6	4.3	138	0.68	0.66	0.3	121	9.6	0	2	20	0	0			0	2	0	2	0	2	621	0	0
228	58	26.9	155	1	0	0	0	0	0	0	0	0	0	7	7	3.9	38	58	13.5	3.3	137	0.74	0.67	0.7	150	6.96	0	7	31	0	0			0	7	0	7	0	7	949	0	0
229	73	20.5	145	0	1	0	1	0	1	0	0	0	0	28	62	2.7	15	9	8.5	4.8	139	2.97	2.93	0.4	101	8.19	0	28	2	1	1			0	30	1	62	1	62	62	0	0
230	42	24.1	135	1	0	0	0	0	0	0	0	0	0	5	5	3.9	28	47	13.7	4.2	139	0.86	0.93			9.3	0	5	31	0	0			0	5	0	5	0	5	971	0	0
231	73	25.2	129	0	1	0	0	0	0	0	0	0	0	8	8	2.6	22	19	13.6	4.1	138	0.45	0.74	2.2	92	9.5	0	8	26	0	1			0	8	0	8	0	8	819	0	0
232	87	14.8	127	0	1	0	0	0	1	0	0	0	0	5	417	3	24	11	7.8	3.3	141	0.92	1.2	0.6	165	8.32	0	5	13	1	1			0	30	0	90	0	365	417	0	0
233	78	25	113	0	0	0	1	0	0	0	0	0	0	11	11	3.4	29	42	15.3	4	138	0.55	0.746373	1	238	18.8	0	11	27	0	0			0	11	0	11	0	11	844	0	0
234	80	23.2	143	1	0	0	0	0	0	0	1	0	0	4	4	4.2	28	18	12.5	3.8	139	0.85	0.99	0.3	237	4.4	0	4	31	0	0			0	4	0	4	0	4	942	0	0
235	80	24.8	147	0	0	1	0	0	0	0	0	0	0	4	4	4	23	20	11.8	4.4	142	0.67	0.749087	0.8	227	6.83	0	4	27	0	0			0	4	0	4	0	4	826	0	1
236	72	28.5	115	0	0	0	0	0	0	0	0	0	0	13	13	2.6	29	8	11.6	3.7	134	0.42	0.36	0.8	105	10.2	0	13	29	0	1			0	13	0	13	0	13	895	0	0
237	70	19.3	116	1	0	0	0	0	1	0	0	0	0	1	1	4.4	20	17	13.8	4.2	143	1.21	1.25	0.8	133	7	0	1	21	0	0			0	1	0	1	0	1	650	0	0
238	39	22.1	118	0	0	0	0	0	0	0	0	0	0	3	3	4.6	15	13	12.1	4.2	137	0.63	0.841674	0.7	185	11.6	0	3	24	0	0			0	3	0	3	0	3	730	0	0
239	73	22	153	0	0	0	1	0	1	0	0	0	0	2	2	4.7	35	38	14.7	4.3	125	0.35	0.56	0.5	171	5.3	0	2	21	0	0			0	2	0	2	0	2	665	0	0
240	74	27.5	142	1	0	0	0	0	0	0	0	0	1	2	2	4.8	37	33	16.7	3.8	139	0.86	0.99	1.4	185	9.6	0	2	29	0	0			0	2	0	2	0	2	889	0	0
241	65	24.3	129	0	0	0	0	0	0	0	0	0	0	2	2	4	58	82	13.9	4	137	0.68	0.63	0.9	188	12.03	0	2	30	0	0			0	2	0	2	0	2	922	0	0
242	74	26.5	106	0	0	0	0	0	0	0	0	1	0	14	14	3.1	42	11	10.7	3.8	140	0.73	0.754219	0.6	112	30.9	0	14	29	0	1			0	14	0	14	0	14	900	0	0
243	77	19.6	160	1	1	0	1	0	0	0	0	0	0	11	50	3.5	21	9	9.5	4.6	133	0.98	0.85	0.4	171	12.2	0	11	1	1	0			0	30	1	50	1	50	50	0	1
244	66		164	1	0	1	1	0	0	0	0	0	0	14	14	4.3	20	27	15.1	4.1	135	0.86	1.07	0.8	146	4.9	0	14	29	0	0			0	14	0	14	0	14	885	0	0
245	66	25.2	166	0	0	0	0	0	1	0	0	0	0	4	4	3.6	16	17	11.8	3.7	139	0.66	0.83	0.7	192	7.24	0	4	21	0	0			0	4	0	4	0	4	644	0	0
246	63	24.7	149	1	0	0	0	0	0	0	0	0	0	2	2	4.5	38	26	15.3	4.4	139	0.56	0.66	0.4	218	8.3	0	2	30	0	0			0	2	0	2	0	2	923	0	1
247	69	23.3	122	0	0	0	0	0	1	0	0	0	0	6	6	3.9	118	64	12.6	3.6	140	0.65	0.762178	0.6	251	9.9	0	6	24	0	0			0	6	0	6	0	6	742	0	0
248	67	24.9	96	0	1	0	0	0	0	0	0	1	0	24	24	3.1	40	65	5.4	3	138	0.57	0.5	6.1	115	0.67	1	22	0	1	1	1	0	1	24	1	24	1	24	24	0	0
249	75	24.3	142	0	0	0	1	0	0	0	0	0	0	9	924	4.4	17	8	13.1	3.8	141	0.68	1.71	0.3	203	6.12	0	9	30	1	0			0	30	0	90	0	365	924	0	0
250	70	21.6	147	1	0	0	1	0	0	0	0	0	0	2	2	4.8	31	30	15.7	5.3	137	0.78	0.986869	0.5	196	9.3	0	2	28	0	0			0	2	0	2	0	2	875	0	1
251	72	22	164	1	0	1	1	0	1	0	0	0	0	29	159	4.4	27	16	13.8	4.1	135	1.02	0.980656	0.9	159	12.6	1	1	5	1	0	0		0	30	0	90	1	159	159	0	0
252	69	24.6	143	0	1	0	0	0	0	0	0	0	0	7	7	4.4	17	21	12.9	3.5	143	0.77	0.59	0.8	150	5.97	0	7	31	0	0			0	7	0	7	0	7	958	0	0
253	76	21.2	106	0	0	0	0	0	1	0	0	0	0	5	5	4.1	22	25	11.3	4.1	141	0.45	0.71	0.9	197	5.5	0	5	24	0	0			0	5	0	5	0	5	757	0	0
254	79	26.4	115	1	1	0	0	0	0	0	0	0	0	2	2	4.2	15	13	14.4	3.6	142	0.97	0.965629	0.7	152	6.57	0	2	23	0	0			0	2	0	2	0	2	700	0	1
255	77	17	143	1	0	1	0	0	1	0	0	0	0	7	7	3.9	54	100	15.1	4.8	133	0.83	0.970062	0.4	282	9.6	0	7	20	0	0			0	7	0	7	0	7	623	0	0
256	71	22.1	134	0	1	0	0	0	1	0	0	1	0	9	9	3	76	41	10.8	4.1	140	0.93	1.3	0.8	124	10.2	0	9	27	0	1			0	9	0	9	0	9	846	0	0
257	78	19.5	148	0	0	1	0	0	0	0	0	0	0	51	243	3.8	15	6	12.3	3.5	140	0.59	0.82	0.4	218	7	0	51	8	1	0			0	30	0	90	1	243	243	0	0
258	70	33.1	96	1	0	0	0	1	1	0	0	0	0	6	6	4.1	16	15	15.4	4.1	141	0.85	0.91	0.4	168	5.6	0	6	25	0	0			0	6	0	6	0	6	772	0	0
259	75	26.9	118	0	0	0	0	0	0	0	0	0	0	1	1	4.1	20	10	12.3	3.9	139	0.59	0.752341	0.2	202	5.6	0	1	27	0	0			0	1	0	1	0	1	832	0	0
260	39		164	0	0	0	0	0	0	0	0	0	0	2	2	4.2	36	35	12.7	4	138	0.35	0.843853	0.3	207	6.8	0	2	28	0	0			0	2	0	2	0	2	872	0	0
261	52	26.8	131	0	0	0	1	0	0	0	0	0	0	7	7	4.3	18	18	12.2	4.3	133	0.66	0.6	1.4	194	6.6	0	7	31	0	0			0	7	0	7	0	7	965	0	0
262	74	31.8	134	1	0	0	0	0	0	0	0	0	0	16	781	3.1	31	14	8.7	4.7	141	1.54	1.34	0.6	138	17.6	0	16	25	1	1			0	30	0	90	0	365	781	0	0
263	71	23.6	104	0	0	0	1	0	1	0	0	0	0	7	7	4	38	26	11.7	4.3	145	0.78	0.61	0.4	153	11.1	0	7	29	0	0			0	7	0	7	0	7	887	0	0
264	90	16.9	121	1	0	0	1	0	1	0	0	0	0	9	14	2.7	25	14	11.6	4.8	125	0.84	0.6	0.6	95	47.4	1	1	0	1	1	0	1	1	14	1	14	1	14	14	0	0
265	61	26.7	112	0	0	0	0	0	1	0	0	0	0	1	1	4.6	18	13	13.3	3.9	139	0.42	0.66	0.4	122	5.4	0	1	26	0	0			0	1	0	1	0	1	803	0	0
266	90		152	1	0	0	0	1	1	0	0	0	0	7	245	3.4	45	48	13.5	4	144	1.47	1.38	0.8	133	5.17	0	7	8	1	0			0	30	0	90	1	245	245	0	0
267	82	21.3	143	1	1	0	1	0	1	0	0	0	1	3	3	3.9	13	18	12.7	4.5	135	1.64	1.8	0.6	112	13.6	0	3	27	0	0			0	3	0	3	0	3	827	0	0
268	73	22.8	180	1	0	1	0	0	1	0	0	0	0	7	7	3.9	21	10	13.1	3.9	140	0.8	0.8	0.7	145	4.6	0	7	27	0	0			0	7	0	7	0	7	824	0	0
269	85	21.4	148	0	0	0	0	0	0	0	0	0	0	9	9	4	20	14	13.6	4.8	142	0.58	0.741862	0.6	239	4.15	0	9	27	0	0			0	9	0	9	0	9	832	0	0
270	80		125	0	0	0	0	1	0	0	0	0	0	15	15	3.2	20	6	9.9	4.7	140	1.43	1.44	0.5	141	9	0	15	24	0	1			0	15	0	15	0	15	752	0	0
271	48	26.1	125	0	0	0	0	0	0	0	0	0	0	6	6	3.6	16	6	12.4	3.6	143	0.37	0.86	0.5	153	11.7	0	6	24	0	0			0	6	0	6	0	6	748	0	1
272	68	26.6	125	0	0	0	0	0	0	0	0	0	0	5	5	3.3	21	11	11.4	3.3	144	0.32	0.5	0.6	153	8.42	0	5	30	0	1			0	5	0	5	0	5	929	0	0
273	88	24.6	97	0	0	0	0	0	1	0	0	0	0	18	18	3.1	33	12	11.3	4.5	141	0.84	0.93	0.7	102	10.6	0	18	21	0	1			0	18	0	18	0	18	651	0	0
274	24	19.7	110	0	0	0	0	0	0	0	0	0	0	7	7	4.2	14	13	12.3	3.9	140	0.77	0.59	0.7	166	4.56	0	7	26	0	0			0	7	0	7	0	7	801	0	0
275	71	26.2	139	1	0	0	1	0	1	0	0	0	0	16	16	4.2	25	28	13.8	4.6	143	0.99	0.991157	0.7	122	5.21	0	16	21	0	0			0	16	0	16	0	16	659	0	0
276	79	23.5	133	1	0	0	1	1	1	1	0	0	0	9	9	3.3	23	24	12.7	3.6	137	0.76	0.69	0.7	124	7	1	7	30	0	1	0	1	0	9	0	9	0	9	931	0	1
277	78	27.9	121	0	0	0	1	0	0	0	0	0	1	23	23	3.4	45	13	9.9	3	147	1.76	1.7	1.1	137	3.6	1	3	31	0	0	0		0	23	0	23	0	23	951	0	0
278	66	24.4	115	1	0	1	0	0	1	1	0	0	0	2	2	4.5	25	19	11.9	3.9	139	0.82	0.9947	0.5	166	4.76	0	2	24	0	0			0	2	0	2	0	2	753	0	0
279	68	23.6	128	0	1	0	0	0	0	0	0	0	1	4	4	4.5	25	21	12.7	4.3	138	0.48	0.76	0.5	150	3.17	0	4	24	0	0			0	4	0	4	0	4	739	0	0
280	76	25	153	1	0	1	0	0	0	0	0	0	0	3	3	4.4	21	8	15.1	4	139	0.57	0.970765	0.5	189	7.05	0	3	29	0	0			0	3	0	3	0	3	889	0	0
281	46	24	107	0	0	0	0	0	0	0	0	0	0	6	6	3.3	10	5	8.7	3.8	139	0.7	0.817633	0.3	125	9.93	0	6	23	0	1			0	6	0	6	0	6	727	0	1
282	73	28.5	92	1	0	0	0	0	1	0	0	0	0	8	8	2.6	30	22	9.9	3.7	145	0.37	0.94	0.9	104	9.6	0	8	20	0	1			0	8	0	8	0	8	637	0	0
283	65	24.5	126	1	0	0	0	0	0	0	0	0	0	2	2	4.8	28	23	14.2	4	137	1.05	0.997342	2.2	160	12.1	0	2	24	0	0			0	2	0	2	0	2	736	0	1
284	79	29.7	169	1	0	0	1	0	1	0	1	0	0	3	3	4.7	24	8	15.2	4.2	143	1.36	1.56	0.9	137	9.8	0	3	27	0	0			0	3	0	3	0	3	823	0	0
285	52	19.2	124	0	0	0	0	0	0	0	0	0	0	10	10	4.8	20	7	13.4	4.6	140	0.47	0.7	0.9	174	4.4	0	10	23	0	0			0	10	0	10	0	10	718	0	0
286	93	20.1	146	1	1	0	0	0	0	0	0	0	0	2	95	3.8	28	8	10.8	4.3	139	1.2	1.28	0.7	112	5.7	0	2	3	1	0			0	30	0	90	1	95	95	0	0
287	77	22.6	125	0	0	1	0	0	1	0	0	0	0	2	2	4.7	36	32	12.5	4.2	138	0.48	0.6	0.4	198	4.6	0	2	28	0	0			0	2	0	2	0	2	882	0	0
288	64	16.8	151	1	0	0	0	0	0	0	0	0	0	3	3	4.3	33	12	12.9	4.6	139	0.89	0.93	1	158	5.9	0	3	27	0	0			0	3	0	3	0	3	849	0	0
289	36	27.1	175	0	0	0	1	0	1	0	0	0	1	5	5	4.5	20	26	13.1	3.9	140	0.6	0.82	1	196	10.2	0	5	27	0	0			0	5	0	5	0	5	832	0	0
290	20	21.8	113	0	0	0	0	0	0	0	0	0	0	4	4	4.7	15	9	12.5	3.9	139	0.89	0.946636	1.8	169	6.97	0	4	24	0	0			0	4	0	4	0	4	740	0	1
291	43		133	1	0	0	0	0	1	0	0	0	0	2	2	4.9	28	41	15.5	4.3	140	0.92	1.01	0.5	164	6.6	0	2	27	0	0			0	2	0	2	0	2	824	0	0
292	38	23.6	120	1	0	0	0	0	0	0	0	0	0	2	2	4	13	24	15.4	3.9	138	1.27	0.92	0.8	172	7.56	0	2	27	0	0			0	2	0	2	0	2	846	0	0
293	85	27	164	0	0	0	0	0	0	0	0	0	0	16	16	4.1	24	6	14.4	4.1	143	0.75	0.87	0.3	245	5.9	0	16	21	0	0			0	16	0	16	0	16	665	0	0
294	84	18.1	123	0	0	0	0	0	0	0	0	0	0	12	726	3.5	17	8	12.4	4.8	139	0.56	0.6	0.3	230	6.8	0	12	23	1	0			0	30	0	90	0	365	726	0	0
295	64	25.1	176	1	0	1	1	0	1	0	0	0	0	8	8	4.1	16	15	15.3	3.9	140	1.01	0.8	1.4	152	4.43	1	4	30	0	0	0		0	8	0	8	0	8	916	0	1
296	78	20.3	164	1	0	0	0	0	1	0	0	0	0	2	2	4	28	24	12.2	4.5	140	0.7	0.91	0.3	134	5.7	0	2	25	0	0			0	2	0	2	0	2	775	0	0
297	72	23.2	106	1	1	0	0	0	0	0	0	0	0	3	685	4.1	54	67	13.1	3.8	131	0.95	1.02	0.6	214	7.3	0	3	22	1	0			0	30	0	90	0	365	685	0	0
298	60	25.6	142	0	0	0	0	0	0	0	0	0	0	1	1	4.4	53	83	13.4	4	140	0.88	0.782741	0.8	211	5.46	0	1	22	0	0			0	1	0	1	0	1	677	0	0
299	70	28	116	0	0	0	0	0	1	0	0	0	0	1	1	3.8	31	33	13.4	4.7	140	0.64	1.01	0.5	141	6.6	0	1	28	0	0			0	1	0	1	0	1	872	0	1
300	84	28.2	128	1	0	1	1	0	1	0	0	0	0	5	5	4.1	21	28	11.6	5	139	1.44	1.74	0.6	130	7.4	0	5	26	0	0			0	5	0	5	0	5	810	0	0
301	59	22.4	103	1	1	0	1	0	0	0	0	0	1	3	397	4.2	21	15	10.1	4.7	133	0.98	0.91	0.2	185	5.8	0	3	13	1	0			0	30	0	90	0	365	397	0	0
302	72		144	0	0	0	0	0	1	0	0	0	0	2	2	4.8	17	13	13.1	3.9	139	0.64	0.756592	0.5	229	4.9	0	2	20	0	0			0	2	0	2	0	2	614	0	0
303	79	20	121	1	1	0	0	0	0	0	0	0	0	22	303	3.1	23	25	13.7	4.4	137	0.64	1	0.7	135	5.4	0	22	9	1	1			0	30	0	90	1	303	303	0	0
304	79	23.6	144	0	0	0	0	0	0	0	0	0	0	20	20	3.9	29	17	13.4	3.5	139	0.47	0.73	0.9	173	6.7	0	20	27	0	0			0	20	0	20	0	20	834	0	0
305	83	20.9	162	0	0	0	0	0	0	0	0	0	0	29	87	3.2	15	15	12.2	3.6	135	0.47	0.48	0.3	142	9.58	0	29	2	1	1			0	30	1	87	1	87	87	0	0
306	75	28.4	120	0	0	0	1	0	1	0	0	0	0	7	7	3	16	17	14.8	3.9	136	0.68	0.65	0.7	149	9.68	0	7	31	0	1			0	7	0	7	0	7	966	0	1
307	50	25.9	113	0	0	0	0	0	1	0	0	0	0	11	11	3.8	17	12	12.6	4.4	139	1.02	0.87	0.5	222	11.2	0	11	26	0	0			0	11	0	11	0	11	797	0	1
308	73		100	0	0	0	0	0	0	0	0	1	1	6	476	3.4	10	7	5.9	3.6	138	0.61	0.63	1	89	1.36	0	6	15	1	0			0	30	0	90	0	365	476	0	1
309	77	26.3	164	1	0	0	0	0	0	0	0	0	0	2	2	4.3	23	36	13.7	4	139	0.98	0.76	0.8	187	6.18	0	2	30	0	0			0	2	0	2	0	2	935	0	0
310	81	25.1	162	0	0	0	1	0	1	0	0	0	0	8	8	3.1	17	15	10.4	4.3	141	0.63	0.71	0.4	112	9.45	0	8	24	0	1			0	8	0	8	0	8	733	0	1
311	85	20.9	127	1	0	0	1	0	1	0	0	0	0	6	6	3.2	23	17	9.3	6.5	134	1.81	1.62	0.5	124	5.8	0	6	28	0	1			0	6	0	6	0	6	869	0	0
312	82	16.2	127	1	0	0	0	0	0	0	0	0	0	18	18	2.4	13	9	9.8	3.1	144	0.74	1.31	0.3	139	12.8	0	18	21	0	1			0	18	0	18	0	18	645	0	0
313	67	29.8	136	0	0	0	0	0	0	0	0	0	0	8	8	3	15	7	13.7	4.4	140	0.48	0.92	0.8	122	4.06	0	8	25	0	1			0	8	0	8	0	8	785	0	0
314	76	27	128	0	0	0	1	0	1	0	0	0	0	5	5	3.3	18	17	11.5	3.8	140	0.7	0.6	0.5	85	10.93	0	5	25	0	1			0	5	0	5	0	5	789	0	0
315	76	22	123	1	0	0	0	0	0	0	0	0	0	11	11	4.2	15	10	14.6	4.1	140	0.86	0.978833	0.9	144	4.45	0	11	21	0	0			0	11	0	11	0	11	657	0	0
316	78	27.6	183	0	0	0	1	0	0	0	0	0	0	7	7	4.7	25	27	14.4	4.1	143	0.54	0.74757	0.6	220	7.1	0	7	24	0	0			0	7	0	7	0	7	742	0	0
317	77	24.3	175	1	1	1	0	0	0	0	0	0	0	4	4	4.1	23	21	12.7	4	144	0.59	0.78	1.4	191	5.2	0	4	27	0	0			0	4	0	4	0	4	841	0	0
318	68	24.5	121	1	0	0	0	0	0	0	0	0	0	1	1	4.5	23	18	15	4.2	140	0.47	0.991774	1	201	5.8	0	1	27	0	0			0	1	0	1	0	1	837	0	0
319	78	15	112	0	0	1	1	0	1	0	0	0	0	22	22	4	43	8	11.4	4.5	143	4.2	6.09	2.1	122	8.1	0	22	29	0	0			0	22	0	22	0	22	908	0	0
320	86		150	0	0	0	0	0	1	0	0	0	0	18	18	3.9	23	11	8.5	4.4	137	0.7	0.733947	0.6	153	9.3	0	18	26	0	0			0	18	0	18	0	18	798	0	0
321	75	24.9	105	0	0	0	1	0	1	0	0	0	0	2	2	4	20	9	11.3	4.3	135	0.33	0.752082	0.4	111	6.7	0	2	25	0	0			0	2	0	2	0	2	778	0	0
322	77	26.1	138	1	0	0	0	0	0	0	0	0	0	2	2	3	24	24	13.2	3.9	139	0.83	0.91	0.9	252	4.64	0	2	29	0	1			0	2	0	2	0	2	883	0	0
323	70	25.1	111	0	0	0	0	0	0	0	0	0	0	4	4	3.9	29	16	12.2	4.2	135	0.6	0.54	0.9	201	6.6	0	4	25	0	0			0	4	0	4	0	4	788	0	0
324	74	24.5	108	1	0	0	1	0	0	0	0	0	0	3	3	3.6	20	10	11.5	4.1	139	0.91	0.97	0.5	157	6.3	0	3	31	0	0			0	3	0	3	0	3	959	0	0
325	75	37.9	177	0	0	0	1	0	1	0	0	0	0	6	6	4	30	18	13.1	4.6	141	1.08	1.3	0.3	189	8.32	0	6	27	0	0			0	6	0	6	0	6	846	0	0
326	88	27.2	135	0	0	0	0	0	1	0	0	0	0	26	26	3.8	23	6	10.7	4.1	142	0.62	0.95	0.5	168	5	0	26	21	0	0			0	26	0	26	0	26	655	0	0
327	57	23.5	139	0	0	0	1	0	1	0	0	0	0	7	7	3.5	58	79	11.2	4.4	141	0.44	0.48	0.4	125	7	0	7	20	0	0			0	7	0	7	0	7	628	0	0
328	73	28.7	127	0	0	0	0	0	0	0	1	0	0	5	5	4.5	27	34	14.2	3.2	141	0.44	0.754763	0.9	164	12.9	0	5	30	0	0			0	5	0	5	0	5	915	0	0
329	81	27	148	0	0	0	0	0	0	0	0	0	0	8	8	4.3	19	21	13	4.5	140	0.82	0.741775	0.6	194	8.18	0	8	28	0	0			0	8	0	8	0	8	875	0	0
330	60	26.3	126	1	0	0	0	0	0	0	0	0	0	1	1	4.6	29	27	15.3	4.4	142	0.76	0.74	0.5	130	7.57	0	1	31	0	0			0	1	0	1	0	1	948	0	0
331	64	19.6	123	1	1	0	0	0	0	0	0	0	0	3	200	4	34	48	10.8	4.1	134	0.79	0.89	1.3	96	5.4	0	3	6	1	0			0	30	0	90	1	200	200	0	0
332	85	29.1	142	0	0	0	0	0	1	0	0	0	0	6	6	4	56	49	11.8	4.1	118	0.47	0.62	1.4	144	6.37	0	6	26	0	0			0	6	0	6	0	6	819	0	0
333	48	24.1	133	0	0	0	0	0	0	0	0	0	0	4	4	3.6	15	6	9.2	3.7	142	0.47	0.813849	0.3	153	4.8	0	4	22	0	0			0	4	0	4	0	4	693	0	0
334	79	22.1	114	0	0	1	0	0	0	0	0	0	0	11	11	3.9	20	8	11.4	4.1	140	0.85	0.88	0.9	151	6.6	0	11	26	0	0			0	11	0	11	0	11	818	0	0
335	46	17.9	123	0	0	0	0	0	0	0	0	0	0	19	19	4.7	28	10	13.9	4.5	137	0.48	0.820237	1.3	192	7.99	0	19	28	0	0			0	19	0	19	0	19	870	0	0
336	18	19.3	124	1	0	0	0	0	0	0	0	0	0	2	2	3.9	44	60		5.5	141	0.42	0.58	0.7	109		0	2	27	0	0			0	2	0	2	0	2	851	0	0
337	86		227	0	0	0	0	0	1	0	0	0	0	8	8	3.8	27	9	9.9	3.4	141	1.05	0.84	1	201	8.8	0	8	22	0	0			0	8	0	8	0	8	676	0	0
338	79	24.9	106	0	0	0	0	0	1	0	0	0	0	4	4	4.4	27	12	12.3	4.2	135	0.9	0.745094	0.6	116	5.7	0	4	24	0	0			0	4	0	4	0	4	760	0	0
339	76	26.4	122	1	1	0	1	0	0	0	0	1	0	13	82	2.9	36	21	13.4	4.4	131	0.94	1.12	0.6	161	6.8	0	13	2	1	1			0	30	1	82	1	82	82	0	0
340	67	22.5	145	0	0	0	0	0	0	0	0	0	0	9	9	3.8	13	11	13.5	3.9	141	0.69	0.773936	0.9	175	7.59	0	9	31	0	0			0	9	0	9	0	9	952	0	0
341	69	25.8	126	1	0	0	0	0	0	0	0	0	0	3	3	4.1	13	9	12.3	4.2	138	1.05	1.04	0.4	186	10.2	0	3	21	0	0			0	3	0	3	0	3	648	0	0
342	64	18.7	139	1	1	0	1	0	0	0	0	1	0	5	238	3.6	140	111	11.2	4.3	129	0.64	0.58	1.3	151	6.7	0	5	7	1	0			0	30	0	90	1	238	238	0	1
343	86	17.8	136	0	0	0	0	0	0	0	0	0	0	15	15	2.5	75	63	9.7	3.7	135	0.54	0.734934	0.3	128	14.5	0	15	25	0	1			0	15	0	15	0	15	784	0	0
344	46	20.7	148	1	0	0	0	0	0	0	0	0	0	1	1	5	27	33	16.1	4.2	138	0.54	0.83	0.5	113	4.77	0	1	30	0	0			0	1	0	1	0	1	937	0	0
345	81		119	1	0	0	1	0	1	0	0	1	0	5	184	3.7	24	20	13.4	4.4	139	0.81	0.75	0.6	167	2.95	0	5	6	1	0			0	30	0	90	1	184	184	0	0
346	54	28.7	120	0	0	0	1	0	0	0	0	0	0	4	4	4.1	37	69	14.6	4.5	139	0.6	0.796697	0.5	184	11.8	0	4	26	0	0			0	4	0	4	0	4	796	0	0
347	69	26.6	0	1	0	0	0	0	0	0	0	0	0	8	8	3.4	92	48	14.5	3.7	143	0.92	0.987883	0.4	162	12	0	8	26	0	0			0	8	0	8	0	8	813	0	0
348	60	26.5	152	0	0	0	0	0	0	0	0	0	0	3	3	3.8	24	16	13	3.9	141	0.66	0.71	0.6	202	5.45	0	3	21	0	0			0	3	0	3	0	3	651	0	1
349	81	21.4	115	0	0	0	0	0	0	0	0	0	0	3	3	4.1	99	66	12.4	3.1	139	0.58	0.65	1.3	171	6.7	0	3	28	0	0			0	3	0	3	0	3	874	0	0
350	70	30.6	121	1	0	0	0	0	0	0	0	0	0	4	4	4.3	46	49	15.5	4	138	0.86	0.74	1.9	212	8.28	0	4	21	0	0			0	4	0	4	0	4	665	0	0
351	76	29.2	129	1	0	0	1	0	1	1	0	0	0	4	4	3.9	25	24	13	4.2	139	0.84	1.11	0.9	145	5.1	0	4	26	0	0			0	4	0	4	0	4	812	0	0
352	73	22.5	115	1	0	0	1	0	0	0	0	0	0	50	109	3.7	23	6	8.8	4.4	137	0.83	0.9	1.6	99	15.1	0	50	3	1	0			0	30	0	90	1	109	109	0	1
353	67	21.3	185	1	0	0	0	0	0	0	0	0	0	8	8	4.7	31	14	15.2	4.3	139	0.76	0.993049	0.8	159	10.8	0	8	27	0	0			0	8	0	8	0	8	848	0	0
354	85		119	1	0	0	0	0	1	0	0	0	0	5	5	2.6	77	66	10.8	3.5	133	0.78	0.77	0.8	114	5.43	0	5	23	0	1			0	5	0	5	0	5	717	0	0
355	88		188	1	0	0	0	0	0	0	0	0	0	5	5	4.2	25	19	14.2	4.2	138	0.78	0.946337	0.7	186	5.7	0	5	31	0	0			0	5	0	5	0	5	972	0	0
356	45	30.4	155	0	0	0	1	0	0	0	0	0	0	1	1	4	33	51	12.7	4.1	137	0.7	0.830081	0.3	248	7.4	0	1	24	0	0			0	1	0	1	0	1	742	0	0
357	47	22.8	150	1	0	0	1	0	0	0	0	0	0	10	10	4.8	22	31	17.2	4.3	138	0.86	0.78	1.2	235	8.96	0	10	30	0	0			0	10	0	10	0	10	918	0	0
358	74	18.1	116	0	0	1	0	0	0	0	0	0	0	4	4	4.1	23	13	12.7	4.5	142	0.59	0.753585	0.7	221	4.2	0	4	25	0	0			0	4	0	4	0	4	776	0	0
359	58	28.3	151	0	0	0	0	0	0	0	0	0	0	10	10	4.5	16	13	13.5	3.9	139	0.62	0.88	0.5	192	5.8	0	10	26	0	0			0	10	0	10	0	10	796	0	1
360	57	25.4	118	0	1	0	0	0	0	0	0	0	0	2	2	4.4	20	14	13.2	4.1	140	0.41	0.62	0.3	176	4.1	0	2	23	0	0			0	2	0	2	0	2	726	0	0
361	55	26.6	166	1	0	0	0	0	0	0	0	0	0	8	8	4.7	20	29	15.1	3.7	137	0.84	1.02653	1.1	250	19.4	0	8	20	0	0			0	8	0	8	0	8	631	0	0
362	67	26.3	165	0	1	0	1	0	0	0	0	0	0	1	292	4	26	13	10.4	3.5	140	0.62	0.72	0.4	166	7.8	0	1	9	1	0			0	30	0	90	1	292	292	0	0
363	45	21.3	115	0	0	0	0	0	1	0	0	0	0	29	29	2.6	10	13	7.9	3.1	142	0.39	0.46	0.5	100	2.4	0	29	20	0	1			0	29	0	29	0	29	621	0	1
364	78	19.9	154	0	0	0	0	0	1	0	0	0	0	8	8	3.6	46	16	11	3.7	132	0.45	0.49	0.8	153	5.8	0	8	21	0	0			0	8	0	8	0	8	668	0	0
365	72	26.1	141	0	0	0	1	0	0	0	0	0	1	15	15	3.7	25	18	10.3	4.4	139	0.44	0.7	0.7	114	7.8	0	15	25	0	0			0	15	0	15	0	15	764	0	1
366	68	26.3	149	0	0	0	0	0	1	0	0	0	0	3	3	4	24	16	13.1	4.2	143	0.42	0.72	0.5	174	9.4	0	3	28	0	0			0	3	0	3	0	3	876	0	0
367	49	22.5	119	0	0	0	0	0	0	0	0	0	0	32	32	4.1	33	29	12.5	4.5	143	0.75	0.64	0.9	184	3.43	0	32	21	0	0			0	30	0	32	0	32	640	0	0
368	52	29.2	118	1	1	0	0	0	0	0	0	0	0	3	3	4.5	23	10	13.1	4.4	142	0.57	0.58	0.9	113	2.9	0	3	21	0	0			0	3	0	3	0	3	650	0	0
369	77	23.9	134	1	0	0	0	0	0	0	0	0	0	3	3	4	17	16	13.1	3.8	142	0.57	0.969838	0.2	171	5.3	0	3	30	0	0			0	3	0	3	0	3	931	0	0
370	76	21.1	113	0	1	0	0	0	0	0	0	0	0	20	20	3.3	12	7	6.7	3.7	142	0.62	0.73	0.7	157	6.28	1	12	23	0	1	0	1	0	20	0	20	0	20	726	0	0
371	88	23.4	123	1	0	0	1	0	0	0	0	0	0	4	611	4	18	12	16.1	4	138	1.19	1.02	1	139	19.1	0	4	20	1	0			0	30	0	90	0	365	611	0	0
372	71	26.9	143	0	1	0	0	0	1	0	0	0	0	4	419	4.1	87	109	12.2	3.1	142	0.59	0.62	0.5	171	5.7	0	4	13	1	0			0	30	0	90	0	365	419	0	0
373	72	23.5	137	1	1	0	0	0	0	0	0	0	0	3	817	4.1	57	55	12	4.3	136	0.67	0.76	0.6	221	8.8	0	3	26	1	0			0	30	0	90	0	365	817	0	0
374	62	24.5	114	0	0	0	0	0	0	0	0	0	0	2	2	4	17	12	11.8	3.9	140	0.37	0.38	0.3	151	6.4	0	2	21	0	0			0	2	0	2	0	2	664	0	0
375	82	16	118	1	0	0	1	0	1	0	0	1	0	14	14	3.3	23	13	10.6	4.3	136	0.78	0.7	0.7	99	17.6	0	14	0	1	1			1	14	1	14	1	14	14	0	0
376	66	29.7	129	0	1	0	0	0	0	0	0	0	0	12	407	3.9	24	53	11.4	3.3	142	0.56	0.51	0.6	174	15.7	0	12	13	1	0			0	30	0	90	0	365	407	0	0
377	74	23.9	107	1	0	0	0	0	0	0	0	0	0	2	2	3.7	25	14	12.9	3.8	139	0.71	0.975172	0.3	186	6.24	0	2	22	0	0			0	2	0	2	0	2	679	0	0
378	65	19.9	132	0	0	0	1	0	1	0	0	0	1	6	6	3.7	19	53	9.3	4.3	135	0.59	0.62	0.5	118	5	0	6	24	0	0			0	6	0	6	0	6	731	0	0
379	83	26.4	126	0	0	0	0	0	0	0	0	0	0	5	5	3.7	16	8	12.7	3.9	142	0.69	0.67	0.8	208	4.39	0	5	29	0	0			0	5	0	5	0	5	886	0	0
380	59	24.1	149	0	0	0	0	0	1	0	0	0	0	2	2	3.7	39	40	12.7	3.3	141	0.56	0.6	0.5	158	2.6	0	2	29	0	0			0	2	0	2	0	2	890	0	0
381	70	21.2	146	1	1	0	0	0	0	0	0	0	0	6	6	3.7	19	11	11.7	3.9	137	0.68	0.7	0.7	139	8.5	0	6	28	0	0			0	6	0	6	0	6	867	0	0
382	79	25.4	86	1	0	0	0	0	1	0	0	0	0	2	2	3.8	26	31	14.7	4.2	137	1.01	1.23	1.1	135	7.9	0	2	26	0	0			0	2	0	2	0	2	802	0	0
383	39		114	0	0	0	0	0	0	0	0	0	0	4	4	3.4	13	12	12.1	3.8	137	0.61	0.67	0.7	135	11.23	0	4	31	0	0			0	4	0	4	0	4	958	0	0
384	65	27	144	0	0	0	0	0	0	0	0	0	0	2	2	4.1	20	17	12.2	4.1	141	0.53	0.75	0.3	137	5.6	0	2	21	0	0			0	2	0	2	0	2	651	0	0
385	71	21.9	96	1	0	1	0	0	0	0	0	0	0	12	12	2.9	32	25	10.4	3.6	131	0.79	1.29	0.7	100	10.25	0	12	31	0	1			0	12	0	12	0	12	970	0	0
386	91		120	0	1	0	0	0	1	0	0	0	0	3	83	2.9	16	8	9			0.45	0.53	0.8	114	7.5	0	3	2	1	1			0	30	1	83	1	83	83	0	1
387	59	22.2	135	0	0	0	0	0	0	0	0	0	0	2	2	3.7	25	29	13.2	3.7	140	0.52	0.72	0.5	198	6.28	0	2	30	0	0			0	2	0	2	0	2	931	0	0
388	75	21	124	1	0	0	0	0	0	0	0	0	0	11	11	3.7	18	36	16.1	4	141	1.04	0.980502	1	213	8	0	11	29	0	0			0	11	0	11	0	11	896	0	0
389	75	22.2	127	1	0	0	1	0	0	0	0	0	0	6	6	3.9	20	6	10.3	4.9	142	0.87	0.94	0.5	183	9.9	0	6	21	0	0			0	6	0	6	0	6	666	0	0
390	75	26.8	136	0	0	0	1	0	1	0	0	0	0	9	9	3.4	17	10	10.1	5.1	141	1.07	1.21	0.5	162	7.22	0	9	23	0	0			0	9	0	9	0	9	701	0	0
391	32	22.4	148	0	0	0	0	0	0	0	0	0	0	7	7	3.8	21	19	11.9	3.4	142	0.7	0.67	0.5	171	5.63	0	7	30	0	0			0	7	0	7	0	7	941	0	0
392	64	23.5	136	1	0	0	0	0	0	0	0	0	0	2	2	4.9	30	27	15.5	4.3	139	0.42	1.00146	0.5	211	7.7	0	2	31	0	0			0	2	0	2	0	2	945	0	0
393	61	24.2	131	0	0	0	0	0	0	0	0	0	0	7	7	3.9	21	13	10.5	3.8	139	1.51	1.59	0.3	196	6.8	0	7	26	0	0			0	7	0	7	0	7	795	0	0
394	71	27.6	144	0	0	0	1	0	0	0	0	0	0	7	7	3.4	15	12	11.6	3.5	141	0.62	0.68	0.7	156	5.13	0	7	31	0	0			0	7	0	7	0	7	952	0	0
395	74	29.5	139	0	0	0	0	0	0	0	0	0	0	2	2	4.5	31	23	14.2	4.3	142	0.69	0.753371	0.3	193	6.2	0	2	30	0	0			0	2	0	2	0	2	930	0	0
396	50	24.9	112	1	0	0	1	0	1	0	0	0	0	30	30	3.6	12	15	14.7	3.6	137	0.68	0.8	0.8	135	23.5	0	30	28	0	0			0	30	0	30	0	30	875	0	0
397	74	26.2	132	0	1	0	0	0	0	0	0	0	0	49	49	3.7	40	51	12.8	4.3	140	0.56	0.71	0.3	149	5.2	0	49	31	0	0			0	30	0	49	0	49	958	0	0
398	74	25.5	140	1	0	0	0	0	0	0	0	1	0	9	9	2.7	29	20	7.8	3.5	138	1.07	1.37	1.9	104	6.77	0	9	29	0	1			0	9	0	9	0	9	904	0	0
399	75	26.5	174	0	0	0	0	0	0	0	0	0	0	3	3	4.5	57	56	13.7	4.1	141	0.45	0.73	0.4	182	8.2	0	3	30	0	0			0	3	0	3	0	3	930	0	0
400	74		126	1	0	0	0	0	1	1	0	0	0	1	1	4.6	28	32	13.7	4.2	136	0.89	1.09	0.5	134	6.49	0	1	30	0	0			0	1	0	1	0	1	914	0	0
401	68	22.1	150	0	1	0	0	0	0	0	0	0	0	9	9	3.3	14	11	11.6	3.9	141	0.44	0.62	1	166	5.1	0	9	25	0	1			0	9	0	9	0	9	771	0	0
402	78	24.7	118	0	0	0	0	0	0	0	0	0	0	11	11	4.2	43	39	14.1	4.5	142	0.97	0.752776	0.8	210	5.1	0	11	27	0	0			0	11	0	11	0	11	823	0	0
403	69		117	0	0	0	0	0	0	0	0	0	0	7	7	4.2	196	135	12.4	3.6	139	0.63	0.763444	0.6	160	13.84	0	7	23	0	0			0	7	0	7	0	7	720	0	0
404	68	25	123	1	0	0	0	0	0	0	0	0	0	15	15	2.8	18	18	12.3	3.9	138	0.61	0.76	0.7	129	9.7	0	15	23	0	1			0	15	0	15	0	15	722	0	0
405	72	25.9	122	1	0	0	0	0	0	0	0	0	0	5	5	3.3	218	195	12.8	3.8	136	0.85	0.67	3.6	173	4.7	0	5	27	0	1			0	5	0	5	0	5	848	0	0
406	19	10.8	112	1	0	0	0	0	1	0	0	0	0	2	2	4.3	42	49	13.8	4.3	139	0.2	1.24356	0.2	183	4.2	0	2	24	0	0			0	2	0	2	0	2	742	0	0
407	57	20.7	117	0	0	0	0	0	0	0	0	0	0	8	8	3.1	32	29	9.4	3.6	140	0.55	0.68	0.9	114	8.3	0	8	25	0	1			0	8	0	8	0	8	785	0	0
408	76	25.5	127	0	0	0	0	0	1	0	0	0	0	2	2	4.3	19	14	11.7	4	140	0.75	0.82	0.3	165	6.11	0	2	22	0	0			0	2	0	2	0	2	693	0	0
409	62	20.1	184	1	0	0	1	0	1	1	0	0	0	9	9	4.4	28	51	14.3	4.1	139	0.54	0.78	0.5	129	6.54	0	9	23	0	0			0	9	0	9	0	9	712	0	0
410	71	18.7	141	0	0	0	0	0	0	0	0	0	0	5	5	4.2	24	41	13.8	4.2	146	0.55	0.66	0.8	148	10.64	0	5	21	0	0			0	5	0	5	0	5	650	0	0
411	88	15.4	143	0	0	0	0	0	0	0	0	0	0	35	35	2.8	12	5	10.7	3.4	137	0.56	0.54	0.5	149	8.59	0	35	31	0	1			0	30	0	35	0	35	971	0	0
412	86	29.8	113	0	0	0	1	0	1	0	0	0	0	2	77	2.9	88	57	8.2	5	127	2.02	2.1	0.8	106	1.97	0	2	2	1	1			0	30	1	77	1	77	77	0	0
413	69	25.6	136	0	0	0	0	0	0	0	0	0	0	5	5	3.3	17	19	9.7	4.5	139	0.68	0.79	1.3	161	10.67	0	5	30	0	1			0	5	0	5	0	5	925	0	0
414	59	21.1	100	1	1	0	0	0	0	0	0	0	0	8	8	4.1	32	34	15	4.1	140	0.92	1.06	0.8	175	8.48	0	8	30	0	0			0	8	0	8	0	8	918	0	0
415	68	22.7	108	0	0	0	1	0	1	0	0	0	0	2	2	4.3	19	13	12	3.8	139	0.84	0.765582	0.4	128	6.4	0	2	24	0	0			0	2	0	2	0	2	739	0	1
416	84	25.4	121	1	0	0	1	0	1	0	0	0	0	6	6	3.3	57	36	11.3	3.2	134	0.31	0.32	1.3	225	4.87	0	6	20	0	1			0	6	0	6	0	6	635	0	0
417	73	27	139	0	0	0	0	0	0	0	0	0	0	4	4	4.2	40	11	13	4.3	140	0.16	0.754758	0.7	162	4.8	0	4	22	0	0			0	4	0	4	0	4	669	0	0
418	74	30.1	127	1	0	0	1	0	1	1	0	0	0	26	26	2.9	20	32	11.2	5.4	135	0.88	1.13	0.5	68	24.9	0	26	30	0	1			0	26	0	26	0	26	941	0	0
419	91	24.4	120	1	0	0	0	0	1	0	0	0	0	2	2	3.6	26	17	11.7	4.2	136	1.05	0.949207	0.8	212	9.26	0	2	24	0	0			0	2	0	2	0	2	740	0	0
420	75	27.4	120	0	0	0	0	0	0	0	0	0	0	4	12	4.2	24	16	12.3	4.5	139	0.85	0.85	0.5	210	10.31	0	4	0	1	0			1	12	1	12	1	12	12	0	0
421	72	28.5	134	0	0	0	0	0	0	0	0	0	0	2	2	4.2	30	24	12.3	4.3	140	0.71	0.756562	0.4	250	7.36	0	2	21	0	0			0	2	0	2	0	2	663	0	0
422	70	27.3	127	1	0	0	0	0	1	1	0	0	0	2	2	4	27	47	13.6	4.5	140	1.05	0.984807	0.6	139	6.2	0	2	20	0	0			0	2	0	2	0	2	613	0	0
423	72	25.8	106	0	0	0	0	0	0	0	0	0	0	11	11	3.9	33	46	13.5	4.5	141	0.9	0.764039	0.7	150	5.33	0	11	28	0	0			0	11	0	11	0	11	860	0	0
424	37	22.5	120	1	0	0	0	0	0	0	0	0	0	5	5	4.1	17	12	13.9	3.9	140	0.84	0.89	1	210	12.61	0	5	27	0	0			0	5	0	5	0	5	835	0	0
425	67	22.8	100	1	0	0	0	0	1	0	1	0	0	21	21	2.9	28	30	11.9	4.9	130	1.11	0.98	0.8	76	15.5	0	21	0	1	1			1	21	1	21	1	21	21	0	0
426	49	24.5	99	0	0	0	0	0	0	0	0	0	0	2	2	3.4	49	94	12.2	3.7	143	0.12	0.8	0.5	113	3.81	0	2	20	0	0			0	2	0	2	0	2	618	0	1
427	75	20.6	110	1	1	0	0	0	0	0	0	0	1	7	500	4.2	44	21	13.2	4.8	136	0.32	0.86	0.7	204	6.5	0	7	16	1	0			0	30	0	90	0	365	500	0	1
428	61	30.5	125	1	0	0	1	0	1	0	0	0	1	3	3	4.5	31	16	14.3	4.4	139	0.81	1.15	0.4	141	5.3	0	3	31	0	0			0	3	0	3	0	3	959	0	0
429	72	23.4	131	1	0	0	0	0	1	0	0	0	0	2	2	4.2	23	19	14.3	4.4	142	0.8	1.02	0.4	192	6.6	0	2	27	0	0			0	2	0	2	0	2	840	0	0
430	71	20.6	124	1	0	0	1	0	1	0	0	0	0	1	1	4.2	21	17	14.1	4.2	132	0.79	0.94	1.2	134	7.5	0	1	27	0	0			0	1	0	1	0	1	844	0	0
431	70	27.6	146	1	1	0	1	0	0	0	0	0	0	6	219	3.7	48	22	12.8	4.5	137	1.08	1.3	0.2	183	7.1	0	6	7	1	0			0	30	0	90	1	219	219	0	0
432	46	24.2	133	1	0	0	1	0	0	0	0	0	0	19	19	4.6	33	36	15.6	3.8	139	0.95	0.9	1.9	215	12.9	0	19	31	0	0			0	19	0	19	0	19	967	0	0
433	72	25.1	132	0	0	0	0	0	0	0	0	0	1	6	6	3.9	40	28	12.1	3.9	139	0.57	0.81	0.4	119	5.02	0	6	31	0	0			0	6	0	6	0	6	962	0	1
434	86	22	128	0	0	0	0	0	0	0	0	0	0	37	37	3.3	56	33	12	3.1	132	0.54	0.43	1	128	14.88	0	37	25	0	1			0	30	0	37	0	37	761	0	0
435	53	23	105	1	0	0	0	0	0	0	0	0	0	5	5	3.2	113	173	11.4	4.4	139	0.59	0.51	4.7	104	5.34	1	4	21	0	1	0	1	0	5	0	5	0	5	648	0	1
436	80	26.4	159	0	0	0	0	0	0	0	0	0	0	8	8	3.5	17	11	10	4	140	0.46	0.79	0.6	155	8.86	0	8	20	0	0			0	8	0	8	0	8	627	0	1
437	65	23.3	118	0	0	0	0	0	0	0	0	0	0	2	2	3.8	28	21	11.8	4.4	142	0.52	0.83	0.6	129	8.5	0	2	30	0	0			0	2	0	2	0	2	917	0	0
438	43	17.9	114	0	0	0	0	0	0	0	0	0	0	4	4	3.7	18	16	10.1	3.4	134	0.44	0.43	0.6	143	6.84	0	4	23	0	0			0	4	0	4	0	4	705	0	0
439	78	30	117	0	0	0	1	0	1	0	0	0	0	1	1	4.8	41	37	14.1	5.1	134	1.08	0.85	0.7	168	9.5	0	1	26	0	0			0	1	0	1	0	1	808	0	0
440	63		105	0	1	0	1	0	0	0	0	0	1	23	458	3.6	164	174	9.3	3.3	140	0.48	0.63	14.2	184	6.36	0	23	15	1	0			0	30	0	90	0	365	458	0	0
441	72	25	124	1	0	0	1	0	1	0	0	0	0	2	2	4.7	13	9	13	4.1	140	0.59	0.82	0.4	169	4.7	0	2	21	0	0			0	2	0	2	0	2	644	0	0
442	81	25.6	109	0	0	0	0	0	1	0	0	0	0	29	29	3.5	23	18	10.7	4.3	137	0.92	1.07	0.4	154	9.77	1	24	28	0	0	1		0	29	0	29	0	29	859	0	0
443	70	22.1	152	0	0	0	0	0	0	0	0	0	0	5	5	3.4	17	12	10.1	3.8	139	0.65	0.7	1.3	136	7.14	0	5	30	0	0			0	5	0	5	0	5	915	0	0
444	84	18.6	169	0	0	0	1	0	1	0	0	0	0	15	112	4	22	11	13.5	4.5	127	0.8	0.73653	0.7	114	4.66	1	1	3	1	0	0		0	30	0	90	1	112	112	0	1
445	80		134	0	0	0	1	0	1	0	0	0	1	5	5	3.8	351	852	14.6	3.6	139	0.5	0.6	1.2	148	5.9	0	5	24	0	0			0	5	0	5	0	5	747	0	0
446	75	19.5	107	1	1	0	1	0	0	1	0	0	0	16	42	3.7	59	87	9.9	5.3	137	1.29	1.39	0.3	100	7.7	1	8	1	1	0	0		0	30	1	42	1	42	42	0	0
447	48	19.7	110	0	0	0	0	0	0	0	0	0	0	7	7	4	19	9	11.4	3.9	138	0.65	0.44	0.9	194	6.68	0	7	24	0	0			0	7	0	7	0	7	754	0	0
448	41	17.4	122	1	0	0	1	0	0	0	0	0	0	8	8	4.9	20	15	15.9	3.7	136	0.67	0.98	0.7	183	4.7	0	8	30	0	0			0	8	0	8	0	8	916	0	0
449	77	20.1	134	0	0	0	1	0	1	0	0	0	0	73	73	3.7	17	25	13.3	3.8	137	0.59	0.61	0.6	155	4.73	0	73	27	0	0			0	30	0	73	0	73	840	0	0
450	69	16.5	106	0	0	1	1	0	1	0	0	0	0	13	13	2.8	17	8	11.4	4.1	148	0.47	0.5	1.2	96	10.2	0	13	29	0	1			0	13	0	13	0	13	883	0	0
451	82	18.1	108	1	1	0	0	0	1	0	0	0	0	13	26	3	34	18	9.4	4	127	0.76	0.66	0.5	207	13.62	0	13	0	1	1			1	26	1	26	1	26	26	0	0
452	70	34.8	141	0	0	0	0	0	1	0	0	0	0	21	21	4	26	24	10.1	3.9	142	0.66	0.72	0.8	151	9.75	0	21	26	0	0			0	21	0	21	0	21	799	0	0
453	76	27.8	122	0	1	0	1	0	0	0	0	0	1	4	471	3.3	107	64	14.3	4.3	140	0.62	0.88	0.9	127	3.5	0	4	15	1	1			0	30	0	90	0	365	471	0	1
454	85	20.3	134	1	0	0	1	0	1	0	0	1	0	16	284	2	18	22	9.8	3.8	142	0.97	1.09	0.4	86	15.6	0	16	9	1	1			0	30	0	90	1	284	284	0	0
455	72	30.2	151	0	0	0	0	0	0	0	0	0	0	15	15	3.6	23	9	11.7	3.5	141	0.71	0.97	0.8	133	7.58	0	15	22	0	0			0	15	0	15	0	15	673	0	0
456	64	23.7	137	1	0	0	0	0	1	0	0	0	0	2	2	4.6	17	20	14	4.2	139	0.79	1.00231	0.7	143	6.6	0	2	25	0	0			0	2	0	2	0	2	767	0	0
457	42	20.9	110	0	0	1	1	0	0	0	0	0	0	57	57	3.9	153	135	9.9	4.6	139	1.04	0.83069	0.7	79	9.4	0	57	26	0	0			0	30	0	57	0	57	805	0	0
458	63	24.4	132	0	1	0	0	0	1	0	0	0	0	2	2	3.5	66	55	10.6	4.2	135	0.44	0.47	0.7	108	4.6	0	2	22	0	0			0	2	0	2	0	2	686	0	0
459	71	24.2	145	1	0	0	0	0	0	0	0	0	0	1	1	5.2	26	40	16.2	4.3	140	0.78	0.983024	2.3	212	4.1	0	1	25	0	0			0	1	0	1	0	1	774	0	0
460	78	26.3	163	1	0	0	1	0	0	0	0	0	0	3	3	4.5	20	19	11.1	4.7	142	0.96	0.967008	0.5	128	5.42	0	3	22	0	0			0	3	0	3	0	3	679	0	0
461	75	20.3	148	0	0	0	1	0	1	0	0	0	0	3	3	4.7	11	8	10.8	4.4	141	1.06	1.2	0.3	160	7.5	0	3	20	0	0			0	3	0	3	0	3	636	0	0
462	52	23.1	118	0	0	0	0	0	0	0	0	0	0	8	8	2.7	16	6	7.8	3.6	141	0.6	0.8	0.6	117	6.3	0	8	20	0	1			0	8	0	8	0	8	624	0	0
463	69	23.7	111	0	0	1	0	0	0	0	0	0	0	16	16	4.2	35	16	12.3	4.4	139	0.43	0.91	0.4	151	4.9	0	16	27	0	0			0	16	0	16	0	16	835	0	0
464	72	28.7	113	1	0	0	0	0	0	0	0	0	0	8	8	3.3	31	40	15.2	4.2	133	1.06	0.97991	1.7	127	14.18	0	8	23	0	1			0	8	0	8	0	8	700	0	0
465	75	24.9	116	1	0	1	1	0	1	0	0	0	1	14	14	3.9	15	5	12.9	4.3	141	1.62	1.65	0.3	163	8.96	0	14	24	0	0			0	14	0	14	0	14	733	0	0
466	68	23.4	97	1	0	0	1	0	1	0	0	0	0	4	4	3.9	44	28	12.3	5.2	128	1.26	1.24	1.4	106	5.6	0	4	26	0	0			0	4	0	4	0	4	793	0	0
467	76	25.1	149	1	0	0	1	0	1	0	0	0	0	21	21	4.3	27	54	15.7	3.9	135	0.62	0.75	1.7	153	10	0	21	25	0	0			0	21	0	21	0	21	787	0	1
468	45	27.1	110	0	0	0	0	0	0	0	0	0	0	7	7	3.6	21	18	11.8	3.4	139	0.54	0.55	0.8	123	8.4	0	7	25	0	0			0	7	0	7	0	7	761	0	0
469	70	24.3	116	1	0	0	1	0	1	0	0	0	0	4	4	4.6	23	31	13.7	4.2	138	0.87	0.985148	0.4	95	6	0	4	26	0	0			0	4	0	4	0	4	802	0	0
470	74	22.8	148	1	0	0	0	0	0	0	0	0	0	7	7	3.5	45	13	11.1	4.3	139	1.39	1.45	0.5	126	12.2	0	7	26	0	0			0	7	0	7	0	7	804	0	0
471	86	19.2	118	0	0	0	1	0	1	0	0	0	0	23	194	2.9	17	10	10.1	3.5	141	0.37	0.733833	0.1	149	4.8	0	23	6	1	1			0	30	0	90	1	194	194	0	0
472	59	24.1	101	1	0	0	0	0	0	0	0	1	0	16	16	2.7	78	79	8.2	4.1	142	0.83	0.73	0.6	124	12.8	0	16	31	0	1			0	16	0	16	0	16	962	0	0
473	58	26.8	128	1	0	0	0	0	0	0	0	0	0	2	2	4.6	27	23	15.6	4.3	139	0.7	1.01934	0.8	208	8.2	0	2	20	0	0			0	2	0	2	0	2	638	0	0
474	77	25	115	1	0	0	0	0	0	0	0	0	0	5	5	3.7	82	19	12.4	4.1	138	1.07	0.969542	0.8	151	9.24	0	5	24	0	0			0	5	0	5	0	5	742	0	0
475	79	15.2	115	1	0	0	1	0	0	0	0	0	0	6	98	3.9	16	8	13.3	4.5	135	0.74	0.83	0.6	140	4.57	0	6	3	1	0			0	30	0	90	1	98	98	0	0
476	87	24.9	131	1	0	0	1	0	1	0	0	0	0	3	3	4.3	28	17	12.4	4.6	142	1.22	1.07	0.7	125	7.72	0	3	21	0	0			0	3	0	3	0	3	646	0	0
477	23	18.5	102	0	0	0	0	0	0	0	0	0	0	6	6	4.2	24	20	14.8	4.3	141	0.46	0.5	0.3	155	4.7	0	6	31	0	0			0	6	0	6	0	6	952	0	1
478	77	26.3	153	1	1	0	0	0	0	0	0	0	0	7	7	3.7	30	46	16.1	3.7	139	0.89	1.06	1.6	117	14.19	0	7	27	0	0			0	7	0	7	0	7	825	0	0
479	20	18.8	106	1	0	0	0	0	0	0	0	0	0	3	3	4.7	20	28	15.3	3.6	139	0.78	0.81	0.6	143	9.4	0	3	25	0	0			0	3	0	3	0	3	776	0	0
480	62	30.3	134	0	0	0	1	0	0	0	0	1	0	6	6	3.6	32	20	12.8	4.2	141	0.5	0.57	0.4	136	14.4	0	6	29	0	0			0	6	0	6	0	6	900	0	0
481	55	23	140	0	1	0	0	0	0	0	0	0	0	3	3	4.2	20	27	12.4	4.1	140	0.65	0.84	0.3	231	6.1	0	3	23	0	0			0	3	0	3	0	3	701	0	0
482	73	23.5	134	1	0	0	0	0	0	0	0	0	0	1	1	4.2	25	25	14.9	4.6	139	0.8	1.07	0.8	167	7.09	0	1	22	0	0			0	1	0	1	0	1	675	0	0
483	63	21.5	107	1	0	0	0	0	0	0	0	0	0	2	2	4.7	22	34	15.5	4.1	140	0.58	1.00429	0.6	184	7.06	0	2	24	0	0			0	2	0	2	0	2	756	0	0
484	58	27.3	161	0	0	0	1	0	0	0	0	0	0	8	8	4.1	17	11	10.7	3.8	141	0.73	0.95	1.1	171	10.03	0	8	25	0	0			0	8	0	8	0	8	785	0	0
485	76	17.5	104	1	1	0	1	0	1	0	0	0	0	11	271	3.2	18	11	13.1	4.3	136	0.86	0.78	0.4	154	5.26	0	11	8	1	1			0	30	0	90	1	271	271	0	0
486	82	18	129	0	0	0	0	0	0	0	0	0	0	8	8	3.6	26	18	11.6	3.7	135	0.4	0.53	0.3	167	8.05	0	8	27	0	0			0	8	0	8	0	8	826	0	0
487	71		169	0	0	0	0	0	0	0	0	0	0	9	9	3.9	17	8	11.5	4	140	0.51	0.764976	0.5	154	6.8	0	9	28	0	0			0	9	0	9	0	9	873	0	0
488	77	24.1	131	1	0	0	0	1	1	0	0	0	0	7	7	4.1	47	30	9.7	3.8	137	1.03	0.94	2.1	133	9.2	0	7	29	0	0			0	7	0	7	0	7	910	0	1
489	50	19.1	140	0	0	0	0	0	0	0	0	0	0	3	3	4.1	16	9	12.6	3.6	141	0.47	0.63			3.64	0	3	26	0	0			0	3	0	3	0	3	802	0	0
490	83	34.6	151	1	0	0	1	1	1	0	0	0	0	2	2	4.1	17	26	13.5	4.2	142	0.77	0.87	0.7	154	6.3	0	2	24	0	0			0	2	0	2	0	2	746	0	0
491	74	21.9	102	0	0	1	0	0	0	0	0	0	0	6	6	3.6	381	150	13.7	3.9	139	0.56	0.48	0.6	191	6.9	1	3	25	0	0	0		0	6	0	6	0	6	769	0	0
492	71	24	160	0	0	0	0	0	1	0	0	0	0	10	10	3.4	18	18	9.6	3.4	144	0.64	0.93	0.8	146	9.8	0	10	27	0	0			0	10	0	10	0	10	825	0	0
493	53	26.6	120	0	0	0	0	0	0	0	0	0	0	6	6	4.4	213	128	13.2	3.7	142	0.64	0.797881	0.9	202	13	0	6	30	0	0			0	6	0	6	0	6	932	0	0
494	76	25.1	113	0	0	0	1	0	1	0	0	0	0	6	6	3.5	19	16	12.1	4.2	138	0.56	0.44	0.4	150	5.83	1	5	21	0	0	0		0	6	0	6	0	6	653	0	1
495	71	27.5	153	0	0	0	0	0	0	0	0	0	0	5	5	3.7	25	15	11.7	3.7	141	0.57	0.69	0.4	149	5.5	0	5	28	0	0			0	5	0	5	0	5	861	0	0
496	64	34.7	134	0	0	0	0	0	0	0	0	0	0	8	8	3.3	20	17	10.6	3.6	140	0.32	0.51	0.5	162	11.46	0	8	20	0	1			0	8	0	8	0	8	610	0	0
497	70	23.1	140	0	0	0	1	0	1	0	0	0	1	11	11	4.6	17	10	10.8	5	138	1.51	1.42	0.2	198	4.7	0	11	24	0	0			0	11	0	11	0	11	760	0	0
498	59	24.3	129	1	0	0	0	0	0	0	0	0	0	7	7	4.1	26	24	13.6	3.9	139	0.88	0.87	0.4	195	9.8	0	7	23	0	0			0	7	0	7	0	7	721	0	0
499	29	22.5	92	1	0	0	0	0	1	0	0	0	0	5	5	3.7	15	7	13.1	4	141	0.63	0.59	0.4	118	4.9	1	1	20	0	0	0		0	5	0	5	0	5	633	0	1
500	78	25.4	130	0	0	0	1	0	0	0	0	0	0	6	6	4.3	25	22	14.5	4.2	139	0.65	0.746775	0.5	194	8.05	0	6	28	0	0			0	6	0	6	0	6	856	0	0
501	71	22.5	131	0	0	0	0	0	0	0	0	0	0	1	1	4.4	29	26	12.5	3.6	141	0.77	0.758583	0.3	163	6	0	1	26	0	0			0	1	0	1	0	1	819	0	0
502	75	29.3	124	0	0	0	0	0	0	0	0	0	0	15	15	3.2	28	7	10.4	3.7	143	0.8	0.77	0.4	110	6.67	0	15	26	0	1			0	15	0	15	0	15	810	0	0
503	35	27.5	123	0	0	0	0	0	0	0	0	0	0	5	5	3.5	13	7	12.9	3.6	137	0.59	0.859834	0.5	336	9.74	0	5	27	0	0			0	5	0	5	0	5	847	0	0
504	39	22.4	149	1	0	1	0	0	0	0	0	0	0	11	11	4.4	23	30	15.7	3.6	137	0.74	1.09239	1	199	12.6	0	11	22	0	0			0	11	0	11	0	11	683	0	0
505	70	31.9	129	0	0	0	0	0	0	0	0	0	0	1	1	4	30	25	15	4.3	143	0.61	0.760708	0.8	250	5.93	0	1	20	0	0			0	1	0	1	0	1	624	0	0
506	68	25.7	143	1	0	0	0	0	0	0	0	0	0	4	4	4.1	22	14	12.4	4.5	133	1.43	1.51			12	0	4	25	0	0			0	4	0	4	0	4	776	0	0
507	66	27.1	138	0	0	0	0	0	1	0	0	0	0	9	9	2.8	17	10	12	3.9	144	0.18	0.62	1.3	71	7.56	0	9	20	0	1			0	9	0	9	0	9	627	0	0
508	78	20.5	109	1	0	0	0	0	0	0	0	0	0	2	2	2.8	53	33	11.4	3.7	145	0.73	1.01	0.7	115	16.77	0	2	22	0	1			0	2	0	2	0	2	697	0	0
509	75	27	144	1	0	0	1	0	1	0	0	0	0	8	237	3.4	19	23	12.7	5	138	2.55	2.44	0.4	164	5.33	0	8	7	1	0			0	30	0	90	1	237	237	0	0
510	80	26.5	131	0	0	0	0	0	1	0	0	0	0	21	247	3.2	26	11	10.7	3.8	143	1.48	2.21	0.5	209	8.3	0	21	8	1	1			0	30	0	90	1	247	247	0	1
511	75	30.9	111	0	0	0	1	0	1	0	0	0	1	7	7	3	51	51	10.4	2.9	138	1.38	1.37	0.8	139	5.26	0	7	31	0	1			0	7	0	7	0	7	944	0	0
512	32	23.7	105	1	0	0	0	0	0	0	0	0	0	2	2	4.2	17	26	15.8	4.4	139	0.8	1.12878	0.6	182	4.3	0	2	22	0	0			0	2	0	2	0	2	690	0	0
513	59	32.2	112	1	1	0	0	0	0	0	0	0	0	11	11	4.1	22	23	14	4.8	139	1.13	0.93	0.8	213	8.82	0	11	31	0	0			0	11	0	11	0	11	963	0	0
514	89	20.8	130	0	0	0	0	0	1	0	1	0	0	49	134	3.3	23	20	11.4	4	132	0.58	0.65	1.3	132	10.2	1	41	4	1	1	1	0	0	30	0	90	1	134	134	0	0
515	82	20.7	170	0	0	0	0	0	1	0	0	0	0	9	9	3.9	26	7	13.8	3.8	143	0.37	0.740085	0.7	200	8.1	0	9	21	0	0			0	9	0	9	0	9	659	0	0
516	78	23.3	117	0	1	0	0	0	0	0	0	0	0	6	61	3.3	17	10	12.4			0.63	0.75	0.6	119	10.23	0	6	2	1	1			0	30	1	61	1	61	61	0	0
517	72	24.7	143	1	1	0	0	0	1	0	0	0	0	8	8	4.2	37	31	13.7	4.4	141	0.76	1.03	0.9	149	5.9	0	8	27	0	0			0	8	0	8	0	8	839	0	0
518	72	23.9	128	0	0	0	1	0	0	0	0	0	0	10	10	3.5	30	9	8.2	3.6	138	0.57	0.61	0.5	150	7.33	0	10	21	0	0			0	10	0	10	0	10	664	0	1
519	63	29.3	125	0	0	0	0	0	1	0	0	0	0	1	1	4.3	25	43	14.1	3.8	140	0.61	0.76	0.4	158	6.38	0	1	30	0	0			0	1	0	1	0	1	914	0	0
520	34	26.1	145	0	0	0	0	0	0	0	0	0	1	4	4	3.8	12	14	12.8	3.6	140	0.42	0.45	0.6	162	12.9	0	4	23	0	0			0	4	0	4	0	4	719	0	0
521	70	33.5	154	0	0	0	1	0	0	0	0	0	0	2	2	4.4	21	11	12.9	3.5	130	0.48	0.54	0.8	211	4.8	0	2	21	0	0			0	2	0	2	0	2	649	0	0
522	62	23.6	137	1	0	0	0	0	0	0	0	0	0	2	2	3.9	28	31	14.9	4.7	142	0.82	0.81	0.6	240	9.47	0	2	24	0	0			0	2	0	2	0	2	734	0	0
523	53	20.6	112	1	0	0	0	0	0	1	0	0	0	1	1	3.1	12	9	11.5	3.8	143	0.75	1.03339	0.5	125	9.13	0	1	28	0	1			0	1	0	1	0	1	880	0	0
524	73		98	1	0	0	0	0	0	0	0	0	0	6	237	2.7	32	56	9.2	4.8	125	0.47	0.977904	0.2	85	12.3	0	6	7	1	1			0	30	0	90	1	237	237	0	0
525	56	24.7	147	0	0	0	0	0	0	0	0	0	0	3	3	4.3	16	13	12.9	3.9	139	0.54	0.791047	1.3	188	6.2	0	3	28	0	0			0	3	0	3	0	3	879	0	0
526	76	19.9	144	1	0	0	0	0	0	0	0	0	0	30	505	3.9	20	13	15.6	4.2	137	1.05	0.97919	0.8	208	8.12	0	30	16	1	0			0	30	0	90	0	365	505	0	0
527	60	25.8	101	0	0	0	1	0	0	0	0	0	0	24	24	3.7	13	14	9	3.8	139	0.7	0.59	1.2	135	0.25	1	8	0	1	0	0		1	24	1	24	1	24	24	0	1
528	66	23.1	120	1	0	0	1	0	1	0	0	0	0	7	7	4.1	26	37	12.7	4	137	0.55	0.71	0.4	146	8.1	0	7	20	0	0			0	7	0	7	0	7	632	0	0
529	70	25.6	192	1	0	1	0	0	0	0	0	0	0	4	4	4.3	38	34	14.6	3.6	143	1.12	0.985008	0.6	174	28.23	0	4	21	0	0			0	4	0	4	0	4	646	0	0
530	76	18.9	120	1	0	0	0	0	0	0	0	0	0	9	9	4.1	21	8	13.2	4	141	0.99	0.971136	0.6	294	6	0	9	21	0	0			0	9	0	9	0	9	648	0	0
531	76		113	0	0	0	1	0	1	0	0	0	0	2	2	4.3	44	35	9	4.1	141	0.34	0.53	0.5	134	8.5	0	2	27	0	0			0	2	0	2	0	2	838	0	0
532	64		123	0	0	0	1	0	1	0	0	0	0	15	15	4.6	22	16	13.5	4.3	138	0.75	0.84	0.7	182	8	0	15	29	0	0			0	15	0	15	0	15	889	0	0
533	74	25.5	118	0	1	0	0	0	1	0	0	0	0	5	97	3.5	28	6	11.3	4.8	138	0.69	0.62	0.7	162	3.7	0	5	3	1	0			0	30	0	90	1	97	97	0	1
534	87	21.6	150	1	0	0	0	0	1	0	0	0	0	33	33	4.3	17	10	13.2	3.9	143	0.83	0.97	0.7	128	6	0	33	24	0	0			0	30	0	33	0	33	745	0	0
535	81	22.7	134	1	1	0	0	0	1	0	0	0	0	25	25	4.1	14	6	12.6	3.8	140	0.67	0.48	0.8	120	6.8	1	5	20	0	0	0		0	25	0	25	0	25	623	0	1
536	69	26.4	159	0	1	0	1	0	1	0	0	0	1	6	162	4.1	37	38	14.1	3.7	135	0.42	0.58	0.7	203	4.3	0	6	5	1	0			0	30	0	90	1	162	162	0	0
537	86	25.5	129	0	0	0	0	0	1	0	0	0	0	12	12	3.7	354	180	7.4	4.3	126	1.49	1.33	2.4	149	8.5	1	1	31	0	0	0		0	12	0	12	0	12	950	0	0
538	54	21.9	127	1	0	0	0	0	1	0	0	0	0	4	4	4.5	29	23	14	4.1	139	0.85	1.03281	0.7	198	16.7	0	4	25	0	0			0	4	0	4	0	4	765	0	0
539	68	23.7	120	1	0	0	0	0	0	0	0	0	0	2	2	4.5	24	24	13.6	3.8	142	1.3	1.31	0.6	211	5.42	0	2	31	0	0			0	2	0	2	0	2	971	0	0
540	85	21.1	132	0	0	0	0	0	0	0	0	0	0	2	2	3.3	58	39	7.8	3.1	138	0.75	0.78	0.6	162	4	0	2	28	0	1			0	2	0	2	0	2	857	0	0
541	89	25.2	139	1	0	0	0	0	1	0	0	0	0	3	3	4	23	18	13.3	4.4	135	0.74	0.94	0.6	175	6.8	0	3	26	0	0			0	3	0	3	0	3	821	0	0
542	68	25.2	115	0	1	0	0	0	0	0	0	0	0	5	5	3.1	141	42	9.3	3.5	140	0.7	0.84	0.5	164	21.5	0	5	28	0	1			0	5	0	5	0	5	862	0	0
543	57	26.3	221	1	0	0	1	0	0	0	0	0	1	29	29	4.7	36	53	16.5	4.2	139	0.82	0.94	0.7	182	13.8	0	29	29	0	0			0	29	0	29	0	29	901	0	0
544	55	22.7	119	0	0	1	0	0	0	0	0	0	0	2	2	4.5	21	6	13.2	4.2	140	0.4	0.793756	0.5	177	6.1	0	2	20	0	0			0	2	0	2	0	2	627	0	0
545	77	17.7	148	1	0	0	0	0	0	0	0	0	0	6	6	4.1	30	27	14.1	3.6	134	0.59	0.65	0.6	158	11.08	0	6	28	0	0			0	6	0	6	0	6	866	0	0
546	71	22	123	1	0	0	0	0	1	0	0	0	0	6	6	3.4	160	117	10.5	4.2	138	0.86	0.79	0.6	160	4.54	0	6	24	0	0			0	6	0	6	0	6	738	0	0
547	68	25.6	137	1	1	0	0	0	1	0	0	0	1	7	7	4.3	54	39	12.5	4	132	1.04	0.991781	0.8	198	4.93	0	7	27	0	0			0	7	0	7	0	7	832	0	0
548	73	24.5	111	1	1	0	0	0	0	0	0	0	0	13	13	3.9	329	456	12.3	3.6	138	0.83	0.89	5.5	143	12.7	0	13	25	0	0			0	13	0	13	0	13	791	0	0
549	55	25.2	151	1	0	0	0	0	0	0	0	0	0	6	6	4.2	21	15	11.3	4.2	139	0.61	0.72	0.4	170	6.7	0	6	20	0	0			0	6	0	6	0	6	638	0	0
550	38	27.4	131	1	0	0	0	0	0	0	0	0	0	21	21	4.2	33	35	14.5	4	141	0.76	0.86	0.8	187	10	0	21	20	0	0			0	21	0	21	0	21	615	0	0
551	54		96	0	0	0	1	0	0	0	0	0	0	19	19	4.5	11	16	12.5	3.2	140	0.62	0.47	0.4	324	6.59	0	19	30	0	0			0	19	0	19	0	19	917	0	0
552	86	21.4	134	1	0	1	0	0	1	0	0	0	0	2	2	3.8	34	23	11	4.1	139	1.21	1.22	1.1	126	5.2	0	2	25	0	0			0	2	0	2	0	2	775	0	0
553	73	26.2	133	0	0	0	0	0	0	0	0	0	0	3	3	3.9	20	8	12.8	3.8	142	0.65	0.754753	0.8	221	5.3	0	3	20	0	0			0	3	0	3	0	3	612	0	0
554	40	21.7	118	0	0	0	0	0	0	0	0	0	0	16	16	4.1	24	31	13.3	3.3	140	0.56	0.83732	1.1	149	9.99	0	16	24	0	0			0	16	0	16	0	16	754	0	0
555	82	27.9	107	0	0	1	0	0	1	0	0	0	0	22	424	3	59	33	11.4	4	138	0.73	1.22	2	97	10.9	0	22	13	1	1			0	30	0	90	0	365	424	0	0
556	75		118	0	0	0	1	0	1	0	0	0	1	4	565	3.4	34	14	11.5	5	143	1.48	1.05	0.7	236	5.8	1	3	18	1	0	0		0	30	0	90	0	365	565	0	1
557	79	24.5	154	0	0	0	0	0	1	0	0	0	0	2	2	4.2	34	15	13.9	3.8	141	0.39	0.745125	0.3	167	5	0	2	31	0	0			0	2	0	2	0	2	972	0	0
558	37	23.3	110	0	0	0	0	0	0	0	0	0	0	3	3	4.3	17	15	12.2	3.7	137	0.49	0.851433	0.3	153	9.7	0	3	29	0	0			0	3	0	3	0	3	901	0	0
559	70	24.6	123	0	0	0	0	0	1	0	0	0	0	7	7	3.8	20	18	12.5	3.4	137	0.85	0.97	0.4	184	10.09	0	7	30	0	0			0	7	0	7	0	7	924	0	0
560	41	24	108	1	0	0	0	0	0	0	0	0	0	4	4	4	23	19	15.2	4.6	135	0.87	1.08408	0.6	210	18	0	4	27	0	0			0	4	0	4	0	4	833	0	0
561	77	21.9	130	1	1	0	0	0	0	0	0	0	0	2	2	4.5	20	8	14.6	4.1	140	0.85	0.99	0.8	244	6.7	0	2	25	0	0			0	2	0	2	0	2	776	0	0
562	70	27.7	108	1	0	0	0	0	0	0	0	0	0	6	6	3.8	23	17	15.3	4.1	135	0.74	0.79	1.8	184	7.09	0	6	25	0	0			0	6	0	6	0	6	775	0	0
563	82	26.9	122	0	0	0	1	0	0	0	0	0	0	13	13	3.5	176	253	9.5	3.7	140	0.59	0.87	0.5	119	7.6	0	13	27	0	0			0	13	0	13	0	13	838	0	0
564	87		127	0	1	0	0	0	0	0	0	0	0	28	28	3.6	22	14	11.4	3.6	143	0.65	0.61	0.6	177	6.13	0	28	28	0	0			0	28	0	28	0	28	868	0	0
565	61	22.6	130	1	0	0	0	0	0	0	0	0	0	4	4	3.2	17	6	13.5	4	139	0.7	0.8	0.4	144	9.1	0	4	26	0	1			0	4	0	4	0	4	792	0	0
566	55	25.8	120	1	0	0	0	0	1	1	0	0	0	2	2	4.6	25	22	15	4.4	141	0.66	0.89	0.5	192	4.3	0	2	20	0	0			0	2	0	2	0	2	631	0	0
567	73	22.6	118	0	0	0	0	0	1	0	0	0	0	3	3	4.6	24	21	12	3.5	141	0.46	0.756014	0.5	141	3.9	0	3	26	0	0			0	3	0	3	0	3	814	0	1
568	48	27.1	135	0	0	0	0	0	0	0	0	0	0	6	6	4.6	21	18	13.9	3.9	142	0.44	0.56	0.5	158	7.4	0	6	27	0	0			0	6	0	6	0	6	830	0	0
569	67	22.5	137	0	0	0	0	0	0	0	0	0	0	1	1	4.3	21	20	13.2			0.59	0.772428	0.6	139	6.81	0	1	22	0	0			0	1	0	1	0	1	672	0	0
570	82		119	0	0	0	1	0	0	0	0	0	0	9	9	3.3	17	20	7.5	4.5	135	0.82	0.740404	0.6	106	6.2	0	9	24	0	1			0	9	0	9	0	9	758	0	1
571	24	25.5	144	1	0	0	0	0	0	0	0	0	0	3	3	3.9	45	71	12.9	3.6	143	0.6	0.92	0.9	124	16	0	3	30	0	0			0	3	0	3	0	3	936	0	1
572	69	18.9	136	1	1	0	1	0	1	0	0	1	0	9	55	3.7	144	102	10.4	4.4	132	0.9	0.95	16.9	125	4.5	0	9	1	1	0			0	30	1	55	1	55	55	0	0
573	87		179	0	0	0	1	0	1	0	0	0	0	29	29	3.2	21	22	9.8	4.2	132	0.9	0.733447	1.2	174	11.3	1	22	26	0	1	1	0	0	29	0	29	0	29	813	0	1
574	79	34.5	107	1	1	0	0	0	1	0	0	0	0	8	8	2.1	95	71	11.7	4.4	148	2	2.46	10.6	127	16.63	1	6	0	1	1	0	1	1	8	1	8	1	8	8	0	1
575	72	23.6	117	1	1	0	0	0	0	0	0	0	1	5	5	4	42	58	12.6	3.7	143	0.77	0.75	1.1	149	4.48	0	5	29	0	0			0	5	0	5	0	5	886	0	0
576	75	25.6	127	1	0	0	0	0	1	0	0	0	0	7	7	3.8	17	25	12.6	4	140	0.94	1.35			6.49	0	7	24	0	0			0	7	0	7	0	7	740	0	0
577	64	17.1	98	0	1	0	0	0	0	0	0	0	0	2	2	4.4	31	16	10	4.6	143	0.71	0.96	0.5	194	4.6	0	2	24	0	0			0	2	0	2	0	2	749	0	0
578	70	23	132	0	0	0	0	0	0	0	0	0	0	1	1	4.4	25	14	12.3	3.3	144	0.56	0.761712	0.7	208	5.55	0	1	25	0	0			0	1	0	1	0	1	776	0	0
579	82		142	0	0	0	0	0	0	0	0	0	0	2	74	2.2	25	18	9.5			0.87	0.739788	0.3	152	9.1	0	2	2	1	1			0	30	1	74	1	74	74	0	0
580	70	23.5	113	1	0	0	0	0	0	0	0	0	0	6	6	4.3	35	32	14.3	4	138	0.82	0.985518	0.4	200	7.7	1	6	24	0	0	0		0	6	0	6	0	6	741	0	0
581	77	18	144	1	0	0	0	0	1	0	0	0	0	5	5	3.7	16	19	13.4	3.5	133	0.49	0.6	0.5	178	11.3	0	5	24	0	0			0	5	0	5	0	5	736	0	0
582	62	25.2	149	1	0	1	1	0	0	1	0	0	0	4	4	3.9	40	53	15.9	4.2	136	0.72	0.92	0.4	152	7.4	0	4	31	0	0			0	4	0	4	0	4	945	0	0
583	71	23.6	138	1	0	0	0	0	0	0	0	0	1	2	2	4.4	31	24	13.9	4.5	140	1	0.81	0.5	166	3.74	0	2	24	0	0			0	2	0	2	0	2	755	0	0
584	64	22.7	127	0	0	0	1	0	0	0	0	0	0	8	8	4.2	18	35	12.5	3.9	137	0.39	0.48	0.3	218	7.9	0	8	22	0	0			0	8	0	8	0	8	685	0	0
585	72	21	102	1	0	0	1	0	0	0	0	0	1	4	372	3.9	28	8	14.7	5.6	128	1.94	1.69	0.6	159	11.14	1	2	12	1	0	0		0	30	0	90	0	365	372	0	1
586	75	24.4	147	1	1	0	0	0	0	0	0	0	0	7	7	4.3	33	25	11.6	4.1	141	0.86	0.973787	0.5	159	7.08	0	7	25	0	0			0	7	0	7	0	7	781	0	0
587	69	26.4	140	0	1	0	1	0	0	0	0	0	0	9	9	3.5	16	17	13.4	3.9	142	1.03	1.1	0.7	154	5.68	0	9	30	0	0			0	9	0	9	0	9	931	0	0
588	89	19.4	137	1	0	0	0	0	0	0	0	0	0	2	2	4	34	24	13.8	4	142	0.76	0.68	1.1	168	8.04	0	2	27	0	0			0	2	0	2	0	2	834	0	0
589	38	22.3	142	1	0	0	0	0	0	0	0	0	0	2	2	4.6	19	16	13.8	3.8	138	0.77	1.09638	0.3	148	3.5	0	2	27	0	0			0	2	0	2	0	2	834	0	0
590	56	19.8	108	0	1	0	0	0	0	0	0	0	0	2	2	4.3	28	25	13.7	4	141	0.45	0.67	0.4	271	4.5	0	2	21	0	0			0	2	0	2	0	2	659	0	1
591	82	23	114	1	1	0	1	0	0	0	0	0	0	9	654	2.3	22	15	8	3.6	136	0.52	0.61	1.5	114	12.02	0	9	21	1	1			0	30	0	90	0	365	654	0	0
592	79	25.5	137	0	0	0	1	0	1	0	0	0	0	8	8	4.3	17	12	13	3.6	142	0.53	0.7	0.8	176	8.5	0	8	25	0	0			0	8	0	8	0	8	780	0	0
593	73	23.3	123	1	1	0	0	0	0	0	0	0	1	2	2	3.6	157	337	10.4	3.8	141	1.07	0.977433	1.8	152	3.5	0	2	25	0	0			0	2	0	2	0	2	761	0	0
594	65	23.7	143	0	0	0	0	0	0	0	0	0	0	4	4	4.4	17	16	10.3	4.3	146	0.61	0.771035	0.4	175	6.1	0	4	24	0	0			0	4	0	4	0	4	749	0	0
595	73	28.8	127	0	0	0	0	0	1	0	0	0	0	2	2	4.1	23	18	12.6	4	141	1.01	1.21	0.4	156	5.3	0	2	30	0	0			0	2	0	2	0	2	918	0	0
596	71	26.8	112	1	0	0	1	0	1	0	0	0	0	4	4	3.7	34	34	15.4	3.6	140	0.73	0.72	1.5	152	4.14	0	4	23	0	0			0	4	0	4	0	4	710	0	0
597	80	24.1	143	1	1	0	0	0	0	0	0	0	1	2	626	4	38	23	12.4	3.8	139	0.62	0.92	0.7	197	3.5	0	2	20	1	0			0	30	0	90	0	365	626	0	0
598	84	25.1	131	1	0	0	0	0	1	0	1	0	0	3	3	4	21	16	12.1	4.4	139	0.47	0.77	0.4	155	7.6	0	3	29	0	0			0	3	0	3	0	3	884	0	0
599	71	24.6	130	0	0	0	0	0	0	0	0	0	0	8	8	4.2	28	18	12	4.1	142	0.67	0.99	0.5	166	10.4	0	8	29	0	0			0	8	0	8	0	8	901	0	0
600	67	24.4	132	1	0	0	1	1	1	0	0	0	0	6	486	3.3	21	14	8.1	5.7	149	2.54	2.72	0.5	126	9.6	1	2	15	1	1	0	1	0	30	0	90	0	365	486	0	0
601	71	27.3	115	0	1	0	0	0	0	0	0	0	0	19	19	4.3	25	37	13.2	4.1	144	0.41	0.764648	1.3	184	6.21	0	19	22	0	0			0	19	0	19	0	19	682	0	0
602	79	24.1	111	1	0	0	0	0	1	0	0	0	0	8	8	4.2	19	16	13	3.9	140	0.85	1.26	0.7	133	5.98	0	8	21	0	0			0	8	0	8	0	8	650	0	0
603	80		111	1	0	0	0	0	0	0	0	0	0	8	8	3.8	16	8	13.5	5.1	136	1.52	1.43	0.8	99	16.5	0	8	27	0	0			0	8	0	8	0	8	825	0	0
604	19	27.6	106	0	1	0	0	0	0	0	0	0	0	9	9	3.9	23	8	13.7	4.3	137	0.46	0.966087	0.7	142	6.6	0	9	26	0	0			0	9	0	9	0	9	803	0	0
605	70	30.3	98	1	0	0	1	0	1	0	0	0	0	3	3	4.8	22	20	13.5	6	139	0.91	1.21	0.2	173	5.9	0	3	24	0	0			0	3	0	3	0	3	758	0	1
606	64	24.6	143	0	0	0	0	0	0	0	0	0	0	15	15	3.4	19	19	10.6	3.6	140	0.45	0.55	0.5	152	8.3	0	15	30	0	0			0	15	0	15	0	15	936	0	0
607	83	25.7	111	0	0	0	0	0	1	0	0	0	0	9	9	2.9	26	9	10	4.2	138	0.6	0.84	0.4	143	10.9	0	9	24	0	1			0	9	0	9	0	9	739	0	0
608	69	24.9	116	1	0	0	0	0	1	1	0	0	0	2	2	4.2	22	31	15	4.8	142	1.06	1.27	0.5	131	5.37	0	2	26	0	0			0	2	0	2	0	2	797	0	0
609	69	26.9	145	0	1	0	0	0	0	0	0	0	0	5	5	4.6	17	13	12	4	140	0.78	0.762767	0.7	153	4.79	0	5	28	0	0			0	5	0	5	0	5	865	0	0
610	76	26.8	137	0	0	0	0	0	1	0	0	0	0	22	22	3.1	33	14	11.9	4.1	141	1.09	1.26	0.9	153	7.1	0	22	27	0	1			0	22	0	22	0	22	852	0	1
611	72	30.6	129	0	0	0	0	0	1	0	0	0	0	9	9	3.9	18	20	12.2	3.5	141	0.66	0.51	0.8	164	4.69	0	9	28	0	0			0	9	0	9	0	9	875	0	0
612	42	24.4	143	0	0	0	1	0	0	0	0	0	0	3	3	4	15	12	8.6	3.9	140	0.52	0.53	0.8	167	5.25	0	3	29	0	0			0	3	0	3	0	3	903	0	0
613	82	20.8	112	1	1	0	0	0	1	0	0	0	0	15	114	2.6	62	77	11.8	4.5	131	1.19	1.11	0.7	107	10.94	0	15	3	1	1			0	30	0	90	1	114	114	0	0
614	80		160	0	0	0	0	0	0	0	0	0	0	8	8	3.9	26	27	11.6	4.2	139	0.91	0.744218	0.5	204	7.6	0	8	26	0	0			0	8	0	8	0	8	798	0	0
615	73	20.1	121	0	1	0	0	0	0	0	0	0	0	15	15	3.8	17	15	10.1	4.3	134	1.07	1.3	0.2	114	4.8	0	15	28	0	0			0	15	0	15	0	15	874	0	0
616	63	20.1	129	0	0	0	0	0	0	0	0	0	0	4	4	4.3	21	20	12.4	4	143	0.45	0.77	0.5	191	5.9	0	4	20	0	0			0	4	0	4	0	4	636	0	0
617	68	27.8	97	0	0	0	0	0	0	0	0	0	0	2	2	3.8	23	32	13.6	4.1	140	0.55	0.765317	0.4	219	9	0	2	22	0	0			0	2	0	2	0	2	698	0	0
618	56	20.4	114	0	0	0	0	0	0	0	0	0	0	5	5	4.7	24	20	13.3	4.1	139	0.52	0.79158	0.8	216	4.9	0	5	27	0	0			0	5	0	5	0	5	845	0	0
619	61	23.2	134	0	0	0	0	0	0	0	0	0	0	2	2	4.1	24	17	13.3	4.3	140	0.74	0.87	0.3	204	4.2	0	2	29	0	0			0	2	0	2	0	2	904	0	1
620	78	24.1	169	0	0	0	0	0	0	0	0	0	0	2	2	3.8	19	12	12.9	3.5	141	0.34	0.752233	0.5	231	5.4	0	2	31	0	0			0	2	0	2	0	2	965	0	0
621	66	23.4	125	0	0	0	0	0	0	0	0	0	0	2	2	4.2	20	25	13.2	3.7	139	0.49	0.59	0.3	213	4.4	0	2	23	0	0			0	2	0	2	0	2	701	0	0
622	55	22.6	135	1	1	0	0	0	0	0	0	0	0	1	1	4.5	48	61	17.3	4.4	135	1.21	0.98	0.7	240	5.29	0	1	31	0	0			0	1	0	1	0	1	971	0	0
623	88	16	154	0	0	0	1	0	1	0	0	0	0	14	15	4.1	33	33	11.6	3	135	0.45	0.54	2.2	210	6.77	0	14	0	1	0			1	15	1	15	1	15	15	0	0
624	46		114	1	1	0	0	0	0	0	0	0	0	3	3	4.6	18	17	15.1	3.9	140	0.86	0.92	2.4	190	8.63	0	3	28	0	0			0	3	0	3	0	3	880	0	0
625	73	23.4	102	1	1	0	0	0	0	0	0	0	0	9	9	4.1	24	13	12.9	3.6	140	1.07	1.3	0.9	144	12.08	0	9	30	0	0			0	9	0	9	0	9	938	0	0
626	39	24.8	109	0	0	0	0	0	0	0	0	0	0	3	3	3.8	31	10	12.2	4.5	138	0.14	0.71	0.4	152	7.18	0	3	25	0	0			0	3	0	3	0	3	780	0	0
627	71	31.1	141	1	0	0	0	0	0	0	0	0	1	7	7	3	30	21	14.1	3.9	151	0.62	0.67	2.2	159	6.1	0	7	27	0	1			0	7	0	7	0	7	844	0	0
628	71	20.7	133	1	0	0	1	0	1	0	0	1	0	52	375	2	38	41	10.6	4.1	133	0.32	0.982925	0.3	73	11.8	0	52	12	1	1			0	30	0	90	0	365	375	0	1
629	78	28.5	151	0	0	0	0	0	1	0	0	0	0	4	4	4	22	11	11.5	4.2	143	0.49	0.77	0.6	130	4.9	0	4	27	0	0			0	4	0	4	0	4	830	0	0
630	66	26.9	125	1	0	0	0	0	0	0	0	0	0	4	4	4.6	30	48	16	4.9	139	1.03	0.95	1	173	12.31	1	1	22	0	0	0		0	4	0	4	0	4	686	0	1
631	58	22.5	138	0	0	0	0	0	1	0	0	0	0	4	4	4.3	20	22	12.1	3.8	141	0.44	0.56	0.4	197	3.7	0	4	23	0	0			0	4	0	4	0	4	721	0	0
632	84	24.2	124	1	0	0	0	0	1	0	0	0	0	3	3	4.2	29	31	12.8	3.9	135	1.04	0.954098	0.6	126	8.5	0	3	24	0	0			0	3	0	3	0	3	744	0	0
633	85	17.4	109	1	0	0	1	0	0	0	0	0	0	1	1	3.7	917	960	16.1	5.2	136	0.91	0.95	3.4	85	4.5	1	0	0	1	0	0		1	1	1	1	1	1	1	0	0
634	47	31.2	148	1	0	0	1	0	0	0	0	0	0	7	7	3.7	24	24	14.5	4.6	141	0.47	0.67	1.8	141	6.8	0	7	22	0	0			0	7	0	7	0	7	699	0	0
635	81	25.1	144	1	0	0	1	0	0	0	0	0	0	2	2	4.1	33	23	11.5	4.2	141	0.55	0.94	0.5	127	5.8	0	2	30	0	0			0	2	0	2	0	2	916	0	0
636	48	26.5	117	1	0	0	1	0	0	0	0	0	0	8	8	4	20	28	13.7	3.7	141	0.99	0.96	0.4	108	10.4	0	8	28	0	0			0	8	0	8	0	8	862	0	1
637	19	26.1	127	1	0	0	0	0	0	0	0	0	0	6	6	4.2	17	13	13.8	4	138	0.74	0.81	0.9	173	5.79	0	6	24	0	0			0	6	0	6	0	6	749	0	0
638	67	21.4	121	0	0	0	0	0	0	0	0	0	0	4	4	4.2	14	5	11.6	3.9	139	0.83	0.89	1.1	101	4.38	0	4	31	0	0			0	4	0	4	0	4	966	0	0
639	71	15.6	120	0	0	1	1	0	1	0	0	0	0	36	36	4	12	18	11.4	4.4	144	0.6	0.58	0.8	134	6.99	0	36	25	0	0			0	30	0	36	0	36	790	0	0
640	75	23.4	128	0	0	0	0	0	1	0	0	0	0	7	7	3.4	70	66	12.7	3.9	140	0.7	0.71	1	153	4.46	0	7	26	0	0			0	7	0	7	0	7	793	0	0
641	47	26.3	139	1	0	0	0	0	0	0	1	0	1	2	2	4.4	28	30	14.4	4.1	136	0.71	0.89	1.1	190	12.1	0	2	31	0	0			0	2	0	2	0	2	951	0	0
642	57		118	1	1	0	0	0	0	0	0	0	0	2	2	4.7	20	17	15	5.6	139	1.17	1.03111	0.5	218	11.82	0	2	28	0	0			0	2	0	2	0	2	881	0	0
643	72	23.1	155	0	0	0	1	0	0	0	0	0	0	4	4	4.7	26	16	9.9	5.2	139	1.52	1.8	0.4	127	5.86	0	4	29	0	0			0	4	0	4	0	4	910	0	0
644	80	21.7	113	0	0	0	0	0	0	0	0	0	0	2	2	4.1	28	16	12.6	4.3	138	0.51	0.69	0.4	187	4.5	0	2	31	0	0			0	2	0	2	0	2	965	0	0
645	68	22.8	159	0	0	0	0	0	0	0	0	0	1	7	7	4.4	20	12	13.8	3.9	138	0.5	0.765939	1.3	234	16.43	0	7	30	0	0			0	7	0	7	0	7	929	0	0
646	66	25.4	105	0	0	0	1	0	1	0	0	0	1	5	5	4.1	29	33	12.1	4	138	0.74	0.66	0.6	139	5.94	0	5	26	0	0			0	5	0	5	0	5	809	0	0
647	73	30	145	0	0	0	0	0	1	0	0	0	0	10	10	3.4	18	8	14.8	3.2	133	0.48	0.56	0.8	101	22.8	0	10	27	0	0			0	10	0	10	0	10	828	0	0
648	71	21.3	143	1	0	0	1	0	1	0	0	0	1	2	131	4	86	79	13	4.7	138	1	1.04	1.4	158	4.5	0	2	4	1	0			0	30	0	90	1	131	131	0	0
649	70	21.9	158	1	0	0	1	0	1	0	0	0	0	4	4	4.3	16	29	13.4	4.2	132	0.73	0.94	1	125	5.53	0	4	23	0	0			0	4	0	4	0	4	706	0	1
650	53	25.6	184	1	0	0	1	0	1	0	1	0	0	4	4	4.4	74	106	15.7	4.1	142	0.59	1.03555	0.6	207	6.8	0	4	26	0	0			0	4	0	4	0	4	807	0	1
651	66	24.4	133	1	1	0	1	0	1	0	0	0	0	8	8	4.2	22	20	15.5	4	142	0.95	1.01	1.1	98	8.6	0	8	28	0	0			0	8	0	8	0	8	867	0	0
652	51	25.1	106	0	0	0	0	0	0	0	0	0	0	2	2	4.3	23	23	13.1	3.8	140	0.67	0.804293	0.4	133	6.1	0	2	29	0	0			0	2	0	2	0	2	904	0	0
653	69	26.8	135	1	0	0	0	0	0	0	0	0	0	3	3	3.4	33	24	13	4.4	136	0.99	0.83	0.9	128	8.89	0	3	20	0	0			0	3	0	3	0	3	620	0	0
654	77		101	0	0	0	0	0	1	0	0	0	0	6	6	3.8	27	18	12.8	3.8	142	0.97	0.83	0.6	156	6.95	0	6	27	0	0			0	6	0	6	0	6	850	0	0
655	37	23.5	147	0	0	0	0	0	0	0	0	0	0	4	4	3.6	307	122	12.3	3.8	133	0.57	0.53	0.7	161	4.05	0	4	27	0	0			0	4	0	4	0	4	843	0	0
656	34		129	1	0	0	0	0	0	0	0	0	0	3	3	4.6	24	19	14.9	4.1	139	0.71	1.11917	0.9	218	5.7	0	3	28	0	0			0	3	0	3	0	3	859	0	0
657	80	28.1	104	1	0	0	0	0	0	0	0	0	1	5	5	2.5	52	42	7.1	4.3	131	1.69	1.72	5.6	81	3	0	5	28	0	1			0	5	0	5	0	5	869	0	0
658	57	26.3	157	1	0	0	0	0	0	0	0	0	0	5	5	4.7	19	15	16.3	3.9	138	0.85	1.02308	1.7	181	13.1	0	5	20	0	0			0	5	0	5	0	5	636	0	0
659	68	29.6	99	0	1	0	1	0	0	0	0	0	0	24	24	3.1	118	201	10.1	3.9	142	0.46	0.69	2.2	148	6.4	0	24	30	0	1			0	24	0	24	0	24	935	0	0
660	77	21.5	103	1	0	0	1	0	1	1	0	0	0	2	2	4.2	26	23	9.1	5.2	139	1.17	1.1	0.7	110	4.71	0	2	29	0	0			0	2	0	2	0	2	895	0	0
661	51		165	1	0	0	0	0	0	0	0	0	0	2	2	4.5	26	31	13.4	4.4	143	0.51	1.04841	0.4	273	6.4	0	2	30	0	0			0	2	0	2	0	2	915	0	0
662	76	26.1	143	1	0	1	0	0	0	0	1	0	0	9	9	4.5	250	46	12.9	4	137	0.83	1.05	0.8	172	7.4	0	9	29	0	0			0	9	0	9	0	9	890	0	0
663	65		126	0	0	0	0	0	0	0	0	0	0	4	4	3.5	24	12	11.4	3.7	142	0.66	0.77	0.1	183	5.8	0	4	31	0	0			0	4	0	4	0	4	959	0	1
664	36	34.6	147	0	0	0	0	0	0	0	0	0	0	4	4	3.7	23	35	13.3	4.4	138	0.56	0.77	0.7	243	5.1	0	4	30	0	0			0	4	0	4	0	4	935	0	0
665	76	23.9	150	1	1	0	1	0	1	0	0	0	1	2	2	3.7	34	43	13.6	4.2	134	0.63	0.87	0.4	195	4	0	2	20	0	0			0	2	0	2	0	2	624	0	0
666	70	27.9	132	1	1	0	0	0	0	0	0	0	0	7	7	4.5	22	25	13.4	4.3	139	0.58	0.8	0.7	189	4.6	0	7	23	0	0			0	7	0	7	0	7	726	0	0
667	33		110	0	0	0	0	0	0	0	0	0	0	3	3	3.2	25	12	11.4	3.8	137	0.29	0.874813	0.4	236	9.9	0	3	29	0	1			0	3	0	3	0	3	909	0	1
668	71	24.5	127	0	0	0	0	0	1	0	0	0	0	17	17	2.9	45	30	11.6	3.5	139	0.53	0.59	0.4	108	14.24	0	17	25	0	1			0	17	0	17	0	17	783	0	0
669	80	22.7	173	0	0	0	1	0	1	0	0	0	0	2	2	4.5	21	18	14.2	4	135	0.63	0.64	0.3	122	6.4	0	2	25	0	0			0	2	0	2	0	2	791	0	0
670	57	28.1	131	0	0	0	0	0	0	0	0	0	0	1	1	4.6	16	23	12.4	4	142	0.55	0.790095	0.4	286	5	0	1	21	0	0			0	1	0	1	0	1	662	0	0
671	24	21.9	120	1	0	0	0	0	0	0	0	0	0	3	3	4	16	12	15.1	3.7	140	0.84	0.87	1.2	134	5.78	0	3	28	0	0			0	3	0	3	0	3	880	0	0
672	80	26.6	128	0	0	0	0	0	0	0	0	0	0	19	19	4.2	32	12	12.5	4.3	141	0.82	0.7	0.4	254	4.43	0	19	24	0	0			0	19	0	19	0	19	754	0	0
673	67	23.1	105	1	0	0	0	0	0	0	0	0	0	6	6	4.2	21	23	12.8	4.3	142	0.81	0.994286	0.4	137	10.3	0	6	23	0	0			0	6	0	6	0	6	712	0	0
674	19	21	142	1	0	0	0	0	0	0	0	0	0	5	5	3.9	16	10	14.5	4.3	139	0.63	0.7	0.8	118	6.73	0	5	20	0	0			0	5	0	5	0	5	632	0	0
675	70	24.3	101	1	0	0	0	0	0	0	0	0	0	1	1	4.3	24	18	14.7	4.4	139	1.28	1.13	0.7	133	10.38	0	1	28	0	0			0	1	0	1	0	1	870	0	0
676	86	25.8	106	1	0	0	1	0	0	0	0	0	0	16	16	3.8	21	20	12.3	4.4	140	1	0.82	0.4	172	8.65	1	4	31	0	0	0		0	16	0	16	0	16	966	1	0
677	65	21.6	111	0	0	0	0	0	0	0	0	0	0	4	4	3.7	18	7	13.6	3.6	135	0.29	0.770819	0.6	230	7.1	0	4	23	0	0			0	4	0	4	0	4	701	0	0
678	72	27.2	150	0	0	0	0	0	0	0	0	1	0	11	11	4.2	23	18	12.8	4	140	0.97	0.82	0.9	178	4.24	0	11	26	0	0			0	11	0	11	0	11	813	0	0
679	66	22.3	140	0	0	0	0	0	1	0	0	0	0	15	15	3.6	17	11	12	4.1	144	0.74	0.74	0.6	216	3.73	0	15	27	0	0			0	15	0	15	0	15	839	0	1
680	86	22.3	158	0	1	0	0	0	1	0	0	0	0	5	5	3.7	18	23	10.2	4.6	132	0.64	0.89	0.8	162	4.9	0	5	23	0	0			0	5	0	5	0	5	700	0	0
681	68	28	157	1	0	0	0	0	0	0	0	0	0	4	4	4.7	45	58				0.82	0.74	1.7	212		0	4	25	0	0			0	4	0	4	0	4	788	0	0
682	58	19.5	140	0	0	0	0	0	0	0	0	0	0	4	4	4	26	25	13	4.3	141	0.6	0.786357	0.3	192	5.7	0	4	30	0	0			0	4	0	4	0	4	940	0	0
683	73	24.2	123	0	1	0	0	0	0	0	0	0	0	4	4	4.1	22	18	12	4.1	141	0.75	0.756118	0.9	128	4.73	0	4	25	0	0			0	4	0	4	0	4	791	0	0
684	76	22.9	178	1	0	0	0	0	1	0	0	0	0	3	3	3.7	23	13	15.6	2.8	142	0.82	0.98	0.9	128	10.1	0	3	22	0	0			0	3	0	3	0	3	684	0	0
685	68	19.2	121	0	0	0	0	0	0	0	0	0	0	6	6	3.7	33	20	11.5	4.1	141	0.52	0.64	0.6	193	9.53	0	6	31	0	0			0	6	0	6	0	6	944	0	0
686	80	22.7	109	1	0	0	1	0	0	0	0	0	0	5	415	4.1	16	14	13.2	3.8	140	0.57	0.77	0.3	144	7.1	0	5	13	1	0			0	30	0	90	0	365	415	0	0
687	45	24.7	100	0	0	0	0	0	0	0	0	0	0	2	2	4.2	19	10	10.9	4	140	0.69	0.822994	0.3	187	6.7	0	2	21	0	0			0	2	0	2	0	2	643	0	0
688	73	30.5	152	1	0	0	0	0	1	1	0	0	0	26	26	3.3	24	23	13.8	5.1	138	1.8	1.67	0.3	137	11	1	1	31	0	1	0	1	0	26	0	26	0	26	968	0	1
689	20	31.5	161	1	0	0	0	0	0	0	0	0	0	12	12	4.3	19	18	13.7	3.4	140	0.75	1.16	1.1	175	14	0	12	24	0	0			0	12	0	12	0	12	732	0	0
690	64	20.3	133	1	1	0	0	0	0	0	0	0	0	10	366	3.7	23	34	12	4.4	137	0.72	0.94	0.2	188	10.49	0	10	12	1	0			0	30	0	90	0	365	366	0	0
691	65	15.3	138	0	0	0	0	0	0	0	0	0	0	34	97	3.2	31	13	13.9	3.9	141	0.65	0.69	0.2	109	7.9	0	34	3	1	1			0	30	0	90	1	97	97	0	0
692	78	26.6	178	1	0	1	1	0	1	0	0	0	0	50	50	4.3	25	29	10.8	4.5	141	1.16	1.2	0.3	175	6	1	4	1	1	0	0		0	30	1	50	1	50	50	0	0
693	80	21.7	142	0	0	0	1	0	1	0	0	0	0	2	2	3.1	20	11	11.8	4.8	138	1.73	1.97	0.3	180	8.2	0	2	31	0	1			0	2	0	2	0	2	964	0	0
694	76	24.9	114	1	0	0	0	0	0	0	0	0	0	4	4	4.1	29	30	15	3.8	125	1.26	1.1	0.8	145	6.1	0	4	29	0	0			0	4	0	4	0	4	885	0	0
695	54	19.6	125	1	1	0	1	0	0	0	0	0	0	7	137	3.5	64	75	14.4	4.4	136	0.67	0.75	0.6	138	8.5	0	7	4	1	0			0	30	0	90	1	137	137	0	0
696	74	25.8	187	1	0	0	1	0	1	0	0	0	1	7	369	3.9	52	34	15.4	4.1	141	0.66	0.87	1.4	148	15.2	0	7	12	1	0			0	30	0	90	0	365	369	0	0
697	71		135	0	0	0	0	0	0	0	0	0	0	3	3	4.7	25	21	12.6	3.6	141	0.82	0.59	0.7	167	5.6	0	3	26	0	0			0	3	0	3	0	3	805	0	1
698	61	22.3	124	0	0	0	0	0	0	0	0	0	0	3	3	4	35	23	11.9	3.4	136	0.97	0.88	0.9	185	16.01	0	3	24	0	0			0	3	0	3	0	3	739	0	0
699	42	25.5	116	1	0	0	0	0	0	0	0	0	0	8	8	4.2	115	215	14.6	3.8	141	1.01	1.05	0.6	161	15.63	0	8	28	0	0			0	8	0	8	0	8	876	0	0
700	72	30.4	158	0	0	0	0	0	0	0	0	0	0	15	15	3.4	18	8	13.2	4.3	139	0.57	0.83	0.7	141	9.45	0	15	24	0	0			0	15	0	15	0	15	733	0	0
701	63	26.9	146	1	0	0	1	0	1	0	0	0	0	1	1	4.4	25	23	13.8	4.6	140	1.31	1.2	0.2	185	8.64	0	1	24	0	0			0	1	0	1	0	1	732	0	0
702	87	30	141	1	0	0	0	0	0	0	0	0	0	17	17	2.9	35	24	14.4	3.6	135	1.61	1.32	2.5	102	24.74	0	17	23	0	1			0	17	0	17	0	17	719	0	0
703	67	25.4	119	0	0	0	0	0	0	0	0	0	0	4	4	4.2	32	43	14.5	3.9	136	0.65	0.63	1.4	194	11.59	0	4	30	0	0			0	4	0	4	0	4	937	0	0
704	79	25	141	0	0	0	1	0	0	0	0	0	0	6	6	3.5	19	6	11.3	3.8	142	1.14	1.35	0.4	112	10.9	0	6	21	0	0			0	6	0	6	0	6	650	0	0
705	79	28.5	140	0	0	0	1	0	0	0	0	0	0	8	8	3.4	69	48	9.6	4.3	139	0.59	0.65	0.9	152	7.42	0	8	21	0	0			0	8	0	8	0	8	657	0	0
706	86	23.3	138	0	0	0	1	0	1	0	0	0	0	7	7	4.4	22	22	9.7	4.4	141	2.2	2.07	0.4	176	7.2	0	7	26	0	0			0	7	0	7	0	7	794	0	0
707	83	31.9	136	0	0	0	1	0	1	0	0	0	0	6	6	3.6	33	35	11.7	4.2	136	0.49	0.7	0.3	193	13.2	0	6	22	0	0			0	6	0	6	0	6	673	0	0
708	78	28.6	143	0	0	0	0	0	0	0	0	0	0	7	7	2.8	22	26	11.5	3.7	143	0.5	0.74	0.8	141	15	0	7	22	0	1			0	7	0	7	0	7	672	0	0
709	86	25.8	205	1	0	1	1	0	0	0	0	0	0	5	883	4.5	35	40	15.2	4.1	139	1	1.09	0.5	160	8.3	0	5	29	1	0			0	30	0	90	0	365	883	0	0
710	57	22.3	98	0	0	0	0	0	0	0	0	0	0	18	18	2.9	58	29	10.7	3.8	132	0.51	0.62	0.9	135	5.28	0	18	25	0	1			0	18	0	18	0	18	766	0	0
711	35	30.5	116	1	0	0	0	0	0	0	0	0	0	8	8	4.3	46	43	14.3	4.1	142	0.94	0.77	1.1	258	7.23	0	8	27	0	0			0	8	0	8	0	8	825	0	0
712	64	27.5	140	1	0	0	0	0	0	0	0	0	0	1	1	4.4	24	21	15.6	4.2	142	0.95	1.01035	2.6	251	2.87	0	1	26	0	0			0	1	0	1	0	1	812	0	0
713	73	25.2	130	1	0	0	0	0	1	0	0	0	0	3	3	4.5	14	20	14.9	4	140	1.12	0.978384	0.6	246	8.1	0	3	23	0	0			0	3	0	3	0	3	700	0	0
714	84		109	1	0	0	1	0	1	0	0	0	0	5	5	3.8	28	44	14.5	4.4	140	0.95	1	1.1	118	7.4	0	5	23	0	0			0	5	0	5	0	5	702	0	0
715	76	27.3	142	0	0	0	0	0	0	0	0	0	0	27	27	2.3	29	12	7.2	3.9	143	0.53	0.83	0.6	105	7.9	0	27	29	0	1			0	27	0	27	0	27	890	0	0
716	82	29.8	119	1	1	0	1	0	0	0	0	0	0	7	880	3.8	26	8	11.7	4.3	139	2.22	2.18	0.7	139	7.9	0	7	28	1	0			0	30	0	90	0	365	880	0	0
717	80	23.7	168	0	0	0	1	0	0	0	0	0	1	4	271	2.9	32	15	11.5	3.8	138	0.63	0.71	0.4	158	5.5	0	4	8	1	1			0	30	0	90	1	271	271	0	0
718	84	29.6	149	0	0	0	1	0	1	0	0	0	0	3	3	4.5	35	20	13.9	4.3	139	0.66	0.75	0.4	174	13.48	0	3	29	0	0			0	3	0	3	0	3	894	0	0
719	49	26.8	132	1	0	0	0	0	0	0	0	0	0	7	7	4.3	23	31	14.3	4.2	141	0.84	1.04826	0.2	197	8.4	0	7	30	0	0			0	7	0	7	0	7	923	0	0
720	79	24.1	140	0	0	0	0	1	0	0	0	0	0	2	2	4.4	21	14	14.6	4.3	142	0.48	0.744473	0.8	199	6.7	0	2	31	0	0			0	2	0	2	0	2	949	0	0
721	72	19.2	151	1	0	1	0	0	1	0	0	0	0	6	6	4.3	36	29	13.8	4.7	133	0.66	0.980143	0.9	176	5.9	0	6	26	0	0			0	6	0	6	0	6	810	0	0
722	60	24.9	118	1	0	0	1	0	0	1	0	0	0	13	13	4.4	28	25	15.2	4.3	138	0.78	1.01237	0.6	170	4.74	0	13	24	0	0			0	13	0	13	0	13	741	0	0
723	80	26.7	119	0	0	0	0	0	1	0	0	0	0	16	16	2.9	19	6	9.5	3.7	134	0.19	0.52	0.5	105	6.44	0	16	20	0	1			0	16	0	16	0	16	629	0	0
724	62	25.2	143	0	0	0	0	0	0	0	0	0	0	7	7	4	14	16	11.9	3.5	138	0.45	0.51	0.7	191	11.4	0	7	31	0	0			0	7	0	7	0	7	944	0	0
725	70	32.9	161	0	0	0	0	0	0	0	0	0	0	7	7	3.6	18	8	12.9	3.9	139	0.53	0.72	0.9	213	8.9	0	7	27	0	0			0	7	0	7	0	7	847	0	1
726	76	25.6	154	1	0	1	1	0	1	0	0	0	0	5	5	4.4	20	21	14.3	4.5	141	0.89	0.972103	0.6	162	7.4	0	5	25	0	0			0	5	0	5	0	5	778	0	0
727	88		158	0	0	0	1	0	1	0	0	0	0	57	57	2.8	18	6	13.9	4.4	148	0.89	0.57	0.6	93	17	1	0	21	0	1	0	1	0	30	0	57	0	57	659	0	0
728	67	21	117	1	0	0	0	0	0	1	0	0	0	2	2	4.6	32	37	16.6	3.7	138	0.58	0.993759	0.6	188	8.1	0	2	30	0	0			0	2	0	2	0	2	937	0	1
729	53	22.4	144	0	0	0	0	0	1	0	0	0	0	2	2	4.4	31	33	13.2			0.42	0.59	0.3	185	5.2	0	2	20	0	0			0	2	0	2	0	2	620	0	0
730	63	25.1	146	0	0	0	0	0	0	0	0	0	0	2	2	3.6	15	12	11.8	3.3	140	0.75	0.61	1.6	162	9.43	0	2	23	0	0			0	2	0	2	0	2	710	0	0
731	72	26.9	135	0	1	0	0	0	0	0	0	0	0	10	10	3.9	14	7	11.6	3.4	136	0.89	1.04	0.6	206	7.4	0	10	25	0	0			0	10	0	10	0	10	767	0	0
732	68	20.5	146	0	0	0	0	0	1	0	0	0	0	8	8	4.8	27	11	13.5	4.7	142	0.66	0.765005	0.7	189	5.39	0	8	25	0	0			0	8	0	8	0	8	783	0	0
733	97		149	0	0	0	0	0	0	0	0	0	0	20	20	2.6	36	37	7	3.4	135	0.46	0.69	1.7	100	5.9	0	20	29	0	1			0	20	0	20	0	20	886	0	0
734	80	26.7	115	0	0	0	0	0	1	0	0	0	0	1	1	4.3	18	15	13.2	3.3	140	0.69	0.75	0.8	156	4.5	0	1	28	0	0			0	1	0	1	0	1	882	0	0
735	73	25	119	1	0	0	0	0	1	0	0	0	0	7	700	4.4	29	47	15.6	3.7	139	0.85	0.978064	1.7	215	6.8	0	7	23	1	0			0	30	0	90	0	365	700	0	0
736	19	20.5	121	0	0	0	0	0	0	0	0	0	0	7	7	3.9	39	48		3.2	154	1.04	1.1	0.8	248		0	7	31	0	0			0	7	0	7	0	7	966	0	0
737	78		100	1	0	0	0	0	0	0	0	0	0	2	2	4.3	23	14	12.8	3.9	142	0.81	1.15	0.6	190	7.2	0	2	31	0	0			0	2	0	2	0	2	965	0	0
738	26	19.4	100	0	0	0	0	0	0	0	0	0	0	4	4	4.7	20	14	12.4	4.1	135	0.49	0.905484	0.6	215	16	0	4	23	0	0			0	4	0	4	0	4	725	0	0
739	60	24	127	0	0	0	0	0	0	0	0	0	0	5	5	3.4	23	16	10.1	4.1	138	0.35	0.62	0.4	152	4.2	0	5	20	0	0			0	5	0	5	0	5	617	0	0
740	84	19.3	144	1	0	0	0	0	0	0	0	0	0	2	610	3.4	19	12	13.3	4.6	133	0.56	0.63	1	175	5.18	0	2	20	1	0			0	30	0	90	0	365	610	0	0
741	69	25.6	105	1	1	0	0	0	0	0	0	0	0	3	3	4.2	40	38	14.2	3.8	140	0.63	0.92	0.9	151	6.6	0	3	22	0	0			0	3	0	3	0	3	684	0	0
742	84	22.2	79	0	0	0	0	0	0	0	0	0	0	12	172	2.7	98	54	11.9	3.4	119	1.31	0.737246	5.6	50	34.3	1	0	5	1	1	0	1	0	30	0	90	1	172	172	1	1
743	88	22.1	151	1	0	0	1	0	0	0	0	0	0	10	10	3.5	25	39	13.1	3.8	138	1.22	0.947418	0.4	119	12.4	0	10	24	0	0			0	10	0	10	0	10	745	0	0
744	56	26.5	113	0	0	0	1	0	0	0	0	0	0	2	2	4.2	24	14	13.4	3.7	141	0.7	0.74	0.3	165	6	0	2	26	0	0			0	2	0	2	0	2	799	0	0
745	74		123	1	0	0	0	0	0	0	0	0	0	1	1	4.2	23	15	13.1	4.5	138	0.88	0.976956	1	182	5.1	0	1	26	0	0			0	1	0	1	0	1	811	0	0
746	18	22.9	154	1	0	0	0	0	0	0	0	0	0	12	12	4.4	27	44	13.9	4.2	143	0.56	0.82	0.8	136	7.1	0	12	21	0	0			0	12	0	12	0	12	645	0	1
747	79	29.3	155	0	0	0	1	0	1	1	0	0	0	2	2	3.8	16	29	12.6	4.1	141	0.54	0.46	0.1	116	6.9	0	2	22	0	0			0	2	0	2	0	2	685	0	0
748	74	23.9	136	1	0	0	0	0	0	0	0	0	0	13	13	3.8	23	19	12.3	3.4	140	0.61	0.79	0.8	126	16.9	0	13	29	0	0			0	13	0	13	0	13	894	0	0
749	64	22.7	152	0	1	0	0	0	0	0	0	0	0	7	7	3.5	17	11	11.6	4.1	140	0.54	0.82	0.5	194	8.95	0	7	29	0	0			0	7	0	7	0	7	900	0	1
750	77	24.6	161	1	0	1	0	0	0	0	0	0	0	7	729	4.4	17	11	13.4	4.2	139	1.22	0.969512	0.3	125	7.2	0	7	23	1	0			0	30	0	90	0	365	729	0	0
751	84	21.8	145	1	0	0	0	0	1	0	0	0	0	5	5	4.3	20	11	12.7	4.2	139	1.31	1.43	0.3	201	6.8	0	5	26	0	0			0	5	0	5	0	5	799	0	0
752	76	20.9	151	0	0	0	0	0	0	0	0	0	0	9	9	2.8	25	8	10.6	3.6	142	0.42	0.9	0.7	148	5.8	0	9	31	0	1			0	9	0	9	0	9	946	0	0
753	75	20.9	145	1	0	0	1	0	1	0	0	0	0	1	1	4.5	21	12	12.5	4.2	141	0.57	0.973391	0.4	147	5.33	0	1	20	0	0			0	1	0	1	0	1	628	0	1
754	51	18.7	116	0	1	0	0	0	0	0	0	0	0	5	5	3.8	24	15	12.6	4	143	0.41	0.64	0.3	180	4.2	0	5	21	0	0			0	5	0	5	0	5	659	0	0
755	73	19.7	113	0	0	0	0	0	1	0	0	0	0	2	2	4.3	195	114	13.3	4.4	139	0.42	0.47	0.3	154	6.6	0	2	23	0	0			0	2	0	2	0	2	714	0	0
756	76	17.1	100	1	1	0	1	0	0	0	0	0	0	7	7	3.3	35	24	11.6	3.3	140	0.82	0.81	0.6	107	3.31	0	7	27	0	1			0	7	0	7	0	7	846	0	0
757	83	23.5	154	1	0	0	0	0	0	0	0	0	0	13	13	2.3	14	8	10.7	3.9	139	0.82	0.73	0.7	88	13.63	0	13	26	0	1			0	13	0	13	0	13	795	0	0
758	84	26	154	1	0	0	0	0	0	0	0	0	0	4	4	3.7	18	22	12.6	3.5	142	0.62	0.91	0.5	186	9.7	0	4	30	0	0			0	4	0	4	0	4	937	0	0
759	76		143	1	0	0	0	0	0	0	0	0	0	2	2	4	17	15	10.2	4.2	140	0.81	0.970625	0.2	171	7.9	0	2	31	0	0			0	2	0	2	0	2	945	0	0
760	63	22.1	126	1	1	0	1	0	0	0	0	0	0	7	7	4.1	21	16	12.8	4.4	138	1.32	1.28	0.3	116	4.6	0	7	26	0	0			0	7	0	7	0	7	819	0	0
761	40	23.7	139	1	0	0	0	0	1	0	0	0	0	6	6	4.1	19	10	12.3	4.2	142	1.08	1.2	0.5	176	4.4	0	6	23	0	0			0	6	0	6	0	6	708	0	0
762	77	21.4	128	0	1	0	1	0	0	0	0	0	1	6	6	3.1	31	22	12.2	4	139	0.76	0.76	1	149	3.6	0	6	31	0	1			0	6	0	6	0	6	944	0	0
763	85	16.6	147	1	0	0	0	0	0	0	0	0	0	12	608	4.5	17	16	14.4	4.3	141	0.55	0.94	0.9	213	14.71	0	12	20	1	0			0	30	0	90	0	365	608	0	0
764	80	26.1	161	0	0	0	0	0	0	0	0	0	0	3	3	4.2	21	14	12.5	4	141	0.78	0.91	0.9	172	4.28	0	3	31	0	0			0	3	0	3	0	3	945	0	0
765	53	26.4	172	1	0	0	0	0	0	0	0	0	0	4	4	4.3	30	40	14.9	4.1	141	0.95	1.0364	0.7	145	5.4	0	4	28	0	0			0	4	0	4	0	4	871	0	0
766	55		140	0	0	0	0	0	0	0	0	0	0	30	30	4.5	20	28	13.7	3.9	142	0.79	0.78	1	242	6.95	0	30	24	0	0			0	30	0	30	0	30	756	0	0
767	74	16.5	133	1	0	0	1	0	1	0	0	0	0	35	113	2.9	16	6	8.8	3.7	142	1.04	0.976469	0.5	106	8.09	0	35	3	1	1			0	30	0	90	1	113	113	0	0
768	76	15.3	124	0	0	0	0	0	0	0	0	0	0	8	8	4.2	43	27	9.8	4.1	140	0.66	0.75	0.3	199	3.97	0	8	22	0	0			0	8	0	8	0	8	699	0	1
769	64	26.4	146	0	1	0	0	0	0	0	0	0	0	7	7	4.8	23	20	14.8	4	142	0.65	0.8	0.7	165	6.9	0	7	21	0	0			0	7	0	7	0	7	641	0	0
770	89		113	0	0	0	0	0	0	0	0	0	0	7	7	3.4	24	13	9.3	5.2	132	0.93	0.729665	1.9	114	8.7	0	7	28	0	0			0	7	0	7	0	7	863	0	0
771	65	19.7	100	1	1	0	0	0	0	0	0	0	0	13	13	3	25	30	12	4.5	136	0.75	0.54	0.4	130	10.6	1	11	26	0	1	0	1	0	13	0	13	0	13	802	0	1
772	77	22.4	108	0	0	0	0	0	1	0	0	0	0	6	6	3.8	64	104	11.6	3.8	142	0.89	0.91	0.5	213	5.74	0	6	28	0	0			0	6	0	6	0	6	858	0	0
773	81	18.9	151	1	1	0	1	0	1	0	0	0	0	6	258	3.7	27	22	9.4	4.3	136	1.37	1.19	0.5	204	7.05	1	5	8	1	0	0		0	30	0	90	1	258	258	0	1
774	75	24.4	115	1	0	0	1	0	1	0	0	0	0	2	2	4.9	30	43	16.3	4.3	135	0.55	0.973533	0.6	141	7.3	0	2	22	0	0			0	2	0	2	0	2	680	0	0
775	66		159	0	0	0	1	0	0	0	0	0	0	7	7	4.2	26	36	13	4.2	139	0.68	0.769318	1	162	19.4	0	7	26	0	0			0	7	0	7	0	7	800	0	0
776	75	26.7	132	0	0	0	1	1	1	0	0	0	0	3	3	3.5	14	13	10.5	3.9	144	1.34	1.36	0.6	129	6.7	0	3	31	0	0			0	3	0	3	0	3	965	0	0
777	78	25.1	120	1	0	0	1	0	1	0	0	0	0	5	5	3.5	15	8	10.5	4.2	145	1.99	2.31	0.4	152	6.7	0	5	20	0	0			0	5	0	5	0	5	627	0	0
778	77	22.5	133	1	0	0	0	0	0	0	0	0	0	4	4	4	42	45	11.4	4.4	142	0.84	1.47	0.9	189	9.89	0	4	25	0	0			0	4	0	4	0	4	769	0	0
779	66	28.4	121	1	0	0	0	0	0	0	0	0	0	1	1	4.3	17	15	13.9	4.1	142	0.69	0.995209	0.4	169	7.23	0	1	21	0	0			0	1	0	1	0	1	641	0	0
780	18	17.1	122	1	0	0	0	0	0	0	0	0	0	4	4	4.1	25	18	14.4	4.4	138	0.59	0.69	1.1	127	9.4	0	4	27	0	0			0	4	0	4	0	4	848	0	0
781	75	27.7	102	0	0	0	0	0	0	0	0	0	0	8	8	3.6	13	10	9.5	4.2	140	0.66	0.73	0.3	144	6.77	0	8	22	0	0			0	8	0	8	0	8	691	0	0
782	60	24.6	154	1	0	0	0	0	0	0	0	0	0	6	6	3.5	18	26	14.3	4.1	143	0.82	0.99	1	198	8.1	0	6	27	0	0			0	6	0	6	0	6	834	0	0
783	64		101	1	0	0	0	0	0	0	0	0	0	22	22	4.1	19	27	15.3	4.5	136	0.79	0.59	1.2	150	9.08	1	11	29	0	0	0		0	22	0	22	0	22	900	0	1
784	70	24.4	135	0	0	0	0	0	0	0	0	0	0	9	9	3.6	38	15	10.9	4.3	136	0.53	0.62	0.7	147	11.78	0	9	23	0	0			0	9	0	9	0	9	722	0	0
785	76	24	146	1	0	0	1	0	1	1	0	0	0	9	9	3.8	29	36	9.4	4.5	138	1.16	1.15	0.3	129	6.09	0	9	23	0	0			0	9	0	9	0	9	703	0	0
786	69	15.1	109	0	0	0	0	0	0	0	0	0	0	10	833	2.9	31	8	10.4	3.5	139	0.55	0.762078	0.2	175	6.2	0	10	27	1	1			0	30	0	90	0	365	833	0	0
787	81	20.1	125	1	1	0	1	0	0	0	0	0	0	6	375	3.6	92	84	8.8	4.5	132	0.94	1.18	0.3	111	5	0	6	12	1	0			0	30	0	90	0	365	375	0	0
788	50	19.6	112	0	1	0	0	0	0	0	0	0	0	23	92	3.6	59	50	11.5	3.5	135	0.9	0.81	5.5	233	4.87	0	23	3	1	0			0	30	0	90	1	92	92	0	0
789	31	19.8	152	1	0	0	1	0	0	0	0	0	0	16	16	3.9	16	27	15.6	3.7	131	0.64	0.6	1.1	147	22.14	0	16	30	0	0			0	16	0	16	0	16	928	0	0
790	40	23.4	154	0	0	0	0	0	0	0	0	0	0	1	1	3.3	25	6	12.1	3.9	138	0.39	0.840105	0.3	221	7.9	0	1	20	0	1			0	1	0	1	0	1	628	0	0
791	84	29.9	144	0	0	0	0	0	0	0	0	0	0	3	3	3.7	13	9	11.1	4	140	0.93	0.742505	0.6	201	7.87	0	3	28	0	0			0	3	0	3	0	3	875	0	0
792	84		149	1	0	0	1	0	1	0	0	0	0	7	7	3.8	24	21	10.7	5.1	138	2.97	3.39	0.8	172	4.69	0	7	21	0	0			0	7	0	7	0	7	642	0	0
793	72		106	1	0	1	1	0	0	0	0	0	0	31	31	3.5	612	261	8.8	4.1	132	0.89	0.86	1.4	121	7.9	0	31	27	0	0			0	30	0	31	0	31	841	0	0
794	21	24.4	127	1	0	0	0	0	0	0	0	0	0	3	3	4.8	23	17	14.8	4	139	0.71	1.22815	0.2	162	5.6	0	3	29	0	0			0	3	0	3	0	3	888	0	1
795	80	18	126	0	0	0	0	0	0	0	0	0	0	2	2	2.9	16	4	12	4	133	0.46	0.74287	0.3	208	10.65	0	2	24	0	1			0	2	0	2	0	2	733	0	0
796	85	15.6	161	0	0	1	0	0	1	0	0	0	0	6	6	3.8	20	16	11.9	4.3	139	0.55	0.734992	0.3	223	5.2	0	6	26	0	0			0	6	0	6	0	6	810	0	0
797	71	26	136	1	1	0	0	0	0	0	0	0	0	8	8	3.5	26	13	13	4.6	139	0.97	1	0.6	152	15.3	1	7	29	0	0	0		0	8	0	8	0	8	910	0	0
798	55	21.1	111	0	0	0	0	0	0	0	0	0	0	9	9	4.1	16	14	12.5	4.2	143	0.83	0.79984	0.6	163	6.18	0	9	27	0	0			0	9	0	9	0	9	847	0	0
799	56	23.3	124	0	0	0	0	0	0	0	0	0	0	5	5	4.6	15	12	13.3	4.1	138	0.45	0.791925	0.5	208	7.2	0	5	24	0	0			0	5	0	5	0	5	749	0	0
800	74	24.1	124	0	0	0	0	0	1	0	0	0	0	2	2	4.7	28	30	12.4	3.7	143	0.65	0.49	0.7	149	5.45	0	2	25	0	0			0	2	0	2	0	2	768	0	1
801	71	18.9	105	0	0	0	1	0	1	0	0	0	0	13	13	3.8	17	6	12.6	3.6	137	0.46	0.43	0.4	217	6.9	0	13	20	0	0			0	13	0	13	0	13	619	0	0
802	73	22.5	157	1	0	0	1	0	1	0	0	0	0	2	2	4	61	106	14.9	4.4	140	0.55	0.977369	1.1	146	5	0	2	22	0	0			0	2	0	2	0	2	678	0	0
803	66	20.6	107	1	0	0	0	0	0	0	0	1	0	12	375	3.4	19	15	13.7	3.5	142	0.65	1.03	0.3	198	8.8	0	12	12	1	0			0	30	0	90	0	365	375	0	0
804	79		157	0	0	1	0	0	1	0	0	0	0	5	5	3.7	20	15	13.1	4.3	137	0.63	0.93	0.8	219	6.9	0	5	29	0	0			0	5	0	5	0	5	898	0	0
805	63	26.7	153	0	1	0	0	0	0	0	0	0	0	10	10	4.1	21	14	13.7	4.2	139	0.65	0.77519	0.6	158	7.8	0	10	27	0	0			0	10	0	10	0	10	827	0	0
806	82	20.3	128	0	0	0	0	0	0	0	0	0	0	9	9	3.6	23	16	13.2	2.7	137	0.36	0.51	0.5	176	15.24	0	9	23	0	0			0	9	0	9	0	9	718	0	0
807	79	24	117	0	0	0	0	0	0	0	0	0	0	21	21	2.6	33	9	11	3.6	140	0.5	0.76	0.8	123	8.8	0	21	22	0	1			0	21	0	21	0	21	684	0	0
808	77	20.2	120	1	1	0	0	0	0	0	0	0	0	11	829	3.8	21	29	13.1	3.8	138	2.86	3.27	0.5	169	6.27	0	11	27	1	0			0	30	0	90	0	365	829	0	0
809	71	22.5	111	1	1	0	0	0	0	0	0	0	0	13	13	3.2	27	27	12.8	5.1	136	1.24	1.1	0.4	169	16.95	0	13	31	0	1			0	13	0	13	0	13	942	0	0
810	68	23.9	131	0	0	0	0	0	0	0	0	0	0	1	1	3.9	20	8	11.9	3.8	142	0.68	0.62	0.4	88	6.2	0	1	26	0	0			0	1	0	1	0	1	798	0	0
811	82	24.3	130	1	0	0	0	0	1	1	0	0	0	2	2	4.5	29	21	12.9	4.9	141	0.99	0.959866	0.7	171	5.3	0	2	20	0	0			0	2	0	2	0	2	616	0	0
812	70	26.5	129	1	0	0	0	0	0	0	0	0	0	9	9	3.5	112	184	9.4	3.8	137	1.26	0.986815	0.8	139	9.3	0	9	22	0	0			0	9	0	9	0	9	669	0	0
813	53	19.6	118	0	0	0	0	0	0	0	0	0	0	2	2	4.8	18	8	11.2	4.2	141	0.78	0.80014	0.2	192	4.5	0	2	29	0	0			0	2	0	2	0	2	902	0	0
814	54	21	137	0	0	0	0	0	0	0	0	0	0	8	8	4.8	21	19	14	3.8	142	0.66	0.795818	0.7	185	9.73	0	8	31	0	0			0	8	0	8	0	8	969	0	0
815	66	26.7	113	1	1	0	0	0	1	0	0	0	1	5	5	4.2	30	28	14.4	3.9	136	0.73	0.95	0.9	102	5.6	0	5	28	0	0			0	5	0	5	0	5	866	0	0
816	64	22.4	154	0	0	0	0	0	0	0	0	0	0	2	2	4.3	17	19	13.9	4.3	142	0.61	0.73	0.7	193	6.02	0	2	31	0	0			0	2	0	2	0	2	943	0	0
817	63	23.1	111	0	0	0	0	0	0	0	0	0	0	7	7	3.8	15	8	15.9	4.5	142	0.32	0.774868	0.3	189	7.6	0	7	24	0	0			0	7	0	7	0	7	744	0	0
818	78	25.3	125	0	0	0	0	0	0	0	0	0	1	4	4	3.7	772	1276	13.9	4.6	141	0.56	0.746725	1	156	8.1	0	4	28	0	0			0	4	0	4	0	4	877	0	0
819	55	28.8	124	1	1	0	0	0	0	0	0	0	0	6	6	3.9	86	138	15.1	3.7	138	0.69	0.85	1.6	134	18.1	0	6	21	0	0			0	6	0	6	0	6	641	0	0
820	81	25.7	110	1	0	0	1	0	1	0	0	0	0	5	5	4.3	52	32	13.6	4	133	1.36	1.21	0.5	171	9.4	0	5	28	0	0			0	5	0	5	0	5	862	0	0
821	71	22.9	122	0	0	0	0	0	0	0	0	0	0	10	10	3.2	24	14	11.9	3.6	139	0.42	0.42	0.8	115	5.3	0	10	24	0	1			0	10	0	10	0	10	747	0	0
822	58	20.6	104	0	1	0	0	0	0	0	0	0	0	6	127	3.4	67	47	11.6	3.8	140	0.51	0.63	2.5	99	1.3	0	6	4	1	0			0	30	0	90	1	127	127	0	1
823	63	24.3	127	1	0	0	0	0	0	0	0	0	0	3	3	3.9	20	11	13.2	3.8	138	0.79	0.89	0.5	126	8.8	0	3	28	0	0			0	3	0	3	0	3	868	0	0
824	57	21.9	122	1	0	0	0	0	1	0	0	0	0	4	4	3.7	35	28	12.5	3.8	142	0.6	0.78	0.7	187	4.1	0	4	22	0	0			0	4	0	4	0	4	694	0	0
825	47	26.7	155	1	0	0	0	0	0	0	0	0	0	3	3	4.3	15	14	15	4.6	141	0.75	1.02	0.5	135	17.1	0	3	26	0	0			0	3	0	3	0	3	816	0	0
826	71	19.1	90	0	1	0	0	0	0	0	0	0	1	3	48	2.8	89	97	9.6	3.1	136	0.32	0.38	10.7	170	6.69	0	3	1	1	1			0	30	1	48	1	48	48	0	1
827	67	19.1	162	1	0	0	0	0	0	0	0	0	0	5	5	4.2	18	11	14.1	4.2	142	0.62	0.9945	0.5	162	7.56	0	5	21	0	0			0	5	0	5	0	5	662	0	0
828	69		105	1	1	0	0	0	0	0	0	0	0	4	625	2.9	30	28	8.2	3.6	131	1.45	1.23	0.7	114	1.04	0	4	20	1	1			0	30	0	90	0	365	625	0	0
829	71	32.2	173	0	0	0	0	0	0	0	0	0	0	9	9	4.7	22	31	14.6	3.8	138	0.52	0.7	0.6	177	12.95	0	9	31	0	0			0	9	0	9	0	9	968	0	0
830	78	27.1	169	0	0	0	0	0	1	0	0	0	0	9	9	4	23	23	14.7	3.6	141	0.51	0.88	0.9	197	5.4	0	9	25	0	0			0	9	0	9	0	9	779	0	0
831	62	29.1	124	1	0	1	0	0	1	0	0	0	0	5	5	4	42	127	14	3.7	143	0.86	1.13	1.2	140	6.6	0	5	26	0	0			0	5	0	5	0	5	820	0	0
832	73	17.3	99	1	0	0	1	0	0	0	0	0	0	12	12	3	22	8	10.4	3.9	133	0.87	0.88	0.7	98	8.4	0	12	0	1	1			1	12	1	12	1	12	12	0	0
833	50		117	0	0	0	0	0	0	0	0	0	0	1	1	4	20	16	13	3.3	139	0.63	0.75	0.8	184	6.09	0	1	29	0	0			0	1	0	1	0	1	902	0	0
834	87		142	1	0	0	0	0	1	0	0	0	0	6	6	3.9	34	42	13.9	4.2	138	1.23	1.51	0.7	138	7.7	0	6	24	0	0			0	6	0	6	0	6	759	0	0
835	61	26	128	1	1	0	0	0	0	0	0	0	0	5	5	4.3	18	8	14.5	4.2	140	0.72	0.79	1.5	174	5.5	0	5	31	0	0			0	5	0	5	0	5	960	0	0
836	70	23.9	127	1	0	0	1	0	0	0	0	0	1	4	4	4.2	26	17	13.6	4.3	140	0.7	1.02	0.5	198	6.4	0	4	29	0	0			0	4	0	4	0	4	890	0	0
837	70	27	152	0	0	0	0	0	0	0	0	0	0	15	15	3.6	21	14	10	3.2	139	0.48	0.73	0.5	136	5.94	0	15	30	0	0			0	15	0	15	0	15	925	0	1
838	78	23.1	113	0	0	0	1	0	1	0	0	0	0	5	5	3.9	20	15	12.5	3.7	138	0.35	0.747602	1.3	141	15.3	0	5	22	0	0			0	5	0	5	0	5	681	0	0
839	76	26.4	123	0	0	0	0	0	0	0	0	0	0	11	11	4	18	10	13.9	3.9	138	0.69	0.750296	0.7	179	10.4	0	11	31	0	0			0	11	0	11	0	11	961	0	0
840	69	26.8	121	0	0	0	0	0	0	0	0	0	0	8	8	3.6	31	15	12.2	3.5	140	0.68	0.73	0.4	176	24.8	0	8	31	0	0			0	8	0	8	0	8	967	0	0
841	74	22.6	134	0	1	0	0	0	1	0	0	0	0	9	9	3.6	15	11	11.2	3.9	142	0.83	0.74	0.7	181	3.82	0	9	31	0	0			0	9	0	9	0	9	946	0	0
842	69	25.2	122	1	0	1	0	0	1	0	0	0	0	6	6	5.1	32	22	15.1	4	138	1.21	0.987202	0.5	165	14.67	0	6	21	0	0			0	6	0	6	0	6	647	0	0
843	83	21.5	141	1	0	0	1	1	1	0	0	0	0	7	68	3.8	18	8	8	4.5	136	0.96	0.88	0.6	126	4.1	1	2	2	1	0	0		0	30	1	68	1	68	68	0	1
844	48	21.9	130	0	0	0	0	0	0	0	0	0	0	16	16	4.8	19	21	16.1	4.1	140	0.48	0.812812	0.6	294	10.2	0	16	27	0	0			0	16	0	16	0	16	836	0	1
845	47	17.7	121	0	0	0	0	0	0	0	0	0	0	31	31	2.7	16	12	8.4	3.3	138	0.23	0.31	0.3	117	7.7	0	31	30	0	1			0	30	0	31	0	31	940	0	0
846	38		105	0	1	0	0	0	0	0	0	0	0	1	1	4.7	20	10	11.9			0.52	0.847939	0.5	183	5.3	0	1	21	0	0			0	1	0	1	0	1	668	0	0
847	56	30.9	178	1	0	0	1	0	1	0	1	0	0	2	2	4.2	38	49	16.6	4	137	0.7	0.79	1.1	158	4.2	0	2	31	0	0			0	2	0	2	0	2	963	0	0
848	80	22.1	150	0	0	0	1	0	1	0	0	0	0	7	7	3.5	25	13	9.1	3.9	136	0.93	1.12	0.4	124	7.8	0	7	30	0	0			0	7	0	7	0	7	924	0	0
849	76	29.7	149	0	0	0	0	0	1	0	0	0	0	15	15	3.3	31	27	11.3	4.7	136	1.31	1.32	0.5	169	5.6	0	15	24	0	1			0	15	0	15	0	15	750	0	0
850	70	24.9	175	0	0	0	0	0	0	0	0	0	0	2	2	4.7	28	32	14.7	4.6	143	0.51	0.760268	1.1	207	14.6	0	2	27	0	0			0	2	0	2	0	2	826	0	0
851	52		132	0	0	0	0	0	0	0	0	0	0	5	5	4.5	16	19	13.9	4.3	138	0.64	0.808187	0.8	208	12.22	0	5	27	0	0			0	5	0	5	0	5	850	0	0
852	72	23	150	0	0	0	0	0	0	0	0	0	0	22	22	4.6	22	13	12.7	3.7	141	0.5	0.48	0.5	183	7.03	0	22	29	0	0			0	22	0	22	0	22	910	0	0
853	72	27.5	126	1	1	0	1	0	0	0	0	0	0	8	8	3.9	22	10	14.6	4.5	138	1.28	1.32	1	113	6.65	0	8	27	0	0			0	8	0	8	0	8	825	0	0
854	78	21.1	131	0	0	0	0	0	0	0	0	0	0	2	2	4.4	49	30	11.7	4.3	135	0.6	0.74745	0.8	164	4.4	0	2	22	0	0			0	2	0	2	0	2	699	0	0
855	78	23.9	151	0	0	0	1	0	0	0	0	0	0	13	13	3.9	25	32	11.2	4.5	140	0.87	0.746656	0.4	137	5.65	1	12	24	0	0	0		0	13	0	13	0	13	747	0	1
856	75	37.3	187	0	0	0	1	0	0	0	0	0	0	4	4	4.6	19	10	11.9	4.4	142	1.73	1.68	0.8	177	5.94	0	4	21	0	0			0	4	0	4	0	4	650	0	0
857	79	23.6	154	0	0	0	1	0	1	0	0	0	0	9	9	4.4	22	8	11.3	5.1	141	1.14	0.96	1.5	117	8.1	0	9	26	0	0			0	9	0	9	0	9	813	0	0
858	52	27.6	102	1	0	0	0	0	1	0	0	0	0	5	5	4.4	144	101	19.4	4.7	135	1.05	0.85	1.1	177	5.9	0	5	20	0	0			0	5	0	5	0	5	611	0	0
859	51	21.6	128	1	0	0	0	0	0	0	0	0	0	5	5	3.6	23	30	13.9	4.2	141	0.71	1.04991	0.6	171	5.61	0	5	20	0	0			0	5	0	5	0	5	630	0	0
860	66	25.8	117	0	0	0	1	0	0	0	0	0	0	8	8	3.2	17	13	10.5	3.7	138	0.97	1.06	0.7	181	23.5	0	8	30	0	1			0	8	0	8	0	8	937	0	0
861	81	22.9	122	0	1	0	0	0	1	0	0	0	0	15	343	2.9	14	9	11	4.5	132	0.49	0.48	0.4	113	6.58	0	15	11	1	1			0	30	0	90	1	343	343	0	0
862	81	23	113	1	0	0	0	0	0	0	0	0	0	3	3	4.2	25	20	14.1	4	140	1.17	1.06	0.5	166	7.6	0	3	30	0	0			0	3	0	3	0	3	923	0	0
863	85	23.4	171	0	0	1	0	0	0	0	0	0	0	10	10	3.9	28	8	12.8	3.4	143	0.4	0.735091	0.4	259	4.65	0	10	29	0	0			0	10	0	10	0	10	911	0	0
864	80	21.3	115	1	0	0	0	0	0	0	0	0	0	5	5	3.7	26	22	14.4	3.9	141	0.78	1.11	1	178	11.1	0	5	25	0	0			0	5	0	5	0	5	762	0	0
865	73	24.2	171	1	0	0	0	0	0	0	0	0	0	7	7	4.8	23	20	15.9	4	144	1.22	1.54	0.5	141	11.86	0	7	31	0	0			0	7	0	7	0	7	948	0	0
866	72	25.4	129	0	0	0	0	0	0	0	0	0	0	1	1	3.8	21	13	10.8	4.2	138	0.44	0.66	0.4	170	2.9	0	1	27	0	0			0	1	0	1	0	1	850	0	0
867	71	25.7	137	0	0	0	0	0	1	0	0	0	0	9	9	3.3	31	19	9.8	3.9	141	0.68	0.98	0.8	105	5.6	0	9	30	0	1			0	9	0	9	0	9	920	0	0
868	69	21.8	117	0	0	0	0	0	1	0	0	0	0	2	2	4.5	29	32	13.3	4.4	141	0.54	0.65	0.4	152	5.4	0	2	20	0	0			0	2	0	2	0	2	613	0	0
869	69	21.7	148	0	0	0	1	0	1	0	0	0	0	7	7	3.7	26	15	9.6	4.6	126	1.17	1.09	0.8	107	18.7	0	7	27	0	0			0	7	0	7	0	7	839	0	0
870	90	19.8	116	0	0	0	0	0	0	1	0	0	0	9	223	2.5	35	9	10.8	3.6	131	1.66	1.54	4.5	88	2.7	0	9	7	1	1			0	30	0	90	1	223	223	0	0
871	75	28.8	118	1	0	0	1	0	0	0	0	0	0	5	5	3.7	20	13	14.5	4.1	138	2.29	2.45	0.9	129	18.2	0	5	31	0	0			0	5	0	5	0	5	950	0	0
872	69	26.6	108	1	0	1	1	0	1	0	0	0	0	3	3	4.1	23	18	10.8	4.6	141	1.83	2.35	0.2	191	7.8	0	3	28	0	0			0	3	0	3	0	3	873	0	0
873	56		124	1	0	0	0	0	0	0	0	0	0	4	4	3.7	44	48	13.8	4.5	140	1.01	1.0341	0.6	197	14.13	0	4	20	0	0			0	4	0	4	0	4	622	0	1
874	67	20.4	130	0	0	0	0	0	0	0	0	0	0	2	2	4.9	18	11	12.6	4	141	0.64	0.84	0.5	225	5.4	0	2	21	0	0			0	2	0	2	0	2	658	0	0
875	70	24.3	98	1	0	0	0	0	0	0	0	0	0	2	2	4	36	39	15	3.7	141	0.85	0.87	1.4	170	10.21	0	2	27	0	0			0	2	0	2	0	2	830	0	0
876	58	22.4	152	0	0	0	0	0	0	0	0	0	0	6	6	4.6	17	19	14.5	4.3	141	0.61	0.786649	0.4	192	6.9	0	6	23	0	0			0	6	0	6	0	6	712	0	0
877	77	21.9	93	0	0	0	0	0	1	0	0	0	0	4	69	3.9	80	19	12.8	3.2	142	0.47	0.748213	0.5	152	7.6	0	4	2	1	0			0	30	1	69	1	69	69	0	0
878	58	22.8	143	0	0	0	0	0	1	0	0	0	0	1	1	4	31	23	12.4	4.2	139	0.57	0.51	0.3	165	6.2	0	1	26	0	0			0	1	0	1	0	1	813	0	0
879	79	23.9	115	0	0	0	0	0	1	0	0	0	0	6	6	4.1	28	20	12.2	3.8	139	0.81	0.62	0.9	176	8	0	6	29	0	0			0	6	0	6	0	6	899	0	0
880	58	26.2	111	1	1	0	0	0	0	0	0	0	1	2	376	4.4	36	39	15.2	4.1	141	0.93	0.95	0.7	137	3.5	0	2	12	1	0			0	30	0	90	0	365	376	0	0
881	94	20.4	144	1	1	0	0	0	1	0	0	0	0	44	219	3.3	20	13	12.9	4.4	144	0.73	1.16	0.4	170	6.97	0	44	7	1	1			0	30	0	90	1	219	219	0	0
882	55	28	128	0	0	0	0	0	0	0	0	0	1	6	6	3.2	26	8	11.3	3.5	140	0.4	0.59	0.6	162	6.99	0	6	26	0	1			0	6	0	6	0	6	810	0	0
883	75	20.7	100	1	0	0	0	0	0	0	0	0	0	4	4	2.8	32	23	11.5	3.7	135	0.64	1.07	0.3	121	14.4	0	4	30	0	1			0	4	0	4	0	4	935	0	0
884	76	28.4	135	1	0	0	1	1	1	1	0	0	0	9	9	4.7	28	35	12.6	5.4	140	1.33	1.3	0.6	146	15	0	9	26	0	0			0	9	0	9	0	9	803	0	0
885	79	27.3	143	0	0	0	0	0	1	0	0	0	0	9	9	4.3	24	15	13.1	4.2	142	0.99	0.83	0.5	197	9.4	0	9	29	0	0			0	9	0	9	0	9	903	0	0
886	81	13.3	94	1	0	0	0	0	1	0	0	0	0	12	253	3.1	10	6	9.6	5.4	137	1.85	1.79	0.3	128	18.1	0	12	8	1	1			0	30	0	90	1	253	253	0	1
887	82	21.7	107	1	0	0	0	0	0	0	0	0	0	5	191	3.2	15	13	6.9	3.6	131	0.69	0.75	1.4	93	4.9	0	5	6	1	1			0	30	0	90	1	191	191	0	0
888	54	21.6	110	0	0	0	0	0	0	0	0	0	0	4	4	4.3	22	15	12.1	4.1	139	0.56	0.62	0.4	208	4.7	0	4	24	0	0			0	4	0	4	0	4	736	0	0
889	89		107	0	0	0	0	0	0	0	0	0	0	8	8	3.1	29	13	8.8	4.5	129	0.98	0.729199	1	140	8	0	8	30	0	1			0	8	0	8	0	8	929	0	0
890	83	22.1	131	0	0	0	0	0	1	0	0	0	1	2	2	3.7	43	32	12.3	4	137	0.65	0.53	1.1	163	3.92	0	2	31	0	0			0	2	0	2	0	2	954	0	0
891	83	24.2	152	1	0	0	1	0	1	0	0	0	0	20	20	3.1	28	28	14.3	3.4	137	0.76	0.82	1.2	170	7.5	0	20	24	0	1			0	20	0	20	0	20	736	0	0
892	78	22.9	118	0	0	0	0	0	1	0	0	0	0	36	36	4.2	26	24	13.9	4	127	0.69	0.79	0.6	182	5.6	0	36	26	0	0			0	30	0	36	0	36	802	0	1
893	50	24.6	117	1	0	0	0	0	0	0	0	0	0	6	6	3.4	40	46	11.3	4.1	143	0.73	1.04647	0.9	100	6.88	0	6	24	0	0			0	6	0	6	0	6	751	0	0
894	61		140	1	0	0	0	0	0	0	0	0	0	2	2	4.2	19	9	13.9	3.9	140	0.8	1.00935	0.3	170	8.2	0	2	23	0	0			0	2	0	2	0	2	714	0	0
895	62	26.3	148	0	0	0	0	0	1	0	0	0	0	17	17	3.6	20	8	12.3	4.3	143	0.51	0.9	0.2	164	5	0	17	30	0	0			0	17	0	17	0	17	923	0	1
896	78	25.9	127	1	0	0	1	0	0	0	0	0	0	2	2	4.3	45	60	12.7	4.6	140	1.67	1.88	0.6	153	6.4	0	2	22	0	0			0	2	0	2	0	2	690	0	0
897	66	24.3	139	0	0	0	0	0	0	0	0	0	0	10	10	3.4	20	12	8.9	3.9	140	0.4	0.67	0.5	154	8.02	0	10	20	0	0			0	10	0	10	0	10	624	0	0
898	77	28.5	147	0	0	0	0	0	1	0	0	0	0	9	9	4.2	22	13	13.8	5	146	1.02	1.11	0.4	150	8.4	0	9	20	0	0			0	9	0	9	0	9	608	0	1
899	68	28.7	110	0	0	0	1	0	1	0	0	0	0	15	15	3.8	25	21	10.1	3.6	138	0.6	0.65	0.6	147	10.87	0	15	25	0	0			0	15	0	15	0	15	775	0	1
900	69	32.1	158	1	0	0	0	0	0	0	0	0	0	3	3	3.9	20	19	12.7	3.7	138	0.85	0.989291	0.2	247	5.5	0	3	25	0	0			0	3	0	3	0	3	777	0	0
901	83	22.3	162	1	1	0	0	0	0	0	0	0	0	7	16	3.7	44	31	11.8	3.6	111	0.78	0.65	0.5	162	9.63	0	7	0	1	0			1	16	1	16	1	16	16	0	0
902	67	28.7	129	0	1	0	0	0	0	0	0	0	0	6	6	3.6	23	44	11.9	3.7	139	0.6	0.7	1	184	9.52	0	6	31	0	0			0	6	0	6	0	6	965	0	0
903	76	18.7	106	0	0	0	0	0	0	0	0	0	0	8	8	4.1	36	32	12.9	4	136	0.51	0.749824	0.8	152	9.6	0	8	23	0	0			0	8	0	8	0	8	713	0	0
904	79		133	1	0	0	0	0	0	0	0	0	0	5	5	4	33	8	14	4.2	139	0.75	0.964175	0.8	157	11	1	3	24	0	0	0		0	5	0	5	0	5	752	0	0
905	84	21.6	113	0	0	0	0	0	0	0	0	0	0	9	126	3.4	17	8	9.5	4.2	139	0.68	0.54	0.7	187	9.6	0	9	4	1	0			0	30	0	90	1	126	126	0	0
906	53	29.2	151	0	0	0	0	0	1	0	0	0	0	8	8	3.5	32	31	12	3.5	141	0.47	0.68	1.2	143	6.2	0	8	25	0	0			0	8	0	8	0	8	783	0	0
907	77	32.6	83	0	0	0	1	0	0	0	0	0	0	6	6	2.9	19	14	12.1	4.3	140	0.93	1.35	0.3	172	44.68	0	6	26	0	1			0	6	0	6	0	6	816	0	0
908	59	28	145	1	0	0	0	0	1	0	0	0	0	11	11	4.4	32	14	14.8	4.5	138	0.45	0.88	0.7	217	5.8	0	11	23	0	0			0	11	0	11	0	11	724	0	0
909	80	25.4	122	0	1	0	0	0	0	0	0	0	0	2	365	3.6	19	6	10.6	4.4	143	0.41	0.37	0.3	153	6.9	0	2	12	1	0			0	30	0	90	1	365	365	0	0
910	34	18.1	108	0	0	0	0	0	0	0	0	0	0	4	4	4.3	16	13	13.1	3.7	137	0.58	0.864244	1.2	209	9.5	0	4	23	0	0			0	4	0	4	0	4	713	0	0
911	72	23.4	96	1	1	0	0	0	1	0	0	0	1	11	13	3.3	41	38	10.8	4.6	136	0.86	0.58	1	103	4.62	0	11	0	1	1			1	13	1	13	1	13	13	0	0
912	66	25.5	105	0	1	0	0	0	0	0	0	0	0	1	1	4.8	26	27	12.3	4.1	144	0.48	0.768107	0.7	216	9.6	0	1	26	0	0			0	1	0	1	0	1	802	0	0
913	56	19.5	131	1	0	0	0	0	0	0	0	0	0	6	6	3.3	13	20	13.2	4.4	142	0.87	1	0.5	118	8.45	0	6	20	0	1			0	6	0	6	0	6	624	0	0
914	52	23.9	123	0	1	0	0	0	0	0	0	0	0	9	9	3.1	13	6	11.2	4.4	139	0.41	0.64	0.3	146	6.52	0	9	25	0	1			0	9	0	9	0	9	761	0	0
915	58	22.7	127	1	0	0	0	0	0	0	0	0	0	7	7	4.2	17	14	12.7	4.1	141	0.8	0.86	0.8	171	8.5	0	7	24	0	0			0	7	0	7	0	7	750	0	0
916	82	20.4	148	1	0	1	0	0	1	0	0	0	0	12	12	4.1	25	12	13.2	4.3	143	0.81	0.958101	1	153	7.2	1	2	0	1	0	0		1	12	1	12	1	12	12	1	0
917	73	19.5	87	0	0	0	0	0	0	0	0	0	0	9	9	3.4	25	19	11.9	3.7	141	0.65	0.73	0.4	148	4.91	0	9	30	0	0			0	9	0	9	0	9	935	0	0
918	77	20.9	105	1	0	0	0	0	0	0	0	0	1	10	10	3.5	48	51	13.1	4.3	137	1.08	0.969741	1.3	152	7.7	0	10	26	0	0			0	10	0	10	0	10	801	0	0
919	68	23.2	143	0	0	0	1	0	0	0	0	0	0	27	27	3.1	21	7	11.5	3.2	139	0.7	1.08	0.7	116	5.5	0	27	20	0	1			0	27	0	27	0	27	631	0	0
920	84	15.7	150	0	0	0	0	0	0	0	0	0	0	2	2	4.2	20	22	13.9	5.1	139	0.64	0.94	0.8	185	5	0	2	25	0	0			0	2	0	2	0	2	774	0	0
921	73	21.2	126	1	0	0	0	0	0	0	0	0	0	4	4	4.7	25	17	17.7	3.9	138	1.1	1.14	1.2	166	10.65	0	4	30	0	0			0	4	0	4	0	4	929	0	0
922	84	25.7	151	0	0	0	1	0	1	0	0	0	0	3	3	3.8	17	27	14.5	4.3	142	0.65	0.67	0.6	156	5.53	0	3	25	0	0			0	3	0	3	0	3	769	0	0
923	70	26	113	0	1	0	1	0	0	0	0	0	0	31	31	4.2	40	29	13.9	3.6	138	0.57	0.45	1.8	215	6.15	0	31	29	0	0			0	30	0	31	0	31	910	0	0
924	70	23	134	0	0	0	0	0	1	0	0	0	0	2	2	3.8	26	27	10.6	3.8	138	0.52	0.73	0.1	91	4.6	0	2	27	0	0			0	2	0	2	0	2	847	0	0
925	73	21.6	139	0	0	0	0	0	0	0	0	0	0	13	13	3.6	27	26	8.3	4.1	139	0.81	0.97	0.8	173	15.98	0	13	27	0	0			0	13	0	13	0	13	831	0	0
926	67		125	0	1	0	1	0	0	0	0	0	0	17	17	4.4	15	12	13.5	4	139	0.67	0.766597	0.6	250	6.7	0	17	27	0	0			0	17	0	17	0	17	827	0	1
927	93	19.7	175	0	0	0	1	1	1	0	0	0	0	7	7	3.2	28	27	11.1	5.2	143	1.3	1.14	0.5	200	9.65	1	2	21	0	1	0	1	0	7	0	7	0	7	658	0	1
928	57	27.1	122	1	0	0	0	0	0	1	0	0	0	2	2	4.2	18	19	14.9	4	142	0.86	0.99	0.9	142	7.55	0	2	28	0	0			0	2	0	2	0	2	872	0	0
929	86	19.4	138	0	0	0	1	0	0	0	0	0	0	10	10	2.7	35	11	12.7	3.9	136	0.19	0.37	1	142	7.27	1	4	26	0	1	0	1	0	10	0	10	0	10	817	1	0
930	92	18.5	103	1	0	0	0	0	1	0	0	0	0	34	47	2.4	64	38	13.5	3.4	148	0.66	0.73	2.8	84	9.63	0	34	1	1	1			0	30	1	47	1	47	47	0	0
931	65	24.8	143	0	1	0	0	0	0	0	0	0	0	2	2	4.5	23	19	13.1	3.8	140	0.56	0.771125	0.4	188	6.6	0	2	25	0	0			0	2	0	2	0	2	770	0	1
932	85	18.7	104	1	1	0	0	0	0	0	0	0	0	2	2	4.1	37	11	17.5	4	133	1.43	1.3	1.1	173	9.65	0	2	27	0	0			0	2	0	2	0	2	845	0	0
933	54	20.1	122	0	0	0	0	0	0	0	0	0	0	8	8	4.7	18	13	13.9	4.5	140	0.55	0.797178	0.7	172	5.6	0	8	23	0	0			0	8	0	8	0	8	728	0	0
934	57	24	125	1	0	0	0	0	0	0	0	0	0	4	4	3.7	23	32	14.8	4.4	141	0.88	0.79	0.8	130	7.69	0	4	30	0	0			0	4	0	4	0	4	938	0	0
935	80	25.7	215	0	0	0	1	0	0	0	0	0	1	4	828	3.9	24	29	14.4	4.5	135	0.58	0.71	0.2	216	6.4	0	4	27	1	0			0	30	0	90	0	365	828	0	0
936	77	14.6	123	0	1	0	0	0	0	0	0	0	0	13	13	2.7	30	19	9.6	4.5	130	0.48	0.63	1.5	98	19.6	1	13	0	1	1	0	1	1	13	1	13	1	13	13	0	0
937	82		85	0	1	0	0	0	0	0	0	0	0	4	4	2.2	124	165	10.4	3.5	133	0.56	0.740868	1.6	50	3.3	0	4	0	1	1			1	4	1	4	1	4	4	0	0
938	44	21.9	146	0	0	0	0	0	1	0	0	0	0	29	29	3.7	13	8	11.9	4.2	134	0.49	0.49	0.7	177	7.6	0	29	29	0	0			0	29	0	29	0	29	896	0	0
939	73	16.5	141	0	0	0	0	0	0	0	0	0	0	15	140	2.2	28	9	9.6	3.3	132	0.57	0.73	0.4	125	13.5	0	15	4	1	1			0	30	0	90	1	140	140	0	1
940	67	24.8	128	1	1	0	1	0	0	0	0	0	0	8	8	4.3	22	28	12	4.1	139	0.66	0.65	0.7	168	11.57	0	8	29	0	0			0	8	0	8	0	8	886	0	0
941	76		152	0	0	0	0	0	0	0	0	0	0	6	6	4	20	8	12.4	4.3	140	0.48	0.63	0.7	171	15.7	0	6	27	0	0			0	6	0	6	0	6	824	0	0
942	34	24.9	125	0	0	0	0	0	0	0	0	0	0	8	8	3.7	24	29	12.4	4.2	138	0.45	0.862661	0.2	268	9	0	8	31	0	0			0	8	0	8	0	8	965	0	0
943	73	21.8	207	0	0	0	0	0	0	0	0	0	0	6	6	4.1	34	15	13.9	3.8	140	0.64	0.755429	0.2	259	7.18	0	6	23	0	0			0	6	0	6	0	6	719	0	0
944	60	20.4	163	0	0	0	1	0	0	0	0	0	0	3	3	4.8	29	18	14.4	3.9	140	0.63	0.782328	0.6	184	6.2	0	3	20	0	0			0	3	0	3	0	3	613	0	0
945	68	34.4	158	0	0	0	1	0	1	0	0	0	0	20	20	4	18	10	11.4	3.8	138	0.78	0.93	0.4	109	8.8	0	20	27	0	0			0	20	0	20	0	20	831	0	0
946	70	28	117	1	0	0	0	0	0	0	0	0	0	6	6	4.2	134	230	14.4	3.7	133	0.95	0.986313	4.4	170	10.8	0	6	28	0	0			0	6	0	6	0	6	873	0	0
947	54	26	109	1	0	0	1	0	0	0	0	0	0	6	6	3	38	18	16.7	4.2	135	0.78	0.6	1.4	107	24.49	0	6	23	0	1			0	6	0	6	0	6	724	0	0
948	72		136	1	0	0	0	0	0	0	0	0	0	17	17	4.1	29	45	13.2	4.1	139	0.82	1	0.6	157	5.26	0	17	23	0	0			0	17	0	17	0	17	726	0	0
949	44	23.7	130	0	0	0	0	0	0	0	0	0	0	6	6	4.1	17	10	13.1	3.5	139	0.59	0.74	1.4	174	16.8	0	6	28	0	0			0	6	0	6	0	6	855	0	0
950	45	27	146	1	0	0	0	0	1	0	0	0	1	2	516	2.6	71	21	9.9	3.7	146	0.32	0.55	1.3	106	3.1	0	2	17	1	1			0	30	0	90	0	365	516	0	0
951	75	22.5	140	1	0	0	0	0	0	0	0	0	0	1	1	3.8	24	31	11.7	4.7	140	1.12	1.17	0.2	175	7.03	0	1	30	0	0			0	1	0	1	0	1	929	0	0
952	83	19.3	152	0	0	0	1	0	0	0	0	0	0	15	15	3	23	23	10.7	5	133	1.01	0.739333	0.6	87	17.5	1	5	22	0	1	0	1	0	15	0	15	0	15	684	0	1
953	40	29	104	0	0	0	1	0	1	0	0	0	1	7	7	3.3	88	87	13.3	3.3	140	0.51	0.44	0.6	183	5.97	0	7	21	0	1			0	7	0	7	0	7	660	0	0
954	77	19.2	135	1	0	0	0	0	1	0	0	0	0	1	1	4	42	42	13.9	4.5	136	0.76	0.93	0.3	133	4.48	0	1	28	0	0			0	1	0	1	0	1	871	0	0
955	82	17.8	211	0	0	1	1	0	0	0	0	0	0	16	16	4.8	23	13	14.8	3.1	132	0.3	0.55	1.3	209	12.1	0	16	24	0	0			0	16	0	16	0	16	748	0	0
956	51		139	1	0	0	0	0	0	0	0	0	0	3	3	4.4	18	16	14.1	4.2	140	0.73	1.04342	0.6	134	3.1	0	3	28	0	0			0	3	0	3	0	3	868	0	0
957	84	25.6	142	0	0	0	1	0	0	0	0	0	0	3	3	4.6	13	11	12.9	4	137	0.74	0.73707	0.6	116	11.4	0	3	21	0	0			0	3	0	3	0	3	642	0	0
958	71	24.9	123	1	0	0	0	0	0	0	0	1	0	8	8	4.2	57	37	14.5	4	136	0.95	0.983793	1.5	195	7.1	0	8	28	0	0			0	8	0	8	0	8	859	0	0
959	82	20.8	78	1	0	0	0	0	0	0	0	0	0	5	5	4.3	20	18	8.5	4.4	139	1.39	1.28	0.9	139	6.7	0	5	22	0	0			0	5	0	5	0	5	677	0	0
960	73	16.3	151	0	0	0	0	0	0	0	0	0	0	9	9	4	18	19	9.1	3.3	123	0.35	0.27	0.6	201	5	1	3	28	0	0	0		0	9	0	9	0	9	862	0	1
961	90	23.6	145	1	0	0	0	0	0	0	0	0	0	3	3	3.9	25	12	13	4.2	140	0.84	0.94415	0.5	153	4.2	0	3	22	0	0			0	3	0	3	0	3	680	0	0
962	83	20.5	92	0	1	0	1	0	0	0	0	0	0	1	482	2.4	60	31	9.5	3.2	144	0.67	0.739162	0.7	162	7.1	0	1	15	1	1			0	30	0	90	0	365	482	0	1
963	79	28.8	161	0	0	0	1	0	1	0	0	0	0	3	3	4.5	27	18	11.7	4.1	140	0.79	0.94	0.7	157	6.1	0	3	29	0	0			0	3	0	3	0	3	894	0	0
964	72	20.6	127	1	1	0	1	0	0	0	0	0	0	16	16	4	17	11	14.1	4.2	140	0.98	0.981335	0.7	193	6.97	1	12	24	0	0	0		0	16	0	16	0	16	754	0	0
965	57	21.2	118	0	0	0	0	0	1	0	0	0	0	7	7	3.3	24	21	11.6	3.9	143	1.27	1.11	0.3	177	23.04	0	7	28	0	1			0	7	0	7	0	7	859	0	0
966	68	21.2	111	1	1	0	0	0	0	0	0	0	0	12	12	4.3	16	15	12.5	4.2	143	0.8	0.990128	1.3	155	6.75	0	12	28	0	0			0	12	0	12	0	12	859	0	0
967	51	18.2	95	0	0	0	0	0	0	0	0	0	1	8	381	2.5	115	47	9.4	3.1	137	0.32	0.39	1.2	144	7.37	0	8	12	1	1			0	30	0	90	0	365	381	0	0
968	31	25.7	133	1	0	0	0	0	0	0	0	0	0	4	4	4.4	18	39	14.2	4.3	143	0.72	0.68	0.7	167	12.11	0	4	20	0	0			0	4	0	4	0	4	608	0	0
969	73	21	146	0	0	0	0	0	0	0	0	0	0	19	19	4.6	19	13	13.1	4.4	141	0.61	0.755305	0.8	239	6.9	0	19	26	0	0			0	19	0	19	0	19	805	0	0
970	76	24.1	191	0	0	0	0	0	1	0	1	0	0	3	3	4.3	9	27	14.2	3.5	137	0.46	0.68	0.6	157	7.61	0	3	26	0	0			0	3	0	3	0	3	792	0	0
971	80	19.7	133	1	0	0	1	0	0	0	0	0	1	3	518	3.5	19	12	10.1	5	138	0.68	0.963775	0.4	149	4.75	0	3	17	1	0			0	30	0	90	0	365	518	0	0
972	76	20.6	166	1	0	1	0	0	1	0	0	0	0	4	4	3.8	20	11	12.2	4.2	133	0.91	0.84	0.7	157	6.56	0	4	23	0	0			0	4	0	4	0	4	717	0	0
973	58	19.1	116	1	0	0	0	0	0	0	0	0	1	8	8	4.5	36	18	13.3	3.9	140	0.61	0.9	0.7	153	12.62	0	8	31	0	0			0	8	0	8	0	8	945	0	0
974	78	27.5	153	1	0	0	1	0	0	0	0	0	1	11	230	2.8	35	25	7.8	4.3	141	1.33	1.31	1.5	97	9.9	0	11	7	1	1			0	30	0	90	1	230	230	0	0
975	67	16.7	140	0	0	0	0	0	0	0	0	0	0	7	441	2.7	20	6	11.8	3.8	137	0.11	0.32	0.3	136	10.1	0	7	14	1	1			0	30	0	90	0	365	441	0	0
976	37	24.1	100	0	0	0	0	0	0	0	0	0	0	14	14	4	22	33	12.1	4.7	138	0.74	0.57	0.5	138	4.51	0	14	27	0	0			0	14	0	14	0	14	822	0	0
977	58	24.6	130	0	0	0	0	0	1	0	0	0	0	11	11	3.1	18	12	9.4	3.9	143	0.48	0.47	0.3	170	8.3	0	11	21	0	1			0	11	0	11	0	11	655	0	0
978	78	19.7	102	0	0	0	0	0	0	0	0	0	0	3	3	3.8	48	22	12.3	3.6	135	0.88	0.752003	0.7	221	6.02	0	3	27	0	0			0	3	0	3	0	3	845	0	0
979	81	26	137	1	1	0	1	0	1	0	0	0	0	84	404	3.1	28	11	10.3	4.1	139	0.74	0.68	1.1	124	9.2	0	84	13	1	1			0	30	0	90	0	365	404	0	0
980	66	22.1	129	0	0	1	0	0	0	0	0	0	0	2	2	4.3	21	10	12.5	4.5	131	0.39	0.54	0.3	247	4.6	0	2	28	0	0			0	2	0	2	0	2	855	0	0
981	77	23.8	157	1	0	0	1	0	0	0	0	0	0	7	441	3.5	20	17	13.6	3.6	144	0.74	0.87			10.2	0	7	14	1	0			0	30	0	90	0	365	441	0	0
982	74		111	1	0	1	0	0	0	0	0	0	0	3	3	4.3	21	19	12.3	4.1	140	0.69	0.975662	0.5	194	6.8	0	3	30	0	0			0	3	0	3	0	3	923	0	0
983	76	29.1	120	0	0	0	1	0	0	0	0	0	0	8	8	3.4	18	25	10.2	4.1	140	0.5	0.75	0.4	177	9.05	0	8	22	0	0			0	8	0	8	0	8	685	0	0
984	81		170	0	0	0	1	1	1	0	0	0	0	9	9	4.5	49	74	15.6	4.1	140	0.76	0.7	0.5	153	6.2	1	7	29	0	0	0		0	9	0	9	0	9	892	0	0
985	56	28.2	138	1	0	0	0	0	0	0	0	0	0	2	2	4.4	29	34	13.9	4.1	141	0.74	1.1	0.4	209	5.6	0	2	23	0	0			0	2	0	2	0	2	704	0	1
986	47	23.9	122	1	0	0	0	0	1	1	0	0	0	2	2	4.2	35	46	16.1	4.1	137	1.29	1.48	0.6	321	5.4	0	2	24	0	0			0	2	0	2	0	2	760	0	1
987	63	26.9	131	0	0	0	0	0	1	0	0	0	0	2	2	4.4	22	17	11.9	4.3	144	0.61	0.73	0.5	142	7.3	0	2	20	0	0			0	2	0	2	0	2	609	0	0
988	45	24	112	0	1	0	0	0	0	0	0	0	0	12	12	3.2	47	77	10.1	3.6	142	0.5	0.5	0.5	152	18.12	0	12	23	0	1			0	12	0	12	0	12	719	0	0
989	74	20	128	1	0	0	1	0	1	0	0	0	0	13	13	3.9	27	32	13.3	3.5	141	0.93	0.79	0.9	200	5.33	0	13	29	0	0			0	13	0	13	0	13	894	0	0
990	75	24.9	134	0	0	0	1	0	1	0	0	0	0	2	2	4.4	22	15	10.6	4.7	141	1.1	1.21	0.2	181	8.5	0	2	31	0	0			0	2	0	2	0	2	958	0	0
991	85	26	116	1	1	0	0	0	1	0	0	0	0	15	15	3.3	223	174	9.9	4.2	140	1.2	0.94	1.3	95	5.35	0	15	26	0	1			0	15	0	15	0	15	820	0	0
992	67	25.9	125	1	0	0	0	0	1	1	0	0	0	2	2	4.2	20	19	15.1	3.6	139	0.96	0.992866	0.6	158	7.3	0	2	24	0	0			0	2	0	2	0	2	743	0	0
993	75	24.2	115	0	0	0	0	0	0	0	0	0	0	8	8	3.5	38	29	12	3.7	136	0.69	1.03	0.3	126	6.5	0	8	31	0	0			0	8	0	8	0	8	965	0	0
994	68	26.8	126	0	0	0	0	0	0	0	0	0	0	5	5	4.8	34	27	13.4	3.9	141	0.47	0.9	0.5	178	5.4	0	5	30	0	0			0	5	0	5	0	5	918	0	0
995	76	26.9	124	0	0	0	0	0	1	0	0	0	0	15	15	3.6	17	23	10.6	4	139	0.73	0.86	0.5	187	12.11	0	15	24	0	0			0	15	0	15	0	15	740	0	1
996	42	29.6	136	1	0	0	1	0	1	0	0	0	0	14	14	4.6	30	50	15.9	4.2	136	1.17	1.26	0.7	138	8.94	0	14	29	0	0			0	14	0	14	0	14	894	0	0
997	65	25	128	0	0	0	0	0	0	0	0	0	0	5	5	3.8	532	302	10.9	3.7	139	0.38	0.72	1.3	141	5.19	0	5	29	0	0			0	5	0	5	0	5	911	0	1
998	43	25.9	143	1	0	0	0	0	0	0	0	0	0	34	34	4.3	14	6	12.4	3.9	141	0.79	1.07511	0.2	214	8.6	0	34	20	0	0			0	30	0	34	0	34	631	0	0
999	70	24.1	108	1	0	0	0	0	1	0	0	0	0	4	4	3.1	24	38	7.5	3.4	140	0.69	0.74	0.4	110	4.98	0	4	21	0	1			0	4	0	4	0	4	666	0	0
1000	77	21.9	147	1	0	0	0	0	0	0	0	0	0	8	8	3.6	343	641	13.8	3.6	139	0.67	0.62	1.9	158	7.9	0	8	23	0	0			0	8	0	8	0	8	712	0	0
1001	84	21.7	158	1	0	1	0	0	0	0	0	0	0	18	18	4.6	33	34	11.8	3.5	129	0.78	0.955716	1	117	8.4	1	5	29	0	0	0		0	18	0	18	0	18	884	0	0
1002	62	20.2	125	0	0	0	1	0	1	0	0	0	0	2	2	4.5	17	8	9.8	4.3	137	0.42	0.48	0.3	128	6.07	0	2	23	0	0			0	2	0	2	0	2	720	0	0
1003	54	20.3	105	0	0	0	0	0	0	0	0	0	0	2	2	3.9	11	9	12.2	3.8	138	0.69	0.73	0.6	165	14.46	0	2	21	0	0			0	2	0	2	0	2	663	0	1
1004	80	15.8	114	0	0	0	1	0	0	0	0	0	0	6	6	3.3	28	24	10.6	4.2	123	0.36	0.74894	0.5	121	4.27	0	6	22	0	1			0	6	0	6	0	6	694	0	0
1005	55	26.9	108	1	0	0	0	0	1	0	0	0	0	7	7	4.4	24	33	15.8	4	140	0.92	0.91	0.6	194	7.37	0	7	27	0	0			0	7	0	7	0	7	825	0	0
1006	61	24.9	159	1	0	0	0	0	1	0	0	0	0	2	2	4	24	16	14	4.1	138	0.91	0.97	0.6	135	5.9	0	2	28	0	0			0	2	0	2	0	2	859	0	0
1007	91	21.2	120	1	1	0	0	0	0	0	0	0	0	5	711	3.9	22	8	10.2	4.9	132	1.89	1.97	0.3	109	5.6	0	5	23	1	0			0	30	0	90	0	365	711	0	0
1008	64	30.1	148	0	0	0	0	0	0	0	0	0	0	5	5	3.3	34	19	11.7	3.3	141	0.47	0.8			10.1	0	5	31	0	1			0	5	0	5	0	5	942	0	0
1009	68	23.9	117	0	0	0	0	0	1	0	0	0	0	6	6	3.9	31	18	11.3	4.1	142	0.41	0.65	0.5	177	4.7	0	6	28	0	0			0	6	0	6	0	6	880	0	0
1010	60	20.4	132	0	0	0	0	0	1	0	0	0	0	5	5	4.3	22	18	12.7	4.4	135	0.46	0.77	1.2	178	5.5	0	5	27	0	0			0	5	0	5	0	5	846	0	0
1011	70	24.2	160	0	0	0	0	0	1	0	0	0	0	16	16	4.1	18	24	13.3	3.6	140	0.54	0.49	0.8	220	14.8	0	16	21	0	0			0	16	0	16	0	16	660	0	0
1012	72	21.6	143	1	1	0	1	0	1	0	0	1	0	1	183	3.8	16	8	14.9	4.2	130	0.94	0.980774	0.9	132	7.6	0	1	5	1	0			0	30	0	90	1	183	183	0	0
1013	75	21.5	111	0	0	0	0	0	0	0	0	0	0	30	30	2.9	52	22	8.1	5.6	131	1.12	1.13	0.2	126	14.2	0	30	27	0	1			0	30	0	30	0	30	851	0	0
1014	64	22.6	98	1	0	0	0	0	1	0	0	0	0	1	1	3.9	25	32	13.1	4.1	139	0.8	0.84	1	113	8.17	0	1	27	0	0			0	1	0	1	0	1	850	0	0
1015	83	23.2	138	0	0	0	0	0	1	0	0	0	0	4	4	4.2	16	19	11.4	4.3	142	1.25	1.33	0.3	159	4.9	0	4	22	0	0			0	4	0	4	0	4	683	0	0
1016	71	26.3	103	1	0	0	1	0	1	0	0	0	0	5	5	3.7	37	37	13.4	4.5	137	0.6	0.58	0.7	113	7.8	0	5	24	0	0			0	5	0	5	0	5	740	0	0
1017	20	20.2	113	1	0	0	0	0	1	0	0	0	0	2	2	4.4	21	17	12.4	4.1	140	0.61	1.22967	1	98	3.1	0	2	26	0	0			0	2	0	2	0	2	797	0	0
1018	82	29.3	146	0	0	0	0	0	1	0	0	0	0	8	8	3.8	22	16	10.5	3.9	125	0.76	0.66	0.7	153	10.01	0	8	29	0	0			0	8	0	8	0	8	901	0	0
1019	80	19.3	152	1	0	0	0	0	1	0	0	0	0	8	8	3.4	12	6	10.1	3.4	137	1.19	1.09	1.3	136	10.86	0	8	26	0	0			0	8	0	8	0	8	816	0	0
1020	61	30	137	0	0	0	0	0	0	0	0	0	0	4	4	3.9	17	11	11.1	3.6	140	0.79	0.63	0.6	191	7.7	0	4	31	0	0			0	4	0	4	0	4	945	0	0
1021	67	26	135	0	0	0	0	0	0	0	0	0	0	3	3	4.3	23	19	13.3	4.3	138	0.44	0.66	0.4	136	6.5	0	3	29	0	0			0	3	0	3	0	3	883	0	0
1022	70	24.1	149	0	0	0	0	0	0	0	0	0	0	6	6	3.9	14	17	13.9	3.9	142	0.6	0.766634	0.4	185	3.34	0	6	27	0	0			0	6	0	6	0	6	837	0	1
1023	78	23.9	117	1	0	0	0	0	1	0	1	0	0	1	1	4.6	32	26	11.2	4.3	140	0.59	0.967026	0.4	133	7.8	0	1	30	0	0			0	1	0	1	0	1	928	0	0
1024	82		82	0	0	0	0	0	0	0	0	0	0	1	388	3.5	15	8	10.3	3.8	128	0.98	0.87	0.6	131	15.9	0	1	12	1	0			0	30	0	90	0	365	388	0	0
1025	55	14.4	111	0	0	0	0	0	0	0	0	0	0	6	6	3.5	16	12	11.2	3.4	142	0.35	0.58	1	182	6.97	0	6	20	0	0			0	6	0	6	0	6	614	0	0
1026	66	16.2	105	0	1	0	0	0	0	0	0	0	0	8	8	3.9	98	106	10.5	4	138	0.5	0.66	0.4	197	8.1	0	8	23	0	0			0	8	0	8	0	8	728	0	0
1027	74	27.2	119	0	0	0	0	0	0	0	0	0	0	6	6	3.8	18	5		4	138	1.02	0.754557	0.5	183		0	6	25	0	0			0	6	0	6	0	6	768	0	0
1028	43	25	136	0	1	1	0	0	0	0	0	0	0	5	5	4.6	15	15	12.9	3.7	136	0.34	0.68	0.3	182	6.9	0	5	26	0	0			0	5	0	5	0	5	805	0	0
1029	72	21.9	141	1	0	1	0	0	1	0	0	0	0	11	11	4.5	15	11	14.1	3.9	132	1.08	0.99	0.8	210	7.82	0	11	24	0	0			0	11	0	11	0	11	748	0	0
1030	74	20.4	133	0	0	0	0	0	0	0	0	0	0	6	6	4.2	21	12	12.5	3.8	142	0.59	0.754189	0.2	142	5.32	0	6	25	0	0			0	6	0	6	0	6	781	0	0
1031	87	25	138	0	0	1	1	0	0	0	0	0	0	1	46	4.1	113	121	14	4.1	140	0.89	0.94	0.8	153	4.17	0	1	1	1	0			0	30	1	46	1	46	46	0	0
1032	71	21.7	130	0	0	0	0	0	1	0	0	0	0	4	4	4.4	20	22	13.5	4.8	127	0.64	1.05	1.4	210	15.3	0	4	23	0	0			0	4	0	4	0	4	727	0	0
1033	67	24.8	106	0	0	0	1	0	0	0	0	0	0	20	20	3.6	34	20	13.9	3.9	121	0.65	0.45	0.6	238	3.27	1	4	24	0	0	0		0	20	0	20	0	20	760	0	1
1034	53	23.8	143	1	0	0	0	0	1	0	1	0	0	2	2	4.5	31	38	14.8	3.9	137	0.65	0.8	0.7	124	5.9	0	2	27	0	0			0	2	0	2	0	2	846	0	1
1035	48	19.7	112	0	0	0	0	0	0	0	0	0	0	4	4	4	459	944	12.6	4.3	142	0.55	0.813046	3.3	159	3.95	0	4	23	0	0			0	4	0	4	0	4	703	0	1
1036	82	18.2	93	0	0	1	0	1	0	1	0	0	0	11	495	3.3	37	28	13.2	4.7	138	0.78	0.55	0.7	212	14.9	0	11	16	1	1			0	30	0	90	0	365	495	0	0
1037	53	28.4	133	1	1	0	0	0	0	0	0	0	0	19	19	3.6	14	6	12.4	3.9	132	0.55	0.62	0.7	173	12.2	0	19	20	0	0			0	19	0	19	0	19	611	0	0
1038	74	19.2	100	1	1	0	0	0	0	0	0	0	0	6	6	3.4	21	21	13.1	4.3	136	0.65	0.73	1.2	92	7.14	0	6	20	0	0			0	6	0	6	0	6	636	0	0
1039	67		136	1	0	0	0	0	0	0	0	0	0	1	1	4.3	22	18	14.8	4.5	141	0.59	0.993184	0.5	200	6.4	0	1	30	0	0			0	1	0	1	0	1	935	0	0
1040	75	26.2	208	1	0	1	0	0	1	0	0	0	0	22	22	4.6	35	34	13.4	4.5	144	0.87	0.97331	0.4	173	5.8	0	22	31	0	0			0	22	0	22	0	22	948	0	0
1041	55	22.7	144	0	0	0	0	0	0	0	0	0	0	11	11	3.2	14	9	9.7	3.1	147	0.28	0.55	0.4	156	15.9	0	11	28	0	1			0	11	0	11	0	11	876	0	0
1042	58	25.4	149	0	0	0	0	0	0	0	0	0	0	9	9	3.9	25	13	11.5	3.9	145	0.49	0.65	0.9	153	6.4	0	9	29	0	0			0	9	0	9	0	9	901	0	0
1043	23			1	0	0	0	0	0	0	0	0	0	2	2	4.9	17	21	17.1	3.9	142	0.9	0.84	0.7	171	5.96	0	2	25	0	0			0	2	0	2	0	2	784	0	0
1044	83	25.2	153	1	1	0	0	0	0	0	0	0	0	10	194	4.5	21	6	13	4.6	136	1.05	0.955929	0.4	203	5.9	0	10	6	1	0			0	30	0	90	1	194	194	0	0
1045	76	29.1	133	0	1	0	0	0	1	0	0	0	0	14	14	4	22	19	14	4.4	139	0.55	0.67	1	120	6.5	0	14	27	0	0			0	14	0	14	0	14	845	0	1
1046	80	24.4	149	0	0	0	0	0	0	0	0	0	0	8	8	3.6	22	13	12.8	3.7	140	0.27	0.5	0.7	143	12	0	8	22	0	0			0	8	0	8	0	8	687	0	1
1047	65		107	0	0	0	1	0	0	0	0	0	0	2	2	4.9	18	12	13.4	4.4	144	0.58	0.82	0.4	107	6	0	2	26	0	0			0	2	0	2	0	2	796	0	0
1048	60	25.7	123	1	0	0	1	0	1	0	0	0	0	2	2	4.1	29	18	12.2	4.1	138	0.76	0.9	0.4	150	6.4	0	2	30	0	0			0	2	0	2	0	2	918	0	0
1049	68	23.7	112	0	0	0	1	0	0	0	0	0	0	13	13	4.2	23	18	11.5	4.1	140	0.81	0.81	0.5	132	7	0	13	28	0	0			0	13	0	13	0	13	874	0	0
1050	58	21.3	126	1	0	0	0	0	1	0	0	0	0	19	19	3.6	30	36	14.3	4.8	136	0.41	0.41	1	248	7.3	0	19	25	0	0			0	19	0	19	0	19	774	0	0
1051	82	27	129	0	0	0	1	0	0	0	0	0	1	10	10	3	17	15	9.2	3.6	138	0.9	0.85	0.5	134	6.3	1	8	29	0	1	0	1	0	10	0	10	0	10	902	0	1
1052	43	26.3	104	1	0	0	0	0	0	0	0	0	0	4	4	3.7	24	28	14.2	4.4	143	0.82	0.98	1.1	241	8.44	0	4	25	0	0			0	4	0	4	0	4	781	0	0
1053	69	29.9	146	0	0	0	0	0	0	0	0	0	0	5	5	4.2	27	15	12.6	4	136	0.99	0.763912	0.9	159	7.7	0	5	28	0	0			0	5	0	5	0	5	858	0	0
1054	68	27	118	1	0	0	0	0	1	0	1	0	0	4	4	3.9	173	41	15.3	4.4	138	0.91	0.82	1.4	141	8.78	0	4	26	0	0			0	4	0	4	0	4	794	0	0
1055	69	22	128	0	0	0	0	0	0	1	0	0	0	2	2	4.5	27	23	11.6	3.9	139	0.45	0.763854	0.5	125	6.25	0	2	24	0	0			0	2	0	2	0	2	755	0	0
1056	42	21.7	140	0	0	0	0	0	0	0	0	0	0	17	17	2.4	21	7	8.3	3.4	142	0.42	0.64	1.7	84	9.8	0	17	24	0	1			0	17	0	17	0	17	757	0	0
1057	75		122	0	0	0	0	0	0	0	0	0	0	3	3	4	25	8	13.6	3.5	141	0.49	0.71	0.5	206	7.4	0	3	24	0	0			0	3	0	3	0	3	752	0	0
1058	69	32.6	140	1	1	0	0	0	1	0	0	0	1	2	2	3.2	38	23	12.6	4.2	142	0.76	0.99	0.9	148	4.3	0	2	20	0	1			0	2	0	2	0	2	631	0	0
1059	74	35.1	107	0	0	0	0	0	0	0	0	0	0	5	5	3.5	20	19	11.7	3.5	140	0.57	0.8	0.6	167	17.8	0	5	25	0	0			0	5	0	5	0	5	778	0	0
1060	46	22.2	149	1	0	0	0	0	0	0	0	0	0	2	2	4.7	25	22	15.2	4.3	138	0.81	1.06237	1.2	186	12.4	0	2	22	0	0			0	2	0	2	0	2	678	0	0
1061	84	24.2	121	1	1	0	1	0	0	0	0	0	0	9	745	2.4	25	38	12.3	4.2	137	1.37	1.16	0.6	190	7.09	1	9	24	1	1	0	1	0	30	0	90	0	365	745	0	0
1062	52	25.4	129	1	0	0	0	0	1	0	0	0	0	1	1	4.6	21	47	15	3.7	138	1.23	1.31	1.3	145	7.36	0	1	23	0	0			0	1	0	1	0	1	725	0	1
1063	76	24.9	123	1	0	0	0	0	0	0	0	0	0	31	31	3.9	32	51	16.6	4.7	134	0.78	0.972293	0.8	209	23	0	31	22	0	0			0	30	0	31	0	31	682	0	0
1064	77		174	1	0	0	0	0	1	0	0	0	0	3	3	4.4	25	27	13.5	4.4	139	0.94	0.968647	0.3	232	5.7	0	3	31	0	0			0	3	0	3	0	3	946	0	0
1065	76	20.3	145	1	0	1	1	0	1	0	0	0	0	4	4	3.2	37	38	8.4	3.4	143	1.07	0.93	1.1	111	17.7	0	4	21	0	1			0	4	0	4	0	4	657	0	0
1066	44	26	120	0	0	0	0	0	0	0	0	0	0	2	2	4.1	12	9	13.6	3.8	140	0.49	0.35	0.3	153	7	0	2	23	0	0			0	2	0	2	0	2	707	0	0
1067	82	22	187	1	0	0	0	0	0	0	1	0	0	13	13	3.5	50	15	12.6	3.6	141	0.67	0.72	0.5	138	10.3	1	12	0	1	0	0		1	13	1	13	1	13	13	0	1
1068	71	22.7	97	1	0	0	0	0	1	0	0	0	0	2	2	4.2	21	12	14.1	4.3	138	1.05	1.28	0.3	111	8.7	0	2	20	0	0			0	2	0	2	0	2	613	0	0
1069	57		123	0	0	0	0	0	0	0	0	0	1	3	3	3.8	28	18	9.7	3.7	141	0.75	0.51	1.2	152	2.88	0	3	24	0	0			0	3	0	3	0	3	742	0	0
1070	69	24.3	115	0	0	0	0	0	1	0	0	0	0	2	2	4.2	28	20	15.1	4.5	141	0.96	0.99	0.4	155	6.2	0	2	25	0	0			0	2	0	2	0	2	785	0	0
1071	65	33.5	145	1	0	0	0	0	0	0	0	0	0	1	1	4.5	37	24	16.4			0.82	0.999107	0.7	186	6.3	0	1	21	0	0			0	1	0	1	0	1	654	0	0
1072	35	20.7	174	0	0	0	0	0	0	0	0	0	0	4	4	5.3	19	8	14.1	4	147	0.97	0.858758	0.8	230	23.7	0	4	26	0	0			0	4	0	4	0	4	800	0	0
1073	55	19.8	123	0	0	0	0	0	0	0	0	0	0	5	5	3.4	23	7	9.1	3.4	146	0.45	1.01	0.5	120	9.66	0	5	22	0	0			0	5	0	5	0	5	689	0	0
1074	33	34.1	155	0	0	0	0	0	0	0	0	0	0	3	3	3.8	76	66	13.1	3.8	139	0.72	0.57	0.4	128	9.17	0	3	28	0	0			0	3	0	3	0	3	879	0	0
1075	79		154	1	0	0	1	0	0	0	0	0	0	4	4	4	23	12	12.8	3.7	137	0.99	1.18	3.7	112	18.8	0	4	22	0	0			0	4	0	4	0	4	685	0	1
1076	77		103	0	1	0	0	0	0	0	0	0	0	10	113	2.1	17	8	8.5	2.8	131	0.63	0.84	0.2	50	6.76	0	10	3	1	1			0	30	0	90	1	113	113	0	0
1077	79	22.3	116	1	1	0	1	0	0	0	0	0	1	42	566	2.8	62	44	9.1	4.3	133	1.37	1.17	1.9	116	14.45	0	42	18	1	1			0	30	0	90	0	365	566	0	0
1078	54	25.4	123	0	0	0	0	0	0	0	0	0	0	4	4	4.3	319	543	13.6	4	140	0.6	0.54	1.8	172	4.37	0	4	27	0	0			0	4	0	4	0	4	836	0	0
1079	71	28	101	1	0	0	1	0	1	0	0	0	0	2	2	4.2	33	30	15.8	5	141	1.06	0.99	0.4	149	8.3	0	2	28	0	0			0	2	0	2	0	2	855	0	0
1080	68	31	101	0	0	0	0	0	0	0	0	0	0	4	4	3.6	381	504	14.2	2.9	139	0.72	0.64	2.7	175	16.94	0	4	30	0	0			0	4	0	4	0	4	930	0	0
1081	78	23	118	0	0	0	1	0	1	0	0	0	0	2	2	4.4	19	6	12.4	2.9	134	0.61	0.746519	0.5	166	5.6	0	2	24	0	0			0	2	0	2	0	2	760	0	0
1082	87	25.4	138	1	0	0	1	0	1	0	0	0	0	7	426	4.4	23	17	10.3	4.8	127	0.79	0.96	0.5	150	4.9	0	7	14	1	0			0	30	0	90	0	365	426	0	0
1083	83	26.9	90	1	1	0	0	0	0	0	0	0	0	9	772	3.2	22	15	9.5	4	131	1.23	1.41	0.9	128	9.98	0	9	25	1	1			0	30	0	90	0	365	772	0	0
1084	77	32.1	114	1	0	0	0	0	1	0	0	0	0	13	13	4.1	20	24	14.2	4	136	1.16	0.89	0.7	178	18.39	1	2	29	0	0	0		0	13	0	13	0	13	905	0	1
1085	88	26.6	121	0	0	0	0	0	0	0	0	0	0	6	6	4.6	28	17	12.9	4.1	140	0.62	0.95	0.5	179	6.3	0	6	28	0	0			0	6	0	6	0	6	876	0	0
1086	57	19.3	129	0	0	0	0	0	0	0	0	0	0	20	20	4.5	14	9	14.4	4	142	0.69	0.788241	1	197	5.45	0	20	26	0	0			0	20	0	20	0	20	811	0	0
1087	47	29.2	126	0	0	0	0	0	0	0	0	0	0	2	2	4.3	31	52	12.2	4.1	138	0.51	0.822188	0.3	181	7.2	0	2	29	0	0			0	2	0	2	0	2	890	0	0
1088	76	21.9	164	1	0	0	1	0	1	0	0	0	0	73	73	4.8	45	47	8.4	4.4	142	0.8	0.971075	1.4	96	18.1	0	73	26	0	0			0	30	0	73	0	73	806	0	0
1089	50	19.5	123	1	1	0	0	0	0	0	0	0	0	10	108	3.7	23	18	10.4	4	137	0.62	1.04501	0.2	154	9.14	0	10	3	1	0			0	30	0	90	1	108	108	0	0
1090	55	25.3	130	1	0	0	0	0	1	0	0	0	0	3	3	4.9	26	33	15.5	4.2	140	0.64	1.07	0.8	141	6	0	3	29	0	0			0	3	0	3	0	3	894	0	0
1091	61	26.9	120	1	0	0	0	0	0	0	0	0	0	2	2	4.2	20	13	7.9	4.3	140	0.57	0.97	0.9	151	3.7	0	2	31	0	0			0	2	0	2	0	2	965	0	0
1092	78	17.3	138	1	0	0	1	1	1	0	0	0	0	17	304	3.7	17	11	15.2	4.7	138	0.46	0.52	0.7	159	7	1	1	10	1	0	0		0	30	0	90	1	304	304	0	1
1093	74	22.8	101	0	0	0	0	0	0	0	1	0	0	6	6	4	53	50	12.2	3.8	140	0.8	0.753201	0.5	210	9.5	0	6	31	0	0			0	6	0	6	0	6	942	0	1
1094	82	17.4	122	0	0	1	0	0	0	0	0	0	0	6	6	3.6	23	19	10.2	4.4	139	0.37	0.739982	0.4	164	3.9	0	6	27	0	0			0	6	0	6	0	6	835	0	0
1095	76		136	1	0	0	0	0	0	0	0	0	0	2	463	4.5	17	10	14.8	4.2	140	1.14	0.970796	0.6	160	4.32	0	2	15	1	0			0	30	0	90	0	365	463	0	0
1096	81	15.1	124	0	0	0	0	0	0	0	0	0	0	5	5	4.3	30	6	10.8	3.1	143	0.46	0.741238	0.7	206	13.89	0	5	0	1	0			1	5	1	5	1	5	5	0	0
1097	81	24.8	145	0	0	0	0	0	0	0	0	0	0	4	4	3.8	33	19	11.2	4.1	141	0.56	0.68	0.7	159	6.5	0	4	25	0	0			0	4	0	4	0	4	778	0	0
1098	69	25.7	144	1	0	0	0	0	1	0	0	0	0	4	4	3.6	10	8	13			0.91	0.99544	0.6	168	8.38	0	4	26	0	0			0	4	0	4	0	4	805	0	0
1099	85		127	1	1	0	0	0	0	0	0	0	0	2	2	4.2	22	25	13.6	4	140	0.76	0.952231	0.6	141	8.8	0	2	31	0	0			0	2	0	2	0	2	951	0	0
1100	68	23.2	140	1	0	0	0	0	0	1	0	0	0	2	2	4.5	27	25	10.8	4.4	138	1.04	0.92	0.6	139	6.3	0	2	28	0	0			0	2	0	2	0	2	880	0	0
1101	51	25.5	119	0	0	0	0	0	0	0	0	0	0	14	14	3.8	20	14	11.5	3.8	139	0.88	0.76	0.3	197	10.3	0	14	28	0	0			0	14	0	14	0	14	866	0	0
1102	77		124	0	1	0	0	0	0	0	0	0	0	10	10	3.5	17	15	10.5	4	139	0.5	0.39	0.5	166	6.24	0	10	31	0	0			0	10	0	10	0	10	948	0	0
1103	61	26.8	135	1	0	0	0	0	1	0	0	0	0	2	2	4	26	21	14.1	4.3	140	0.63	0.9	0.6	188	7.2	0	2	21	0	0			0	2	0	2	0	2	656	0	0
1104	45	25	120	1	0	0	0	0	0	0	1	0	0	5	5	4.3	173	30	15.5	4.1	138	0.62	0.58	0.7	181	13.8	0	5	27	0	0			0	5	0	5	0	5	823	0	0
1105	53	19.4	120	0	0	0	0	0	0	0	0	0	0	2	2	4.1	22	9	12.1	4	140	0.53	0.798202	0.2	168	5.64	0	2	22	0	0			0	2	0	2	0	2	690	0	0
1106	79	25.5	132	1	0	0	0	0	0	0	0	0	0	3	3	3.1	18	11	9.8	4.7	136	1.06	0.966052	0.4	84	7.91	0	3	31	0	1			0	3	0	3	0	3	965	0	0
1107	62	24.7	118	1	0	0	0	0	0	0	0	0	0	1	1	4.3	24	21	15	3.7	135	0.88	1.00569	0.8	170	4.67	0	1	28	0	0			0	1	0	1	0	1	872	0	0
1108	18	24.6	120	1	0	0	0	0	0	0	0	0	0	3	3	4.4	25	22	14	4.1	142	0.45	0.67	0.5	146	6.1	0	3	31	0	0			0	3	0	3	0	3	942	0	1
1109	52	27.2	87	1	0	0	1	1	0	0	1	0	0	8	8	4	699	72	16	4.3	143	0.83	1.03927	0.5	107	16.57	0	8	23	0	0			0	8	0	8	0	8	712	0	0
1110	78	25.6	138	0	0	0	1	0	0	0	0	0	0	11	11	3.7	13	13	11.4	4.4	136	0.52	0.747261	1.2	154	9.9	0	11	25	0	0			0	11	0	11	0	11	788	0	0
1111	81	22.1	122	1	1	0	0	0	0	0	0	0	0	1	1	4.3	19	11	12.6	4.1	139	0.53	1.05	0.4	197	6.2	0	1	23	0	0			0	1	0	1	0	1	718	0	1
1112	87	16.9	132	0	0	0	1	0	1	0	0	0	0	11	11	3.9	38	32	11.2	5.2	136	0.82	1.19	0.8	208	7.6	0	11	23	0	0			0	11	0	11	0	11	715	0	0
1113	70	22.6	143	1	0	0	0	0	1	0	0	0	0	18	18	4.2	28	16	13.6	3.8	138	0.63	0.985612	0.9	135	5.1	0	18	25	0	0			0	18	0	18	0	18	767	0	0
1114	67	27	107	1	0	0	0	0	1	1	0	0	0	2	2	4.5	30	23	10.9	4.3	140	0.58	0.96	0.2	130	5.3	0	2	23	0	0			0	2	0	2	0	2	722	0	0
1115	65		134	0	0	0	1	0	0	0	0	0	0	8	8	4.2	20	18	12.6	4.7	143	0.79	0.74	1.2	124	7.63	0	8	29	0	0			0	8	0	8	0	8	885	0	0
1116	73	25.1	83	1	0	0	0	0	0	0	0	0	0	11	31	3.2	53	11	13.87	4.1	139	0.82	0.91	0.4	131	11.03	0	11	1	1	1			0	30	1	31	1	31	31	0	0
1117	51	20.4	115	0	1	0	0	0	0	0	0	0	0	2	2	4.9	19	17	12.8	4.3	142	0.74	0.804972	0.4	206	4.33	0	2	21	0	0			0	2	0	2	0	2	644	0	0
1118	71	24.2	99	0	0	0	0	0	1	1	0	0	0	2	2	4.5	26	22	11.5	3.9	138	0.69	0.75	0.5	139	5.7	0	2	31	0	0			0	2	0	2	0	2	942	0	0
1119	49	24.9	106	1	1	0	0	0	0	0	0	0	0	8	8	4.2	25	25	14.9	4	137	0.75	0.73	1.3	182	7.2	0	8	31	0	0			0	8	0	8	0	8	944	0	0
1120	70	21.9	139	0	0	0	0	0	0	0	0	0	0	5	5	4.5	17	9	13.2	3.9	138	0.77	0.760191	0.3	213	7.4	0	5	24	0	0			0	5	0	5	0	5	736	0	0
1121	70	26.3	130	1	1	0	0	0	0	0	0	0	0	15	15	4.3	20	22	12.9	3.9	141	0.84	0.985646	0.4	207	6.1	0	15	30	0	0			0	15	0	15	0	15	915	0	0
1122	45	23.4	121	0	0	1	0	0	0	0	0	0	0	2	2	3.9	18	15	12.2	3.6	140	0.63	0.69	0.7	163	6.01	0	2	26	0	0			0	2	0	2	0	2	812	0	0
1123	71	25.8	128	0	0	0	0	0	0	0	0	0	0	5	5	3.8	46	45	13.7	4.4	140	0.87	0.8	0.5	197	7.71	0	5	21	0	0			0	5	0	5	0	5	662	0	0
1124	57	23.1	159	1	0	0	0	0	1	0	0	0	0	3	3	4.8	19	24	15.1	4.3	138	0.71	1.02278	0.6	189	8.4	0	3	22	0	0			0	3	0	3	0	3	688	0	0
1125	77	24.2	121	0	1	0	0	0	0	0	0	0	1	4	480	3.8	70	53	12.1	3.8	143	0.58	0.9	0.9	217	3.7	0	4	15	1	0			0	30	0	90	0	365	480	0	0
1126	55	26.9	140	1	0	0	0	0	0	0	0	0	0	4	742	4.2	42	89	8.3	3.7	138	1.04	1.0367	1.3	143	1.8	0	4	24	1	0			0	30	0	90	0	365	742	0	0
1127	78	21.8	125	1	0	0	0	0	0	0	0	0	0	3	3	3.1	18	21	13.3	3.4	141	0.76	0.87	0.5	109	12.9	0	3	31	0	1			0	3	0	3	0	3	960	0	0
1128	76	23	123	1	0	0	0	0	0	0	0	0	0	4	4	4.1	20	12	14.3	3.9	141	0.55	0.971607	0.8	177	4.9	0	4	27	0	0			0	4	0	4	0	4	827	0	0
1129	74	25.3	162	0	0	0	0	0	1	0	0	0	0	3	3	4.5	22	11	12.6	3.7	141	0.58	1.02	0.6	161	6.3	0	3	20	0	0			0	3	0	3	0	3	625	0	0
1130	64	23	135	0	0	0	0	0	1	0	0	0	0	7	7	4.1	74	157	11.3	3.9	138	0.36	0.772214	0.5	170	16.56	0	7	24	0	0			0	7	0	7	0	7	752	0	0
1131	73	18.8	115	0	1	0	1	0	0	0	0	0	0	5	27	3.7	19	13	9.2	4.2	141	0.49	0.45	0.2	158	5.2	0	5	0	1	0			1	27	1	27	1	27	27	0	0
1132	60	21.1	130	1	0	0	0	0	1	0	0	0	0	10	10	3.3	9	13	11.8	4.2	139	0.73	0.72	0.4	208	16.16	0	10	27	0	1			0	10	0	10	0	10	822	0	0
1133	35		145	0	0	0	0	0	0	0	0	0	0	4	4	3.4	13	8	11.6	4	135	0.5	0.58	0.1	237	9.8	0	4	31	0	0			0	4	0	4	0	4	970	0	0
1134	46	22.4	139	0	0	0	0	0	0	0	0	0	0	5	5	3.7	40	40	11.9	3.9	140	0.43	0.818383	0.2	202	11.6	0	5	31	0	0			0	5	0	5	0	5	966	0	0
1135	83	21.9	146	1	0	0	0	0	1	0	0	0	0	6	6	3.9	27	18	10.2	4.6	140	1.08	0.957202	0.3	140	4.3	0	6	25	0	0			0	6	0	6	0	6	765	0	0
1136	72	24.1	135	0	0	0	0	0	0	0	0	0	0	11	11	2.6	42	29	10.6	3.6	142	0.63	0.81	0.9	109	10.05	0	11	27	0	1			0	11	0	11	0	11	833	0	0
1137	65	22	144	0	0	0	0	0	1	0	0	0	0	5	5	4.2	26	25	12.6	4.5	142	0.71	0.52	0.6	177	4.79	0	5	25	0	0			0	5	0	5	0	5	775	0	0
1138	71	21.9	135	0	0	0	0	0	0	0	0	0	0	2	2	4.1	12	6	11.6	4.3	142	0.46	0.71	0.3	162	4.97	0	2	21	0	0			0	2	0	2	0	2	651	0	0
1139	52	28	125	1	1	0	0	0	1	0	0	0	0	6	6	4.6	19	16	15.4	3.5	135	0.73	0.83	0.8	117	8.77	0	6	28	0	0			0	6	0	6	0	6	859	0	1
1140	52	25.1	140	1	0	1	0	0	0	0	0	0	0	5	5	3.9	16	15	14.1	3.7	141	0.85	0.77	0.8	266	7.83	0	5	21	0	0			0	5	0	5	0	5	658	0	0
1141	67	24.9	106	0	0	0	0	0	0	0	0	0	0	10	10	3.1	20	9	8.8	3.7	141	0.62	0.75	0.3	135	6.14	0	10	27	0	1			0	10	0	10	0	10	838	0	1
1142	79	22.8	111	1	0	0	1	0	0	0	0	0	0	6	409	3.4	63	25	9.8	3.5	140	0.63	0.84	0.6	96	1.28	0	6	13	1	0			0	30	0	90	0	365	409	0	0
1143	74	24.1	126	0	0	0	0	0	0	0	0	0	0	15	15	3.6	17	11	10.4	3.7	141	0.63	0.92	0.8	150	10.33	0	15	23	0	0			0	15	0	15	0	15	708	0	0
1144	75	28.2	183	1	0	1	0	0	0	0	0	0	0	5	5	4.5	19	16	15.5	4.1	138	1.06	1.18	0.6	146	7.6	0	5	26	0	0			0	5	0	5	0	5	806	0	0
1145	81	26.7	154	0	0	0	1	0	0	0	0	0	1	4	4	4.3	60	65	11.3	4.1	137	0.86	0.71	0.8	153	3.62	0	4	24	0	0			0	4	0	4	0	4	732	0	0
1146	54	24.4	142	0	0	0	0	0	0	0	0	0	0	3	3	4.1	19	13	10.4	4.4	137	0.58	0.63	0.7	192	9.42	0	3	29	0	0			0	3	0	3	0	3	897	0	0
1147	65	27.2	112	1	1	0	0	0	0	0	0	0	0	2	2	4.3	19	15	14.4	4	139	0.9	0.999632	0.3	157	5.54	0	2	30	0	0			0	2	0	2	0	2	917	0	0
1148	51	30.1	137	1	0	0	1	0	1	0	0	0	0	2	2	4.4	58	102	14.6	3.5	144	0.8	0.95	0.7	197	7.04	0	2	25	0	0			0	2	0	2	0	2	782	0	0
1149	78	21.1	118	1	0	0	0	0	0	0	0	0	0	6	6	3.8	40	37	12	4.2	138	0.71	0.88	0.2	170	7.5	0	6	22	0	0			0	6	0	6	0	6	680	0	0
1150	87	24	141	0	0	0	0	0	1	0	0	0	0	3	3	4.3	22	13	12.4	4.2	144	0.68	0.733224	0.6	180	3.8	0	3	26	0	0			0	3	0	3	0	3	802	0	0
1151	78	21.9	114	1	0	0	0	0	1	0	0	0	0	5	5	4	17	12	11.4	4.4	131	0.72	0.974541	0.5	113	10.21	0	5	26	0	0			0	5	0	5	0	5	810	0	0
1152	51		122	1	0	0	0	0	1	0	0	0	0	1	1	3.9	21	16	13.4	3.7	136	0.9	0.97	0.3	139	6.2	0	1	26	0	0			0	1	0	1	0	1	821	0	0
1153	55		148	1	0	0	0	0	0	1	0	0	0	2	2	4.4	27	31	14.9	3.9	140	0.81	0.97	0.6	212	5.8	0	2	30	0	0			0	2	0	2	0	2	929	0	0
1154	57	29.9	114	0	0	0	1	0	0	0	0	0	0	11	11	3.8	29	25	11	4.1	139	1	0.82	0.5	167	5.16	0	11	31	0	0			0	11	0	11	0	11	964	0	0
1155	91	21.9	148	1	0	1	0	0	1	0	0	0	0	4	4	3.5	18	9	11	3.6	133	0.84	0.77	0.7	117	12.49	1	3	0	1	0	0		1	4	1	4	1	4	4	0	0
1156	69	25.8	130	1	0	0	1	0	0	0	0	0	0	8	8	3.7	24	9	13.6	3.9	137	0.73	0.87	1.1	106	10.4	0	8	24	0	0			0	8	0	8	0	8	730	0	0
1157	73	25.3	129	0	0	0	0	0	0	0	0	0	0	1	1	4.5	36	44	12.8	3.9	139	0.4	0.755394	0.5	220	5.3	0	1	29	0	0			0	1	0	1	0	1	886	0	0
1158	65		157	0	0	0	0	0	0	0	0	0	0	3	3	4.5	23	16	12.4	3.9	142	0.54	0.771785	0.5	219	7.8	0	3	26	0	0			0	3	0	3	0	3	813	0	0
1159	81	22.1	140	0	0	0	0	0	1	0	0	0	0	3	3	4.2	22	17	11.2	4	139	0.63	0.742451	0.5	201	5	0	3	28	0	0			0	3	0	3	0	3	880	0	0
1160	64	26.5	121	1	1	0	0	0	0	0	0	0	0	9	9	4.2	23	6	13.4	4.3	140	0.59	0.71	2.3	155	3.87	0	9	23	0	0			0	9	0	9	0	9	715	0	0
1161	37	23.1	115	1	0	0	0	0	0	0	0	0	0	6	6	4.4	19	18	14.8	4.1	139	0.71	1.11081	1.2	259	6.77	0	6	21	0	0			0	6	0	6	0	6	640	0	0
1162	66	25.4	152	1	0	0	0	0	0	0	0	0	0	4	4	4.3	25	34	13.9	4.2	136	0.81	0.996311	0.5	145	8.4	0	4	20	0	0			0	4	0	4	0	4	630	0	0
1163	53	27.8	123	0	0	0	0	0	0	0	0	0	0	1	1	4.7	18	14	11.7	4	140	0.3	0.799828	0.2	247	7.1	0	1	20	0	0			0	1	0	1	0	1	610	0	0
1164	76	20.4	151	1	0	0	0	0	0	0	0	0	0	4	4	4.2	19	12	12.9	4.7	140	1.21	1.06	0.5	185	7.97	0	4	21	0	0			0	4	0	4	0	4	644	0	0
1165	62	23.5	134	1	0	0	1	0	0	0	0	0	0	10	10	3.3	36	25	10.2	5.3	142	0.86	0.79	0.6	71	12.44	0	10	22	0	1			0	10	0	10	0	10	677	0	0
1166	77	24.1	115	0	1	0	1	0	1	0	0	0	0	11	545	3.9	18	6	13	4.4	140	0.5	0.79	0.3	158	7.7	0	11	17	1	0			0	30	0	90	0	365	545	0	0
1167	76	26.9	220	0	0	0	0	0	0	0	0	0	0	1	1	4.5	23	18	12.6	4.5	142	0.68	0.749848	0.3	176	5.1	0	1	26	0	0			0	1	0	1	0	1	819	0	0
1168	69	20.4	80	0	0	1	1	0	0	0	1	0	0	32	39	2.5	35	37	9.1	3.8	135	0.81	0.762762	1	148	11.5	0	32	1	1	1			0	30	1	39	1	39	39	0	0
1169	87	19.5	147	0	0	0	0	0	0	0	0	0	0	11	11	4.3	34	23	12.6	4.5	138	1.03	1.42	0.9	159	8.46	0	11	29	0	0			0	11	0	11	0	11	889	0	1
1170	41	14	133	0	0	0	0	0	0	0	0	0	0	3	3	3.4	37	37	10.7	2.9	138	0.55	0.834143	0.3	186	5.1	0	3	26	0	0			0	3	0	3	0	3	820	0	0
1171	62	25.5	135	0	0	0	0	0	1	0	0	0	0	4	4	3.7	38	41	11.6	4	140	0.61	0.8	0.8	161	8.21	0	4	26	0	0			0	4	0	4	0	4	813	0	1
1172	77	23.4	98	1	1	0	1	0	1	0	0	0	0	10	10	3.5	19	14	12.1	4.3	139	1.67	1.18	0.6	143	4.93	0	10	22	0	0			0	10	0	10	0	10	677	0	0
1173	82	12.8503	116	0	1	0	1	0	1	0	0	0	0	20	286	2.6	12	5	9.9	4.6	145	0.34	0.5	1.2	102	10.17	0	20	9	1	1			0	30	0	90	1	286	286	0	0
1174	81	18.8	106	1	0	0	1	0	1	1	0	1	0	9	9	2.4	12	7	7.3	3.4	141	2.4	2.21	0.5	52	9.31	0	9	0	1	1			1	9	1	9	1	9	9	0	0
1175	85	18.5	130	1	0	0	1	0	1	0	0	0	0	7	500	3.2	17	14	10.3	4	132	0.63	0.74	0.8	123	10.76	0	7	16	1	1			0	30	0	90	0	365	500	0	1
1176	69	24	126	1	0	0	1	0	1	0	0	0	0	9	9	4.3	24	16	13.1	4.3	138	0.79	0.71	0.4	219	6	0	9	30	0	0			0	9	0	9	0	9	925	0	0
1177	70	19.6	156	0	0	0	1	0	0	0	0	0	0	7	7	3.2	77	75	11.3	4.3	134	0.86	0.93	0.6	120	15.4	0	7	20	0	1			0	7	0	7	0	7	629	0	0
1178	56	25.5	159	1	0	0	0	0	0	0	0	0	0	4	4	4.1	20	14	12.7	1.9	143	1.23	1	0.4	122	8.3	0	4	31	0	0			0	4	0	4	0	4	946	0	0
1179	83	25.9	142	1	0	0	0	0	0	0	0	0	0	3	3	3.8	17	20	13.7	5.3	142	2.01	2.22	0.9	135	6.2	0	3	29	0	0			0	3	0	3	0	3	911	0	0
1180	56	20.6	134	0	0	0	0	0	0	0	0	0	1	11	11	3	24	22	9.5	3.6	141	0.58	0.79	0.7	98	12.5	0	11	30	0	1			0	11	0	11	0	11	937	0	0
1181	74		125	0	0	0	0	0	0	0	0	0	0	4	4	3.9	17	12	11	3.7	141	0.52	0.71	0.7	118	3.64	0	4	25	0	0			0	4	0	4	0	4	787	0	0
1182	69	32.3	125	0	0	0	0	0	1	0	0	0	0	15	15	3.4	28	22	9.5	3.9	139	1.04	0.79	0.5	167	9.4	1	13	28	0	0	0		0	15	0	15	0	15	866	0	0
1183	57	19.8	96	0	1	0	1	0	0	0	0	0	0	16	16	2.8	99	107	11.1	4.4	139	1.02	0.96	0.6	153	10.32	0	16	31	0	1			0	16	0	16	0	16	952	0	0
1184	83	24.2	136	0	0	0	1	0	1	0	0	0	0	8	8	4	31	9	11.9	3.9	129	0.91	0.9	0.5	167	5.12	0	8	26	0	0			0	8	0	8	0	8	810	0	0
1185	70	25.4	128	0	0	0	1	0	1	0	0	0	0	2	2	4	22	44	11.5	4	130	0.58	0.761003	0.3	187	16.3	0	2	22	0	0			0	2	0	2	0	2	670	0	0
1186	35	27.8	140	0	0	0	0	0	0	0	0	0	0	3	3	3.2	17	6	10	4.8	138	0.63	0.64	1	344	8	0	3	22	0	1			0	3	0	3	0	3	675	0	1
1187	66	19	108	1	1	0	1	0	1	0	0	1	1	8	508	3.1	20	11	9.1	3.9	134	0.66	0.61	0.5	88	10.9	0	8	16	1	1			0	30	0	90	0	365	508	0	0
1188	44	22.6	118	0	0	0	0	0	0	0	0	0	0	3	3	3.7	23	24	9.5	3.8	140	0.57	0.75	0.3	197	9.91	0	3	24	0	0			0	3	0	3	0	3	742	0	0
1189	76	21.3	114	1	0	0	0	0	1	0	0	0	0	8	8	3.6	28	14	13.2	3.8	139	1.93	2.05	1.4	114	6.89	0	8	25	0	0			0	8	0	8	0	8	787	1	1
1190	83	27.6	117	1	0	0	0	0	1	0	0	0	0	9	9	3.4	32	75	11.1	3.9	134	1.11	1.08	0.7	112	8.6	0	9	29	0	0			0	9	0	9	0	9	890	0	0
1191	50	27.5	119	1	0	0	0	0	0	0	0	0	0	2	2	3.9	31	47	16.1	3.4	139	0.7	1.05492	0.4	143	6.8	0	2	30	0	0			0	2	0	2	0	2	939	0	0
1192	63		105	0	0	0	0	0	0	0	0	0	0	5	5	2.4	89	42	11.6	3.5	139	0.61	0.63	0.4	89	5.27	0	5	28	0	1			0	5	0	5	0	5	878	0	0
1193	75	25.7	163	0	0	0	1	0	1	0	0	0	0	3	3	4	34	57	14	3.9	142	0.61	0.63	0.6	171	9.59	0	3	22	0	0			0	3	0	3	0	3	684	0	1
1194	68	21	170	0	0	0	0	0	1	0	0	0	0	1	1	4.7	25	24	14.5	4	145	0.52	0.765209	0.6	164	5.7	0	1	20	0	0			0	1	0	1	0	1	622	0	0
1195	63	25.8	114	0	1	0	0	0	0	0	0	0	0	10	10	3.4	125	76	11.1	4.2	140	0.61	0.58	0.5	151	11.6	0	10	31	0	0			0	10	0	10	0	10	957	0	0
1196	29	20.1	117	0	0	0	0	0	0	0	0	0	0	3	3	4.7	31	31	12.2	4	137	0.49	0.62	1.2	159	5.8	0	3	27	0	0			0	3	0	3	0	3	841	0	0
1197	75	25.4	104	1	0	0	1	0	0	1	0	0	0	12	12	3.4	84	84	12.9	4.6	139	0.84	1.09	0.7	130	9.9	0	12	29	0	0			0	12	0	12	0	12	894	0	0
1198	74	27.1	140	0	0	0	0	0	0	0	0	0	0	15	15	3.5	24	23	9.6	4.4	143	0.57	0.84	0.4	147	10.43	0	15	26	0	0			0	15	0	15	0	15	820	0	0
1199	76	18	136	1	0	0	0	0	0	0	0	0	0	7	52	3.5	15	16	12.9	3.2	135	0.19	0.21	1.2	152	9.13	0	7	1	1	0			0	30	1	52	1	52	52	0	0
1200	87	24.1	98	0	0	0	1	0	0	0	0	1	0	4	130	4.1	133	104	11.4	4.3	136	0.37	0.63	0.5	157	8.84	0	4	4	1	0			0	30	0	90	1	130	130	0	0
1201	77	24.7	182	0	0	1	0	0	0	0	0	0	0	30	30	3.9	25	28	14.1	4.1	135	0.45	0.748878	0.7	210	6.8	0	30	26	0	0			0	30	0	30	0	30	796	0	0
1202	77	19.1	149	0	1	0	0	0	0	0	0	0	0	13	13	3.9	16	11	10.3	4.2	143	1.02	0.753909	0.7	209	4.87	0	13	25	0	0			0	13	0	13	0	13	775	0	0
1203	81	24.5	118	0	0	0	0	0	0	0	0	0	0	12	12	3.7	18	9	10.4	4	140	0.57	0.7417	0.6	127	6.3	0	12	26	0	0			0	12	0	12	0	12	795	0	0
1204	76	26	121	0	0	0	0	0	1	0	0	0	0	13	13	3.5	19	9	12	3.5	144	0.74	1.06	0.4	140	10.84	0	13	25	0	0			0	13	0	13	0	13	775	0	0
1205	88	20.8	138	0	0	0	0	0	0	0	0	0	0	6	6	4.6	18	17	14	3.5	134	0.72	0.730772	0.6	187	7.23	0	6	31	0	0			0	6	0	6	0	6	954	0	0
1206	69	25.4	142	1	0	0	0	0	1	0	0	0	0	1	1	4.3	28	19	11.8	4	138	0.75	1.02	0.6	139	5.6	0	1	27	0	0			0	1	0	1	0	1	825	0	0
1207	75	26.6	105	0	0	0	1	0	0	0	0	0	0	2	2	4.6	34	40	11.2	4.5	134	0.83	0.98	0.3	176	5.99	0	2	30	0	0			0	2	0	2	0	2	938	0	0
1208	79	19.5	90	0	0	0	0	0	1	0	0	0	0	28	28	3.4	18	6	4.8	4.6	138	0.66	0.74599	0.3	132	3.8	0	28	20	0	0			0	28	0	28	0	28	635	0	0
1209	82	17.7	174	0	0	1	0	0	0	0	0	0	0	5	5	3.9	47	15	14.1	2.9	121	0.98	0.739904	1.2	193	13.76	1	3	0	1	0	0		1	5	1	5	1	5	5	0	1
1210	83	15.1	125	1	1	0	0	0	0	0	0	0	0	12	67	2.7	157	46	9.7	3.7	134	0.86	0.9	1	159	4	0	12	2	1	1			0	30	1	67	1	67	67	0	0
1211	67	19.8	163	0	0	0	0	0	0	0	0	0	0	6	6	4	39	27	9.4	3.5	140	0.6	0.767369	0.5	231	9.6	0	6	29	0	0			0	6	0	6	0	6	901	0	1
1212	70		132	0	0	0	0	0	1	0	0	0	0	2	764	4.1	22	16	12.3	3.7	141	0.41	0.39	0.5	150	4.6	0	2	25	1	0			0	30	0	90	0	365	764	0	0
1213	68	31.2	138	0	0	0	1	0	0	0	0	0	0	19	19	4.3	17	25	13.2	4.4	142	0.48	0.5	0.3	169	7.1	0	19	22	0	0			0	19	0	19	0	19	697	0	0
1214	52	20.9	123	0	0	0	0	0	0	0	0	0	0	3	3	4.7	17	13	12.5	3.9	142	0.52	0.801741	1.3	226	6.59	0	3	27	0	0			0	3	0	3	0	3	823	0	0
1215	80	23	104	0	0	0	0	0	1	0	0	0	0	10	10	3.3	23	9	5.7	4.2	140	0.49	0.67	0.5	124	5	0	10	20	0	1			0	10	0	10	0	10	631	0	0
1216	58	23.7	114	0	0	1	0	0	0	0	0	0	0	4	4	3.6	25	20	13.5	3.7	143	0.57	0.5	0.7	103	6.99	0	4	31	0	0			0	4	0	4	0	4	951	0	0
1217	63	23	145	0	0	0	0	0	0	0	0	0	0	5	5	3.4	22	15	9.6	4.4	130	0.37	0.76	0.5	202	7.7	0	5	29	0	0			0	5	0	5	0	5	889	0	0
1218	80	21	124	1	0	1	1	0	1	0	0	0	0	4	4	3.9	20	9	9.1			1.04	1.08	0.5	112	7.15	0	4	20	0	0			0	4	0	4	0	4	612	0	1
1219	76	21.7	110	1	0	0	0	0	0	0	0	0	0	18	18	2.5	50	35	8.4	3	136	0.49	0.67	0.5	109	6.3	0	18	30	0	1			0	18	0	18	0	18	934	0	0
1220	61	22.8	120	1	1	0	0	0	1	0	0	0	0	4	489	3.9	33	28	12	4.3	139	1.47	1.43	2	147	1.6	0	4	16	1	0			0	30	0	90	0	365	489	0	0
1221	60	26.8	171	1	0	0	0	0	0	0	0	0	0	4	4	4.7	20	21	16.2	4.1	140	0.56	0.93	1.2	171	5.87	0	4	23	0	0			0	4	0	4	0	4	717	0	0
1222	70	24	138	1	0	0	0	0	0	0	0	0	0	2	2	4.2	23	21	13.5	3.7	140	0.59	0.984994	0.8	170	3.6	0	2	20	0	0			0	2	0	2	0	2	608	0	1
1223	21	20.3	111	0	0	0	0	0	0	0	0	0	0	3	3	3.9	13	12	11.3	4.3	140	0.55	0.61	0.5	131	6.9	0	3	30	0	0			0	3	0	3	0	3	927	0	0
1224	73	27.6	138	0	0	0	1	0	0	0	0	0	0	7	7	3.4	46	44	11.1	4.5	136	0.9	1.03	0.8	149	10.07	0	7	25	0	0			0	7	0	7	0	7	789	0	0
1225	71	23.8	127	0	0	1	0	0	0	0	0	0	0	3	3	3.2	113	96	10.8	4.5	139	0.88	0.68	0.8	150	9.86	0	3	30	0	1			0	3	0	3	0	3	923	0	0
1226	65	26.1	128	0	0	0	0	0	0	0	0	0	0	8	8	3.7	31	26	11.6	4	140	0.61	0.770463	0.2	200	6.9	0	8	28	0	0			0	8	0	8	0	8	873	0	1
1227	66	26.8	154	1	0	0	1	0	0	0	0	0	0	3	3	4.1	12	11	12.1	4.6	136	0.97	1.00348	0.3	205	8.1	0	3	24	0	0			0	3	0	3	0	3	736	0	0
1228	57		112	0	1	0	0	0	0	0	0	0	0	1	1	4.5	26	22	13.2	4.2	139	0.23	0.789969	0.7	207	7.6	0	1	29	0	0			0	1	0	1	0	1	910	0	0
1229	67	20.5	115	0	0	0	0	0	1	0	0	0	0	3	3	2.9	28	28	11.1	3.8	137	0.83	0.59	0.4	114	5.72	0	3	28	0	1			0	3	0	3	0	3	854	0	0
1230	21	33.9	132	1	0	0	0	0	0	0	0	0	1	4	4	4.1	51	104	15.2	2.9	134	0.96	0.93	0.9	184	13.14	0	4	29	0	0			0	4	0	4	0	4	896	0	0
1231	75	29.3	125	1	0	0	1	0	0	0	0	0	0	46	46	4	26	21	12.9	3.8	138	0.91	0.974684	0.4	149	13	0	46	28	0	0			0	30	0	46	0	46	856	0	0
1232	84	25.2	152	0	0	0	0	0	1	0	0	0	0	8	8	3.5	67	48	10.4	3.9	137	2.27	2.07	0.3	106	14.81	1	7	31	0	0	0		0	8	0	8	0	8	945	0	1
1233	73	20.5	166	0	1	0	0	0	0	0	0	0	0	17	17	4.4	22	11	13.6	4.1	138	0.63	0.88	0.7	154	5.9	0	17	24	0	0			0	17	0	17	0	17	737	0	0
1234	61	17.9	180	0	0	1	0	0	0	0	0	0	0	7	7	4.7	21	22	13.2	3.7	138	0.53	0.779843	0.6	206	4.6	0	7	23	0	0			0	7	0	7	0	7	713	0	0
1235	62	26.8	119	1	1	0	0	0	0	0	0	0	0	2	2	4.1	50	59	15.9	4.4	139	0.74	0.94	0.5	141	4.9	0	2	28	0	0			0	2	0	2	0	2	862	0	0
1236	64	25.4	125	1	0	0	0	0	0	0	0	0	0	3	3	4.2	43	22	16.9	4.3	139	0.54	0.7	0.4	229	6.5	0	3	29	0	0			0	3	0	3	0	3	883	0	0
1237	71	21.8	152	1	0	0	0	0	0	0	0	0	0	2	2	3.7	22	26	14.3	4.1	141	0.83	0.84	0.9	134	6.4	0	2	21	0	0			0	2	0	2	0	2	645	0	0
1238	78	29.6	162	0	0	0	0	0	1	0	0	0	0	4	4	3.7	19	14	10.6	4.8	142	1.18	1.11	0.8	140	4.93	0	4	20	0	0			0	4	0	4	0	4	623	0	0
1239	60	23.9	115	1	0	0	0	0	0	0	0	0	0	7	7	3.6	17	20	14.1	3.7	143	1.02	1.07	0.6	108	6.3	0	7	21	0	0			0	7	0	7	0	7	652	0	0
1240	77	24.8	155	1	0	0	0	0	0	1	0	0	0	11	11	4.8	29	30	16.1	4.2	141	0.73	0.99	1	164	9.3	0	11	30	0	0			0	11	0	11	0	11	921	0	0
1241	95	22.5	127	1	1	0	0	0	1	0	0	0	0	16	86	3.5	29	22	11.8	4.4	136	1.03	0.95	0.3	162	11.6	0	16	2	1	0			0	30	1	86	1	86	86	0	0
1242	41	30.7	127	1	0	0	0	0	0	0	0	0	0	1	1	4.1	24	24	14.9	4.2	139	0.87	0.81	0.6	250	7.4	0	1	31	0	0			0	1	0	1	0	1	962	0	0
1243	81	24.5	151	1	0	0	0	0	0	0	0	0	0	1	1	4.7	26	16	13.4			0.44	0.61	1.1	156	4.71	0	1	21	0	0			0	1	0	1	0	1	668	0	0
1244	78		124	0	0	0	0	0	0	0	0	0	0	2	2	3.9	31	19	12.8	3.6	145	0.71	0.65	0.4	134	9.3	0	2	31	0	0			0	2	0	2	0	2	972	0	0
1245	46	18.7	120	0	0	0	0	0	0	0	0	0	0	5	5	4.3	20	9	12.9	3.7	140	0.43	0.31	0.7	150	7.5	0	5	22	0	0			0	5	0	5	0	5	670	0	1
1246	37	30.5	126	1	0	0	0	0	0	0	0	0	0	2	2	4.5	39	96	16.1	4	137	1.15	1.09916	0.9	244	14.3	0	2	30	0	0			0	2	0	2	0	2	931	0	0
1247	42	20.1	132	0	0	0	0	0	0	0	0	0	0	2	2	4.7	22	9	9.6	3.8	136	0.38	0.838947	0.2	178	6.4	0	2	26	0	0			0	2	0	2	0	2	797	0	0
1248	43	24.1	153	0	0	0	1	0	1	0	0	0	0	12	12	4.2	18	12	10.3	4.3	143	0.92	1	0.5	231	6.1	1	6	25	0	0	0		0	12	0	12	0	12	764	0	0
1249	59	22.2	109	0	0	0	0	0	0	0	0	0	0	10	10	3.3	18	10	12.2	3.8	130	0.76	0.7	0.6	122	16	0	10	31	0	1			0	10	0	10	0	10	959	0	0
1250	74	26	144	1	0	1	1	0	1	0	0	0	0	10	10	3.8	20	11	13.9	4.6	138	0.82	0.976709	0.4	138	5	0	10	20	0	0			0	10	0	10	0	10	618	0	0
1251	57	24.7	142	1	0	0	0	0	1	0	0	0	0	1	1	4.1	22	31	12.6	4.5	141	0.91	1.02104	0.5	141	6.31	0	1	23	0	0			0	1	0	1	0	1	719	0	1
1252	43	23.6	120	1	0	0	0	0	1	0	1	0	0	2	2	4.9	18	25	15.8	3.9	140	1.12	1.0713	0.5	235	12.18	0	2	23	0	0			0	2	0	2	0	2	720	0	0
1253	69	27.5	176	1	0	0	1	0	0	0	1	0	0	4	4	4.1	40	39	14.4	3.8	137	0.97	0.988445	0.5	149	7.4	0	4	26	0	0			0	4	0	4	0	4	810	0	0
1254	81	19.8	116	1	0	0	1	1	1	0	0	0	0	12	95	3.6	780	506	13.1	5	137	1.58	1.51	1.4	137	9.28	0	12	3	1	0			0	30	0	90	1	95	95	0	0
1255	70	24.6	135	1	0	0	0	0	1	1	0	0	0	9	683	4.3	38	36	13.6	3.9	135	2.94	2.83	0.6	159	8	0	9	22	1	0			0	30	0	90	0	365	683	0	0
1256	20	24	147	1	0	0	0	0	0	0	0	0	0	3	3	4.4	19	10	15.2	3.9	139	0.54	1	0.7	143	6.03	0	3	31	0	0			0	3	0	3	0	3	953	0	0
1257	80	18.1	140	0	0	0	0	0	1	0	0	0	0	5	5	4.1	22	8	11.3	4.4	137	1.38	1.79	0.5	173	4	0	5	20	0	0			0	5	0	5	0	5	613	0	1
1258	81	22.1	107	0	1	0	1	0	0	0	0	0	0	12	12	3.2	14	9	10.5	4.1	136	0.65	0.59	0.3	137	7.18	0	12	30	0	1			0	12	0	12	0	12	941	0	0
1259	66	23.7	108	1	1	0	1	0	1	0	0	0	0	3	3	3.7	205	378	10.6				1.16	9.5	298	9.68	0	3	24	0	0			0	3	0	3	0	3	735	0	0
1260	84	20.8	142	0	0	1	0	0	0	0	0	0	0	7	7	3.8	23	25	12.4	3.7	140	0.71	0.84	1	147	6.38	0	7	21	0	0			0	7	0	7	0	7	650	0	0
1261	81	30.2	135	0	0	0	0	0	0	0	0	0	0	8	8	3.4	17	6	10	4.1	139	0.83	0.741959	0.4	168	4.88	0	8	24	0	0			0	8	0	8	0	8	756	0	0
1262	76	22.7	112	0	1	0	1	0	0	0	0	0	0	9	9	4.7	23	21	15.5	4.2	139	0.71	0.756763	1.1	161	9.31	0	9	28	0	0			0	9	0	9	0	9	869	0	0
1263	79	21.3	137	0	0	0	0	0	0	0	0	0	0	9	9	3.5	15	9	12.1	3.6	137	0.77	0.98	0.9	209	11.7	0	9	30	0	0			0	9	0	9	0	9	917	0	0
1264	59	16.4	154	1	0	0	0	0	0	0	0	0	0	6	6	3.3	32	18	10.5	4	134	0.64	1.11	0.3	139	4.3	0	6	31	0	1			0	6	0	6	0	6	954	0	0
1265	79		159	0	0	0	0	0	0	0	0	0	0	3	3	4.6	24	31	14.9	4.5	147	0.46	0.745013	0.8	239	9.2	0	3	29	0	0			0	3	0	3	0	3	905	0	0
1266	78	24.5	152	1	0	0	0	0	0	0	0	0	0	2	2	4.2	21	9	11.8	4.1	135	0.82	1.11	0.5	146	5.3	0	2	26	0	0			0	2	0	2	0	2	819	0	0
1267	76	27.2	104	1	0	0	1	0	1	0	0	0	0	20	161	4.4	28	23	13	4.1	129	1.11	1.13	1.8	111	4.4	0	20	5	1	0			0	30	0	90	1	161	161	0	0
1268	87	22.2	99	1	0	0	1	0	0	0	0	0	0	2	759	3.5	17	13	12.8	4.4	141	0.9	0.83	0.6	114	6.44	0	2	24	1	0			0	30	0	90	0	365	759	0	0
1269	78	21.5	112	1	0	0	0	0	0	0	0	0	0	12	12	4.1	21	11	10.4	4.8	136	1.26	0.974797	0.4	139	8.04	0	12	27	0	0			0	12	0	12	0	12	826	0	0
1270	67	24.3	138	1	0	0	0	0	1	0	0	0	0	2	2	4.4	21	12	14.6	4.6	140	0.8	1.01	0.6	197	6	0	2	27	0	0			0	2	0	2	0	2	848	0	0
1271	74	26.3	139	1	0	0	1	0	1	0	0	0	0	10	10	3.8	17	16	7.5	4	138	1.12	1.04	0.9	127	9.92	0	10	25	0	0			0	10	0	10	0	10	766	0	0
1272	63	27.6	112	0	0	0	0	0	0	0	0	0	0	5	5	4.2	22	19	12	3.4	140	0.51	0.6	1.2	185	8.64	0	5	27	0	0			0	5	0	5	0	5	834	0	0
1273	63	20.4	111	0	0	0	0	0	0	0	0	0	0	9	9	4.3	19	13	7.9	3.9	140	0.44	0.5	3.7	99	2.35	0	9	24	0	0			0	9	0	9	0	9	739	0	0
1274	77	19.9	128	1	0	0	0	0	1	0	0	0	0	2	2	4.7	31	23	12.2	4.6	141	0.74	1.09	0.5	174	6	0	2	23	0	0			0	2	0	2	0	2	726	0	0
1275	54	20.1	108	0	0	0	0	0	1	0	0	0	0	2	2	4.6	25	31	12.3	4.5	139	0.47	0.79	0.4	190	6.4	0	2	28	0	0			0	2	0	2	0	2	872	0	0
1276	73	24.2	146	1	0	0	1	0	1	1	0	0	0	9	9	4.5	22	14	13.1	4.1	138	1.07	0.97	0.6	140	6.9	0	9	28	0	0			0	9	0	9	0	9	854	0	0
1277	65	23.4	155	1	1	0	0	0	0	0	0	0	0	2	2	4.4	28	30	13.2	4.1	143	0.81	0.79	0.3	210	7.7	0	2	31	0	0			0	2	0	2	0	2	949	0	0
1278	57	24.9	159	0	0	0	0	0	0	0	0	0	0	7	7	2.7	37	18	8	4	143	0.32	0.48	0.5	143	7.6	0	7	28	0	1			0	7	0	7	0	7	878	0	0
1279	59	17.6	123	1	1	0	0	0	0	0	0	1	0	26	265	3.2	46	72	8.5	3.9	140	0.57	1.01428	1.2	95	24.5	0	26	8	1	1			0	30	0	90	1	265	265	0	0
1280	54	30	138	0	0	0	0	0	0	0	0	0	0	3	3	3.8	20	19	13.6	3.8	142	0.44	0.53	0.4	159	7.02	0	3	29	0	0			0	3	0	3	0	3	911	0	0
1281	81	26.2	152	0	0	0	0	0	0	0	0	0	0	11	11	4.2	27	20	12.9	3.7	137	0.48	0.742504	0.7	140	12.7	0	11	26	0	0			0	11	0	11	0	11	806	0	0
1282	50	23.6	131	1	0	0	0	0	1	0	0	0	0	8	8	4.7	23	8	15.1	4.1	145	0.66	0.7	0.5	199	5.81	0	8	24	0	0			0	8	0	8	0	8	749	0	0
1283	49	20.4	130	0	0	0	0	0	0	0	0	0	0	3	3	4.5	22	26	12.9	3.7	138	0.6	0.809258	1.3	205	7.1	0	3	23	0	0			0	3	0	3	0	3	701	0	0
1284	85	22.6	101	0	0	0	0	0	0	0	0	0	0	2	2	3.5	160	195	11.1	3.7	142	0.51	0.63	0.6	201	4.8	0	2	22	0	0			0	2	0	2	0	2	675	0	0
1285	80	27.1	158	1	1	0	0	0	1	0	0	0	0	6	6	3.4	15	12	13.8	3.8	138	1.08	1.27	0.7	185	4.31	0	6	23	0	0			0	6	0	6	0	6	703	0	0
1286	92		109	0	0	0	1	0	0	0	1	0	0	4	4	3.6	24	16	11.1	3.3	143	0.81	0.72593	0.5	124	8.1	1	2	0	1	0	0		1	4	1	4	1	4	4	0	0
1287	73	24.8	96	1	0	1	0	0	0	0	0	0	1	1	1	4.9	26	26	16	4.1	143	1.15	1.08	0.5	127	8.54	0	1	28	0	0			0	1	0	1	0	1	867	0	1
1288	71	22.8	154	1	0	0	0	0	1	0	0	0	0	2	2	4.5	27	30	12.1	4	141	0.98	0.983395	1.8	158	4.36	0	2	25	0	0			0	2	0	2	0	2	776	0	0
1289	63	25.2	125	0	0	0	0	0	1	0	0	0	0	2	2	4.6	32	32	12.2	4.3	142	0.6	0.775921	1.2	188	3.36	0	2	26	0	0			0	2	0	2	0	2	804	0	0
1290	49	21.5	119	1	0	0	0	0	0	0	0	0	0	4	4	4	17	13	12.9	4.2	138	0.91	0.77	1.1	162	8.83	0	4	31	0	0			0	4	0	4	0	4	942	0	0
1291	73	29	127	1	1	0	1	0	0	0	0	0	1	8	317	3.7	50	29	12.8	4	137	0.75	0.76	1.1	143	4.2	0	8	10	1	0			0	30	0	90	1	317	317	0	0
1292	68	24.9	166	1	0	0	0	0	1	0	0	0	0	1	1	4.7	38	36	15	4.6	139	0.71	0.991641	0.6	147	6.5	0	1	27	0	0			0	1	0	1	0	1	844	0	0
1293	69	23.9	163	1	0	0	0	0	0	0	0	0	0	3	3	4.5	26	38	14.7	4.2	140	0.97	1.07	0.7	220	6.64	0	3	21	0	0			0	3	0	3	0	3	661	0	0
1294	43	22.6	128	0	0	0	0	0	0	0	0	0	0	3	3	4.5	29	16	14	3.9	139	0.52	0.827394	0.5	214	5.8	0	3	26	0	0			0	3	0	3	0	3	819	0	0
1295	84	27.7	140	1	0	0	1	0	1	0	0	0	0	7	7	4.6	19	25	11.8	4.5	131	0.98	0.954001	0.6	192	6.5	0	7	28	0	0			0	7	0	7	0	7	854	0	0
1296	68	21.9	137	1	1	0	0	0	0	0	0	0	0	3	3	4.2	20	18	13.1	3.9	138	0.77	0.75	0.9	109	5.07	0	3	26	0	0			0	3	0	3	0	3	819	0	0
1297	71	29.5	159	1	0	0	1	0	0	0	0	0	0	4	4	4.1	42	63	14.3	4.4	122	0.49	0.984426	1.2	162	21.1	0	4	26	0	0			0	4	0	4	0	4	806	0	0
1298	68	26.6	134	1	1	0	0	0	1	0	0	0	0	8	8	3.9	27	22	14.3	3.6	137	1.2	1.15	0.8	175	6.2	0	8	28	0	0			0	8	0	8	0	8	881	0	0
1299	67	22.2	129	0	1	0	1	0	0	0	0	0	0	23	23	3.7	19	12	9.5	4.1	136	1.13	0.93	0.5	143	11.12	0	23	0	1	0			1	23	1	23	1	23	23	0	0
1300	62		119	1	0	0	0	0	0	0	0	0	0	2	2	4.5	27	21	15.1	4.6	137	0.72	1.01	0.9	185	7.39	0	2	26	0	0			0	2	0	2	0	2	804	0	1
1301	71	30	135	0	0	0	0	0	0	0	0	0	0	16	16	3.6	25	26	9.5	3.7	144	0.51	0.63	0.6	196	7.25	0	16	31	0	0			0	16	0	16	0	16	971	0	0
1302	84	23.3	137	1	0	0	0	0	0	0	0	0	0	2	2	4.3	25	11	14.2	4.3	136	0.68	0.95	0.9	153	5.64	0	2	31	0	0			0	2	0	2	0	2	971	0	0
1303	61	26.7	138	0	1	0	1	0	0	0	0	0	0	7	7	3.9	20	17	13.1	3.8	138	0.86	0.785511	0.4	219	8.36	0	7	29	0	0			0	7	0	7	0	7	889	0	0
1304	65	24.9	107	0	0	0	0	0	0	0	0	0	0	3	3	4	25	13	13.6	3.4	138	0.6	0.6	0.3	225	10.7	0	3	28	0	0			0	3	0	3	0	3	854	0	0
1305	65	22.6	132	0	0	0	0	0	0	0	0	0	0	11	11	4	22	19	12.8	4.7	139	0.76	0.776778	0.6	199	5.35	0	11	27	0	0			0	11	0	11	0	11	846	0	0
1306	88	21.5	167	1	0	0	0	0	1	0	0	0	0	4	4	3.7	29	15	13.2	3.8	140	0.66	0.63	0.9	163	5	0	4	30	0	0			0	4	0	4	0	4	920	0	0
1307	81	21.9	110	0	0	0	0	0	0	0	0	0	0	3	3	4.2	24	9	12.1	4.1	139	0.38	0.741762	0.4	136	4.1	0	3	29	0	0			0	3	0	3	0	3	902	0	0
1308	54	30	102	1	0	0	0	0	1	0	0	0	0	2	2	4.3	22	27	14.3	4	141	0.82	1.03141	0.3	184	7.2	0	2	28	0	0			0	2	0	2	0	2	872	0	0
1309	69	29.5	131	0	0	0	0	0	0	0	0	0	1	4	4	3.8	42	59	12.1	3.7	133	0.72	0.5	1	195	9.94	0	4	30	0	0			0	4	0	4	0	4	931	0	0
1310	58	19.8	97	1	0	0	1	0	1	0	0	0	0	8	8	4.1	22	53	14.6	4.5	132	0.75	1.01791	0.7	163	7.9	0	8	26	0	0			0	8	0	8	0	8	798	0	0
1311	61	21.5	116	1	0	0	0	0	0	0	0	0	0	5	5	3.8	24	21	13.4	4.2	143	0.82	0.74			8	0	5	31	0	0			0	5	0	5	0	5	964	0	0
1312	70		106	1	0	0	0	0	1	0	0	0	0	2	2	3.9	22	23	12.8	4.4	136	0.82	0.91	0.8	208	7	0	2	23	0	0			0	2	0	2	0	2	729	0	0
1313	69	28.3	121	1	1	0	0	0	0	0	0	0	0	39	39	3.8	63	104	11.6	3.9	136	0.98	0.9	4.6	123	4.17	0	39	30	0	0			0	30	0	39	0	39	914	0	0
1314	83	25.6	122	1	0	0	0	0	1	1	0	0	0	2	2	4.2	22	19	14.1	4.8	142	1.47	1.46	0.5	176	7.8	0	2	24	0	0			0	2	0	2	0	2	757	0	0
1315	51	26.9	139	1	0	0	1	0	1	0	0	0	0	2	2	4.5	24	52	16.7	3.8	138	0.72	0.91	0.4	157	9.6	0	2	26	0	0			0	2	0	2	0	2	805	0	0
1316	81	21.9	136	1	0	0	1	0	0	0	0	0	0	4	693	4	24	8	12.8	3.5	137	0.69	0.72	0.5	177	7.6	0	4	22	1	0			0	30	0	90	0	365	693	0	1
1317	74	15.5	140	0	0	0	1	0	0	0	0	0	0	13	575	3.6	14	12	9.3	4.7	135	1.05	1.13	0.4	91	9.88	0	13	18	1	0			0	30	0	90	0	365	575	0	0
1318	65	27.4	94	1	0	0	0	0	1	0	0	0	0	2	2	4.4	29	18	13.8	3.4	137	0.86	0.998336	0.9	193	6.5	0	2	28	0	0			0	2	0	2	0	2	868	0	0
1319	57	28.9	126	0	0	0	0	0	0	0	0	0	0	4	4	4.3	27	42	14	3.7	134	0.53	0.55	1.7	192	9.36	0	4	20	0	0			0	4	0	4	0	4	613	0	0
1320	80	26.8	122	0	0	0	0	0	0	0	0	0	0	15	15	3.4	10	9	11	3.8	141	0.58	0.71	0.9	138	6.34	0	15	22	0	0			0	15	0	15	0	15	677	0	0
1321	80	17.7	154	1	0	0	1	0	1	0	0	0	0	9	9	4	26	16	12.8	5.1	127	0.86	0.86	1	127	8.63	0	9	27	0	0			0	9	0	9	0	9	833	0	0
1322	56	24.3	135	1	1	0	0	0	0	0	0	0	1	12	12	4.8	21	17	15.5	3.8	140	1.27	1.36	0.5	186	7.5	0	12	26	0	0			0	12	0	12	0	12	802	0	0
1323	75	23	138	0	0	0	0	0	0	0	0	0	0	8	8	3.5	21	10	9.9	3.6	144	0.4	0.79	1.7	192	8.4	0	8	20	0	0			0	8	0	8	0	8	614	0	0
1324	62	24.2	96	1	0	0	1	0	0	0	1	0	0	57	57	4.4	21	30	14.3	4.1	138	1	1	0.4	176	15.5	1	6	29	0	0	0		0	30	0	57	0	57	910	0	0
1325	69	20.1	144	0	1	0	1	0	0	0	0	1	0	24	24	3.3	14	12	9	3.6	137	0.48	0.49	0.9	146	13.92	0	24	0	1	1			1	24	1	24	1	24	24	0	0
1326	79	23.9	120	0	0	0	0	0	1	0	0	0	0	4	4	3.8	12	8	9.7	3.5	144	4.76	5.63	0.4	104	16.2	0	4	26	0	0			0	4	0	4	0	4	809	0	1
1327	84	28	127	0	1	0	0	0	0	0	0	0	0	28	28	3.2	22	17	8.7	4.3	140	0.71	0.97	0.9	178	3.03	1	17	25	0	1	1	0	0	28	0	28	0	28	789	0	0
1328	54	22.7	103	0	0	0	0	0	1	0	0	0	1	1	1	4.6	26	21	13.5	4	142	0.57	0.69	0.9	220	5.8	0	1	30	0	0			0	1	0	1	0	1	941	0	0
1329	61	22.6	170	0	0	0	1	0	1	0	0	0	0	14	14	3.4	21	20	12.7	3.8	143	0.45	0.51	0.6	130	6.06	0	14	20	0	0			0	14	0	14	0	14	626	0	0
1330	66	27	112	0	1	0	0	0	1	0	0	0	0	8	8	3.6	25	15	12.9	4	141	0.55	0.68	1.1	137	5.76	0	8	31	0	0			0	8	0	8	0	8	959	0	0
1331	44	24.7	128	1	0	0	0	0	0	0	0	0	0	2	2	4.6	28	31	15.9	4.3	140	0.78	0.76	0.9	218	10.7	0	2	29	0	0			0	2	0	2	0	2	895	0	0
1332	72	19.4	142	1	0	0	1	0	1	0	0	0	0	16	16	4.6	24	23	12.4	4.2	140	0.51	0.68	1	146	9.6	0	16	25	0	0			0	16	0	16	0	16	768	0	0
1333	75	31.7	117	1	1	0	0	0	1	0	0	0	0	2	2	3.9	18	13	11.8	3.9	139	0.92	1.1	0.5	129	5.1	0	2	25	0	0			0	2	0	2	0	2	770	0	1
1334	74	22.1	158	1	1	0	0	0	0	0	0	0	0	2	136	4.1	37	23	10.7	3.9	140	1.14	1.03	0.5	124	3.7	0	2	4	1	0			0	30	0	90	1	136	136	0	0
1335	67	27.7	144	1	0	0	1	0	0	0	0	0	0	7	7	4.3	22	21	12.7	4.3	138	0.71	0.99252	0.4	146	5.1	0	7	29	0	0			0	7	0	7	0	7	908	0	0
1336	66	22.7	120	1	0	0	0	0	1	0	0	0	0	9	9	3.8	77	29	12.9	3.6	142	0.87	0.83	1.4	153	4.52	0	9	30	0	0			0	9	0	9	0	9	921	0	0
1337	79	16.2	136	1	0	0	0	0	0	0	0	0	0	21	225	3.5	21	11	12.4	4	139	0.85	0.972244	0.5	131	7.03	0	21	7	1	0			0	30	0	90	1	225	225	0	1
1338	48		134	1	0	0	0	0	0	0	0	0	1	5	5	4.9	24	27	16.4	3.9	140	0.67	1.05466	1.7	188	6.6	0	5	28	0	0			0	5	0	5	0	5	872	0	0
1339	78	17.1	166	0	0	0	0	0	1	0	0	0	0	24	24	3.7	21	9	10.5	3.3	136	0.37	0.43	1.1	181	4	0	24	27	0	0			0	24	0	24	0	24	852	0	0
1340	64	25.4	137	1	0	0	1	0	1	0	0	0	0	2	2	4.2	24	14	11.7	4.8	140	2.17	2.19	0.4	160	4.4	0	2	23	0	0			0	2	0	2	0	2	701	0	0
1341	58	21.3	95	1	0	0	0	0	0	0	0	0	0	9	9	4.5	30	15	14.5	4.4	136	0.55	1.01969	0.7	216	17.2	0	9	28	0	0			0	9	0	9	0	9	882	0	0
1342	68	21.7	116	0	0	1	0	0	1	1	0	0	0	2	2	3.9	20	6	13.1	3.6	140	0.32	0.75	0.2	175	5	0	2	22	0	0			0	2	0	2	0	2	683	0	1
1343	70	21.6	170	0	0	0	0	0	0	0	0	0	0	2	2	4.6	299	606	12.6	4.6	145	0.55	0.760537	1.3	189	7	0	2	26	0	0			0	2	0	2	0	2	797	0	0
1344	77	25.7	138	0	0	0	1	0	0	0	0	0	0	5	5	4.4	20	19	13.1	4.1	140	0.51	0.73	0.4	149	7.11	0	5	20	0	0			0	5	0	5	0	5	617	0	0
1345	44	23.6	131	0	0	0	0	0	0	0	0	0	0	6	6	4	15	10	7.9	4	137	0.52	0.8239	0.4	163	9	0	6	23	0	0			0	6	0	6	0	6	727	0	0
1346	72	27	120	0	0	0	1	0	1	0	0	0	0	12	12	3.6	26	16	10.4	3.8	138	0.45	0.68	0.8	151	9.44	0	12	24	0	0			0	12	0	12	0	12	747	0	0
1347	63	35.4	141	0	0	0	1	0	0	0	0	0	0	2	2	4.1	33	47	13.1	4.3	142	0.86	0.775255	0.5	168	4.3	0	2	29	0	0			0	2	0	2	0	2	897	0	0
1348	61	23.6	133	1	0	0	1	0	1	0	0	0	0	2	2	4.5	30	32	13.7	3.9	141	0.73	0.9	0.5	148	5.6	0	2	23	0	0			0	2	0	2	0	2	726	0	0
1349	29		129	1	0	0	0	0	0	0	0	0	0	5	5	4.6	23	24	15.6	3.9	140	0.84	1.14667	0.4	185	6.9	0	5	28	0	0			0	5	0	5	0	5	873	0	0
1350	90	26	151	1	0	0	0	0	1	0	0	0	0	2	2	4	19	23	11.7	3.6	135	1.11	1.03	0.6	114	5.2	0	2	24	0	0			0	2	0	2	0	2	746	0	0
1351	37	31.7	148	1	0	0	0	0	0	0	0	0	0	4	4	4.5	40	47	14.8	3.6	137	0.88	0.91	0.8		13.3	0	4	30	0	0			0	4	0	4	0	4	918	0	0
1352	83	30.8	134	0	0	0	0	0	1	0	0	0	0	4	4	3.6	19	14	11.9	3.8	139	0.65	0.76	0.7	144	8.67	0	4	29	0	0			0	4	0	4	0	4	893	0	0
1353	71	22.9	113	1	0	0	1	0	0	0	0	0	0	3	3	3.5	19	17	12.7	4.3	137	0.76	0.95	0.9	151	9.6	0	3	26	0	0			0	3	0	3	0	3	806	0	1
1354	47	28.9	127	1	0	0	0	0	1	0	0	0	0	2	2	3.9	48	51	15.7	4	137	0.6	0.43	0.6	209	10.8	0	2	21	0	0			0	2	0	2	0	2	649	0	0
1355	72	19.2	145	0	0	0	0	0	0	0	0	0	0	2	2	4	27	23	12.3	4.5	139	0.5	0.758187	0.3	153	5.1	0	2	24	0	0			0	2	0	2	0	2	735	0	0
1356	36	29.4	127	1	0	1	1	0	1	0	0	0	0	48	48	3.9	16	32	15.4	4.2	137	0.59	1.10938	0.6	206	16.7	0	48	23	0	0			0	30	0	48	0	48	716	0	0
1357	62	24.3	131	0	0	0	0	0	1	0	0	0	0	8	8	3.1	33	42	9.2	3.6	137	0.47	0.73	0.6	154	8.7	0	8	29	0	1			0	8	0	8	0	8	909	0	0
1358	62	27	126	1	1	0	1	0	1	0	0	1	1	10	10	2.8	26	17	12.3	4.4	134	1.25	1.19	3.6	95	4.58	0	10	30	0	1			0	10	0	10	0	10	929	0	0
1359	34	24.5	128	0	1	0	0	0	0	0	0	0	0	8	8	3.9	19	12	12	4.2	140	0.39	0.65	1	116	19.9	0	8	24	0	0			0	8	0	8	0	8	760	0	0
1360	71	22.8	128	1	0	0	0	0	1	0	0	0	0	2	2	4.1	16	20	14.6	3.5	139	0.51	0.982305	0.7	145	5.7	0	2	26	0	0			0	2	0	2	0	2	817	0	0
1361	94	24.6	99	1	0	0	0	0	1	0	0	0	0	15	867	3.3	22	28	10.2	3.7	134	1.51	2.39	0.2	84	8.4	0	15	28	1	1			0	30	0	90	0	365	867	0	0
1362	72	19.9	162	1	0	0	0	0	0	0	0	0	0	23	385	3.2	49	42	11.3	3.9	138	0.6	0.54	0.6	179	7.99	0	23	12	1	1			0	30	0	90	0	365	385	0	0
1363	71	22.7	107	0	0	0	0	0	0	0	0	0	0	4	4	3.5	18	12	11.8	3.8	142	0.7	0.765481	0.4	181	5.8	0	4	25	0	0			0	4	0	4	0	4	770	0	0
1364	73	21.6	160	1	0	0	0	0	1	0	0	0	0	2	2	4	68	78	14.3	4	139	1.06	1.27	0.6	191	10.8	0	2	30	0	0			0	2	0	2	0	2	937	0	0
1365	75	28.5	141	1	0	0	0	0	0	0	0	0	0	3	3	3.7	19	9	13.2	4.3	138	0.72	1.02	1.5	188	4.29	0	3	24	0	0			0	3	0	3	0	3	734	0	0
1366	54	22.4	108	0	0	0	0	0	0	0	0	0	0	4	4	4.5	14	10	12.7	4	140	0.46	0.31	1.6	206	24.8	1	1	23	0	0	0		0	4	0	4	0	4	715	0	0
1367	78	23.9	108	1	1	0	1	0	0	0	0	0	0	22	22	3.2	50	64	13.1	4.1	137	1.29	1.07	1	133	13.43	0	22	26	0	1			0	22	0	22	0	22	792	0	0
1368	71	21.9	147	0	0	0	1	0	0	0	0	0	0	2	2	3.9	29	16	11.2	3.7	141	1	1.05	0.6	113	5.2	0	2	23	0	0			0	2	0	2	0	2	700	0	0
1369	57	33.2	136	1	0	0	1	0	1	0	0	0	0	2	2	4.2	39	46	14.6	5.1	137	0.71	1.02144	0.8	123	7.6	0	2	30	0	0			0	2	0	2	0	2	928	0	0
1370	74	21.6	108	1	1	0	0	0	1	0	0	0	0	2	226	3.7	16	11	8.4	4.5	131	0.89	0.73	0.8	132	8.3	0	2	7	1	0			0	30	0	90	1	226	226	0	0
1371	72	26.9	152	0	0	0	0	0	0	0	0	0	0	4	4	3.8	21	13	11.8	3.9	141	0.38	0.67	0.4	169	4.32	0	4	28	0	0			0	4	0	4	0	4	868	0	0
1372	77	24	149	0	1	0	0	0	0	0	0	0	0	8	495	4.4	37	26	12	2.7	119	0.33	0.5	0.9	159	6.95	0	8	16	1	0			0	30	0	90	0	365	495	0	0
1373	58	26.2	135	1	0	0	0	0	0	0	0	0	0	1	1	4.4	23	22	13.6	4.1	140	1.04	1.01955	0.5	233	6.1	0	1	26	0	0			0	1	0	1	0	1	807	0	0
1374	54	28.4	120	0	0	0	0	0	0	0	0	0	0	1	1	4.4	25	15	15	3.9	138	0.44	0.795559	1.3	271	4.84	0	1	29	0	0			0	1	0	1	0	1	894	0	0
1375	66		131	1	0	0	0	0	1	1	0	0	0	9	9	4.4	34	46	15.3	3.9	140	0.82	0.996587	0.5	151	3.2	0	9	22	0	0			0	9	0	9	0	9	677	0	0
1376	75	21.3	149	0	0	0	1	0	1	1	0	0	0	5	5	3.9	22	21	12.3	3.9	138	0.59	0.54	0.4	171	7.2	0	5	29	0	0			0	5	0	5	0	5	883	0	0
1377	48	26.3	120	0	0	0	0	0	0	0	0	0	0	3	3	4	53	92	9.3	3.7	137	0.42	0.813313	0.6	142	9.7	0	3	25	0	0			0	3	0	3	0	3	765	0	0
1378	35	13.8	107	0	0	0	0	0	0	0	0	0	0	3	3	3.3	22	9	10.2	3.9	138	0.29	0.860305	0.3	245	4.7	0	3	29	0	1			0	3	0	3	0	3	887	0	0
1379	35	21.1	124	0	0	0	0	0	0	0	0	0	0	4	4	2.9	21	10	10.7	4.1	136	0.33	0.858316	0.2	147	15	0	4	28	0	1			0	4	0	4	0	4	872	0	0
1380	64	22.5	115	0	0	0	0	0	0	0	0	0	0	4	4	5	25	43	17.5	4.1	139	0.63	0.773389	0.9	247	8.55	0	4	20	0	0			0	4	0	4	0	4	624	0	0
1381	55	23.8	121	1	0	0	0	0	0	0	0	0	0	4	4	4.2	11	14	14.6	3.9	140	0.85	1.03638	0.7	230	10.54	0	4	23	0	0			0	4	0	4	0	4	717	0	1
1382	69	27.5	131	0	0	0	0	0	0	0	0	0	0	9	9	3.3	17	16	9.4	3.7	142	0.56	0.61	0.7	184	7.74	0	9	20	0	1			0	9	0	9	0	9	629	0	1
1383	79	22.2	180	0	0	0	0	0	1	0	0	0	0	20	20	4.5	20	12	12.3	4.3	141	0.89	0.745514	0.6	242	7.2	0	20	27	0	0			0	20	0	20	0	20	830	0	0
1384	66	27.5	122	1	0	0	1	0	1	0	0	0	0	4	4	4.2	35	36	12.1	4.3	141	1.09	1.27	0.9	226	10.7	0	4	26	0	0			0	4	0	4	0	4	799	0	0
1385	73	21	126	0	0	0	1	0	0	0	0	0	0	3	3	4	30	29	11.9	4.2	142	0.52	0.54	0.2	129	6.6	0	3	22	0	0			0	3	0	3	0	3	679	0	0
1386	78	18.9	166	1	0	1	1	0	0	0	0	0	0	5	5	4.6	18	17	16.9	4.4	139	1.41	1.43	1.1	151	5.07	0	5	29	0	0			0	5	0	5	0	5	908	0	0
1387	80	23.5	162	1	1	0	0	0	1	0	0	0	0	2	2	3.8	69	78	14.2	4.1	140	0.67	0.962518	0.2	236	7	0	2	22	0	0			0	2	0	2	0	2	694	0	0
1388	63	21.3	125	0	0	0	0	0	0	0	0	0	0	4	4	3.5	21	20	11.9	3.8	136	0.62	0.75	0.9	180	9.12	0	4	31	0	0			0	4	0	4	0	4	967	0	0
1389	31		99	0	0	0	0	0	0	0	0	0	0	13	13	4.6	15	11	12.2	3.4	138	0.35	0.52	0.3	179	4.6	0	13	21	0	0			0	13	0	13	0	13	639	0	0
1390	84	20	127	1	0	0	0	0	0	0	0	0	0	7	7	2.5	19	11	9.2	2.8	138	0.72	0.64	1.2	84	13.6	0	7	27	0	1			0	7	0	7	0	7	828	0	1
1391	64	31	132	1	0	0	0	0	1	1	0	0	0	2	2	4.4	18	17	14.8	3.8	141	0.84	1.09	0.4	145	6.9	0	2	20	0	0			0	2	0	2	0	2	630	0	0
1392	53	19.4	113	0	0	0	0	0	0	0	0	0	1	4	4	4.5	1481	1197	13.6	4.6	145	0.48	0.799857	1.7	201	3.8	0	4	27	0	0			0	4	0	4	0	4	828	0	0
1393	75	21.2	113	1	0	0	1	0	1	0	0	0	0	43	43	3.8	28	15	12.5	3.8	142	0.91	1.06	0.9	135	4.8	0	43	20	0	0			0	30	0	43	0	43	617	0	0
1394	40	19.8	142	0	0	0	0	0	0	0	0	0	0	18	18	4.6	18	29	13.5	4.2	136	0.78	0.839744	2	171	7.72	0	18	27	0	0			0	18	0	18	0	18	851	0	0
1395	48	21.4	121	0	0	0	0	0	0	0	0	0	0	3	3	4.5	14	12	12.1	4	139	0.66	0.81852	1	182	4.61	0	3	25	0	0			0	3	0	3	0	3	769	0	0
1396	65	22.8	118	1	0	0	0	0	1	0	0	0	0	1	1	4	38	29	14.5	4.4	142	0.92	0.998813	0.9	124	5.2	0	1	29	0	0			0	1	0	1	0	1	906	0	0
1397	72	23.9	116	0	0	0	1	0	1	0	0	0	1	3	3	4.1	48	36	9.2	4.6	138	0.77	0.77	0.4	147	4.65	0	3	21	0	0			0	3	0	3	0	3	640	0	1
1398	47	22	112	1	0	0	1	0	0	0	0	0	0	4	4	2.3	11	10	9.1	4.7	139	0.87	0.76	0.2	101	5.07	0	4	28	0	1			0	4	0	4	0	4	869	0	1
1399	84	22.9	134	0	0	0	0	0	1	0	0	0	0	20	20	4	19	14	11.6	3.9	134	1.34	1.33	0.5	116	6.8	0	20	23	0	0			0	20	0	20	0	20	723	0	0
1400	74	17.8	123	0	0	0	0	0	0	0	0	0	0	3	3	3.5	22	9	11.8	4	136	0.5	0.47	1.3	88	5.3	0	3	29	0	0			0	3	0	3	0	3	901	0	0
1401	60	24.5	124	1	0	0	0	0	0	0	0	0	0	3	3	4.4	17	19	14.9	3.7	138	0.95	1.01965	0.7	128	6.06	0	3	29	0	0			0	3	0	3	0	3	903	0	0
1402	81	23.1	141	0	0	0	1	0	1	0	0	0	0	9	9	4.2	23	25	11.6	3.6	140	0.48	0.67	0.8	133	7.8	0	9	23	0	0			0	9	0	9	0	9	708	0	0
1403	67	21.1	139	1	0	0	0	0	0	0	0	0	0	5	5	4.1	28	20	14	3.9	138	0.78	0.76	0.9	143	19.9	0	5	28	0	0			0	5	0	5	0	5	861	0	1
1404	75	22.9	114	1	0	0	0	0	0	0	0	0	0	9	9	4.6	25	17	15.1	3.9	139	1.14	0.973347	0.9	205	8.1	1	1	28	0	0	0		0	9	0	9	0	9	868	0	0
1405	77	25.3	142	1	0	0	0	0	0	0	0	0	0	6	592	4.4	34	35	14.9	4.2	137	0.78	0.94	0.6	162	6.6	0	6	19	1	0			0	30	0	90	0	365	592	0	0
1406	66	21.8	98	0	0	0	0	0	0	0	0	0	0	6	6	4	45	30	12.2	4	143	0.69	0.769346	0.5	184	4.7	0	6	22	0	0			0	6	0	6	0	6	699	0	0
1407	75	20.1	151	0	1	0	0	0	0	0	0	0	0	15	107	4.8	22	19	12.8	4.2	137	0.58	0.69	0.5	230	6.5	0	15	3	1	0			0	30	0	90	1	107	107	0	1
1408	76	24.5	138	0	0	1	0	0	0	0	0	0	0	5	5	3.8	23	8	11.6	3.8	141	0.63	0.756409	0.9	210	5.01	0	5	27	0	0			0	5	0	5	0	5	843	0	0
1409	48	27.8	123	0	0	0	0	0	0	0	0	0	0	2	2	3.9	28	35	10.6	4	142	0.46	0.58	0.3	253	3.4	0	2	21	0	0			0	2	0	2	0	2	655	0	0
1410	59		164	1	0	0	0	0	0	0	0	0	0	19	19	4.5	23	14	15.5	4	139	0.67	1.01573	0.6	200	8.5	0	19	31	0	0			0	19	0	19	0	19	955	0	0
1411	61	25.4	161	1	1	0	0	0	0	0	0	0	0	7	486	3.7	29	19	14.6	4	139	0.61	0.78	2.2	159	12.3	0	7	15	1	0			0	30	0	90	0	365	486	0	0
1412	67	27.2	130	0	0	0	0	0	1	0	0	0	0	9	9	3.3	19	11	7.5	4.2	143	0.47	0.73	0.3	135	7.85	0	9	20	0	1			0	9	0	9	0	9	621	0	1
1413	67	16.8	117	1	1	0	0	0	0	0	0	0	0	7	7	4.1	29	17	12.3	4.4	138	0.56	0.992421	0.3	140	7.6	0	7	27	0	0			0	7	0	7	0	7	831	0	0
1414	71	21.3	131	1	0	0	0	0	1	0	0	0	0	1	1	4.4	23	17	15.7	4.7	142	0.83	0.982226	0.9	206	5.34	0	1	27	0	0			0	1	0	1	0	1	823	0	0
1415	82	21.9	158	1	0	0	1	0	0	0	0	0	0	3	3	3.9	29	29	13.4	3.9	142	0.69	0.74	1.5	175	6.51	0	3	21	0	0			0	3	0	3	0	3	644	0	0
1416	80	18.4	149	1	0	0	0	0	1	1	0	0	0	2	2	4.5	27	12	12.7	4	135	0.59	0.962105	0.4	159	7.8	0	2	30	0	0			0	2	0	2	0	2	930	0	0
1417	72	26.4	113	1	0	0	1	0	1	1	0	0	1	1	1	4.3	18	15	13.5	4.1	140	0.65	0.84	0.4	155	5.21	0	1	21	0	0			0	1	0	1	0	1	650	0	0
1418	68	28.6	95	1	0	0	1	0	0	0	0	0	0	2	2	4.3	35	24	14	4.2	140	1.11	0.990274	0.6	145	6.7	0	2	30	0	0			0	2	0	2	0	2	922	0	0
1419	81	18.5	136	0	0	0	0	0	0	1	0	0	0	13	13	2.5	22	12	11.2	4.1	131	0.38	0.43	0.9	180	8.72	0	13	31	0	1			0	13	0	13	0	13	970	0	0
1420	50	24.3	168	1	0	0	0	0	0	0	0	0	0	2	2	4.3	22	12	15.5	4.2	143	1.09	1.04491	0.8	173	6.9	0	2	26	0	0			0	2	0	2	0	2	809	0	0
1421	83	24.2	136	1	1	0	0	0	0	0	0	0	0	2	2	4.3	25	19	13.4	4.1	139	0.89	0.956925	0.8	184	4.11	0	2	29	0	0			0	2	0	2	0	2	902	0	0
1422	84	14	99	1	1	0	1	0	1	0	0	0	0	2	2	2	26	10	10.2	3.3	139	0.56	0.77	1.1	89	6.6	0	2	0	1	1			1	2	1	2	1	2	2	0	1
1423	57	14.6	106	0	0	0	0	0	0	0	0	0	1	10	10	4.2	20	5	12.6	4	139	0.6	0.68	1	201	2.28	0	10	21	0	0			0	10	0	10	0	10	658	0	0
1424	53	24.6	125	1	1	0	0	0	0	0	0	0	0	6	6	3.4	20	13	13.5	3.6	139	0.67	1.01	1	145	5.8	0	6	27	0	0			0	6	0	6	0	6	839	0	0
1425	82		131	0	1	0	0	0	0	0	0	1	0	3	105	3.5	368	396	12.9	4	137	0.65	0.48	1.5	214	10.78	0	3	3	1	0			0	30	0	90	1	105	105	0	0
1426	65	20.5	137	1	0	0	0	0	0	0	0	0	0	5	5	4.4	17	14	13.4	4.2	140	0.48	0.78	0.7	150	10.9	0	5	31	0	0			0	5	0	5	0	5	966	0	0
1427	59	25.4	135	0	0	0	1	0	0	0	0	0	0	4	4	4.5	30	42	13.7	4.2	139	0.53	0.784618	0.4	165	8.6	0	4	26	0	0			0	4	0	4	0	4	821	0	0
1428	71	15.8	120	0	1	0	0	0	0	0	0	0	0	3	3	3.2	14	14	10.7	3.4	140	0.61	0.43	0.5	135	8.71	0	3	30	0	1			0	3	0	3	0	3	936	0	0
1429	85	21.3	122	0	0	0	0	0	0	0	0	0	0	8	557	3.7	17	10	11.7	4.4	138	0.92	0.735128	0.4	174	8.5	0	8	18	1	0			0	30	0	90	0	365	557	0	0
1430	70	19	141	1	1	0	1	0	1	0	0	0	0	7	40	2.6	57	46	8.5	4.7	136	0.59	0.85	1.1	139	7.1	0	7	1	1	1			0	30	1	40	1	40	40	0	1
1431	67	23.6	146	1	1	0	0	0	0	0	0	0	0	9	9	3.3	21	12	13.7	4	140	0.76	0.85	0.8	137	5.11	0	9	23	0	1			0	9	0	9	0	9	724	0	0
1432	34	23.8	107	0	0	0	0	0	0	0	0	0	0	3	3	3.6	14	7	11.4			0.41	0.41	0.4	201	6.32	0	3	22	0	0			0	3	0	3	0	3	679	0	0
1433	46	27.2	209	1	0	1	1	0	1	0	0	1	0	193	193	4.5	18	21	17	4.1	136	0.82	1.07086	0.8	250	12.3	1	42	28	0	0	1		0	30	0	90	0	193	856	1	0
1434	82	18.4	116	0	0	0	1	0	1	0	0	0	0	11	11	3.6	13	5	10.4	4.4	137	0.99	0.95	0.5	130	8.46	0	11	30	0	0			0	11	0	11	0	11	927	0	0
1435	82	20.7	118	1	0	0	0	0	0	0	0	0	0	8	310	4	16	15	11.9	4.1	140	0.65	0.66	0.9	144	6.4	0	8	10	1	0			0	30	0	90	1	310	310	0	0
1436	78	19.5	118	0	0	0	1	0	0	0	0	0	0	14	147	2.4	34	39	9.5	3.7	136	0.53	0.44	0.3	103	29.72	0	14	4	1	1			0	30	0	90	1	147	147	0	0
1437	51	20.4	126	0	0	0	0	0	0	0	0	0	1	2	2	3.9	31	38	10	3.8	141	0.45	0.59	0.4	137	2.1	0	2	28	0	0			0	2	0	2	0	2	873	0	0
1438	68	25.9	159	1	0	1	1	0	0	0	0	0	0	5	5	4.9	26	16	16.8	4.3	136	0.72	0.990315	0.7	182	11.72	0	5	20	0	0			0	5	0	5	0	5	620	0	0
1439	78	24	100	1	0	0	1	0	1	0	0	0	0	2	2	3.7	13	16	13.2	4	141	1.01	1.16	0.7	162	5.6	0	2	23	0	0			0	2	0	2	0	2	705	0	0
1440	77	19.8	162	1	1	0	0	0	0	0	0	0	0	13	13	4	23	31	14.6	4.5	137	0.6	0.970383	0.6	186	7.1	0	13	25	0	0			0	13	0	13	0	13	769	0	0
1441	79	19.5	136	0	1	0	0	0	0	0	0	0	0	2	2	4	22	17	12.8	4.1	142	0.68	0.68	0.6	152	9.2	0	2	26	0	0			0	2	0	2	0	2	818	0	0
1442	57	22.1	120	1	0	0	0	0	0	0	0	0	0	2	2	4.5	15	15	15.6	4.2	139	0.63	1.02177	1.1	200	4.1	0	2	24	0	0			0	2	0	2	0	2	749	0	0
1443	46	21.4	99	0	0	0	0	0	0	0	0	0	0	2	2	4.4	17	9	11.5	3.4	139	0.38	0.819111	0.6	212	4.9	0	2	24	0	0			0	2	0	2	0	2	753	0	0
1444	18	21.2	126	1	0	0	0	0	0	0	0	0	0	2	2	5	16	9	15.2	3.8	141	0.76	1.24748	1.3	182	5.33	0	2	22	0	0			0	2	0	2	0	2	683	0	0
1445	67	27.4	120	0	0	0	0	0	0	0	0	0	0	1	1	4.3	23	13	13.3	3.9	142	0.52	0.767814	0.6	250	4.8	0	1	22	0	0			0	1	0	1	0	1	693	0	0
1446	58	25.8	131	1	1	0	0	0	0	0	0	0	0	10	82	3.2	23	16	9.8	3.3	130	0.73	0.55	0.5	162	8.7	0	10	2	1	1			0	30	1	82	1	82	82	0	0
1447	71	26.2	134	1	1	0	1	0	0	0	0	0	0	10	10	4.5	20	10	13.5	4.3	140	0.66	0.99097	0.5	166	7.3	0	10	23	0	0			0	10	0	10	0	10	705	0	0
1448	76	25.7	173	1	0	0	0	0	1	0	0	0	0	4	4	4.4	20	20	14.8	4	139	0.95	0.972637	0.6	211	6.5	0	4	23	0	0			0	4	0	4	0	4	722	0	0
1449	62	22.3	118	0	0	0	0	1	0	0	0	0	0	10	10	3.6	72	63	14	4.3	141	0.43	0.776693	0.6	152	5.3	0	10	20	0	0			0	10	0	10	0	10	629	0	0
1450	49	21.7	113	0	1	0	1	0	0	0	0	0	0	15	15	3.2	14	6	9	4.3	143	0.57	0.49	0.5	125	9.5	1	3	20	0	1	0	1	0	15	0	15	0	15	629	0	1
1451	55	25.1	145	1	0	0	1	0	0	0	0	0	0	7	7	4.3	15	8	13.5	4.4	140	0.83	1.02834	0.4	229	9.7	0	7	27	0	0			0	7	0	7	0	7	851	0	0
1452	65		144	0	0	0	1	0	0	0	0	1	0	12	62	3.2	18	11	10	4.3	139	0.6	0.64	0.4	184	11.42	0	12	2	1	1			0	30	1	62	1	62	62	0	0
1453	81	13.8	155	0	0	0	0	0	0	0	0	0	0	6	6	4.1	19	9	12.5	4	126	0.55	0.39	0.6	228	11.09	0	6	26	0	0			0	6	0	6	0	6	811	0	0
1454	36	18.5	102	0	0	0	0	0	0	0	0	0	0	18	18	3.4	14	10	11.3	3.5	142	1.79	2.06	0.4	144	3.1	1	7	25	0	0	0		0	18	0	18	0	18	789	0	0
1455	71	23.3	119	1	1	0	1	0	0	0	0	0	0	8	142	3	21	18	10.3	5	124	1.03	0.75	0.7	144	10.58	1	3	4	1	1	0	1	0	30	0	90	1	142	142	0	1
1456	60	25.3	100	1	1	0	0	0	0	0	0	0	0	9	9	3.9	33	34	14.6	3.1	138	0.94	1.43	0.8	132	17.96	0	9	31	0	0			0	9	0	9	0	9	967	0	0
1457	36	18	104	0	0	0	0	0	0	0	0	0	0	1	1	4.8	29	20	12.7	3.9	140	0.47	0.67	0.5	175	4.6	0	1	31	0	0			0	1	0	1	0	1	965	0	1
1458	83	23.1	130	1	0	0	0	0	0	0	0	0	1	3	396	2.9	74	32	9.8	4.3	140	0.71	0.67	2	91	7.9	0	3	13	1	1			0	30	0	90	0	365	396	0	1
1459	79	24.1	136	1	1	0	0	0	0	0	0	0	1	6	143	3.6	18	22	11.9	3.4	138	0.84	1.08	0.8	98	13.4	0	6	4	1	0			0	30	0	90	1	143	143	0	0
1460	45	26.9	132	1	0	0	0	0	0	0	0	0	0	9	9	4.5	26	31	14.1	4.3	143	0.93	1.06606	0.9	148	10.52	0	9	26	0	0			0	9	0	9	0	9	803	0	0
1461	48	27.8	112	1	0	0	1	0	0	0	0	0	1	7	219	3	94	36	8.9	5.2	132	0.79	1.05231	3.1	159	6.58	0	7	7	1	1			0	30	0	90	1	219	219	0	0
1462	42	21.7	121	0	0	0	0	0	0	0	0	0	0	2	2	4.2	21	13	13.2	3.9	140	0.57	0.6	0.3	213	5.7	0	2	24	0	0			0	2	0	2	0	2	736	0	0
1463	45	24.8	138	1	0	1	0	0	0	0	0	0	0	8	8	4.2	30	19	14.1	3.9	139	0.9	1.0658	0.6	157	5.3	0	8	27	0	0			0	8	0	8	0	8	831	0	0
1464	57	19.7	124	0	0	0	0	0	0	0	0	0	0	10	10	4	13	11	12.3	3.8	143	0.49	0.6	0.5	106	4.06	0	10	22	0	0			0	10	0	10	0	10	682	0	0
1465	19	20.1	140	1	0	0	0	0	1	0	0	0	0	5	5	4.4	13	13	15.8	4.1	141	0.94	1.24518	0.6	165	6.35	0	5	28	0	0			0	5	0	5	0	5	856	0	0
1466	35	23.2	114	0	0	0	0	0	0	0	0	0	0	3	3	3.4	19	7	10.2			0.36	0.856953	0.4	277	11.2	0	3	24	0	0			0	3	0	3	0	3	734	0	0
1467	82	21.7	133	0	0	0	1	0	1	1	0	0	0	33	33	3.4	46	27	11.3	3.2	133	0.95	0.97	1.5	114	5.8	1	33	1	1	0	1		0	30	1	33	1	33	33	0	0
1468	62	22.3	112	1	0	0	0	0	0	0	0	0	0	3	3	3.1	16	10	7	3.7	141	0.92	0.89	0.7	118	7.4	0	3	26	0	1			0	3	0	3	0	3	813	0	0
1469	71	26.9	124	0	0	0	1	0	0	0	0	0	0	4	4	4.5	26	23	11.6	3.9	140	0.9	0.81	0.6	119	2.81	0	4	29	0	0			0	4	0	4	0	4	894	0	0
1470	60	24.2	120	0	0	0	0	0	0	1	0	0	0	2	2	4.4	26	29	12.6	4.5	139	0.46	0.782572	0.3	183	6.3	0	2	28	0	0			0	2	0	2	0	2	858	0	0
1471	67		123	1	1	0	0	0	0	0	0	0	0	24	24	3.5	29	26	15.2	3.9	134	0.8	0.86	1.5	140	15.12	0	24	28	0	0			0	24	0	24	0	24	868	0	0
1472	85	24.8	161	1	0	0	0	0	0	0	0	0	0	12	482	4.2	39	23	12.4	4.5	140	1.42	1.42	0.4	155	6.9	0	12	15	1	0			0	30	0	90	0	365	482	0	0
1473	65	22.8	133	1	0	0	0	0	0	0	0	0	0	2	2	3.9	22	26	13.5	3.9	136	0.75	0.997619	0.4	161	5.5	0	2	31	0	0			0	2	0	2	0	2	958	0	0
1474	37	22.8	176	0	0	0	0	0	0	0	0	0	0	4	4	4.2	25	22	13.6	3.9	138	0.48	0.849598	0.2	174	18.6	0	4	28	0	0			0	4	0	4	0	4	871	0	0
1475	84	22.6	176	0	0	1	1	0	1	0	0	0	0	25	25	4.7	28	8	12.8	4.5	141	0.81	0.737629	1.4	208	10.8	1	19	26	0	0	1		0	25	0	25	0	25	816	0	0
1476	58	24.2	165	0	0	1	0	0	0	0	0	0	0	8	8	4.9	70	54	13.7	4.4	142	0.59	0.785603	1.3	227	4.1	1	7	0	1	0	0		1	8	1	8	1	8	8	0	0
1477	69	22.6	160	0	0	0	0	0	0	0	0	0	0	4	4	4.3	21	16	12.2	4	139	0.44	0.53	0.7	207	5.5	0	4	29	0	0			0	4	0	4	0	4	902	0	0
1478	74		125	0	0	0	0	0	1	0	0	0	0	3	3	4.1	18	6	14.2	4.2	141	0.61	0.74	0.3	196	5.4	0	3	22	0	0			0	3	0	3	0	3	671	0	0
1479	64	25.5	93	0	0	0	0	0	0	0	0	0	0	19	19	3.8	105	68	12.6	4.1	141	0.55	0.774102	0.4	161	9.3	0	19	24	0	0			0	19	0	19	0	19	752	0	0
1480	33	38.6	118	0	0	0	0	0	0	0	0	0	0	12	12	2.9	13	8	12.4	3.4	138	0.52	0.58	0.4	258	11.1	0	12	29	0	1			0	12	0	12	0	12	911	0	1
1481	33	17.8	107	0	0	0	0	0	0	0	0	0	0	2	2	3.6	15	25	8.8	3.9	132	0.36	0.35	0.4	224	15.5	0	2	24	0	0			0	2	0	2	0	2	741	0	1
1482	80	19.2	144	1	0	0	0	0	1	0	0	0	0	7	7	3.7	23	11	14.3	4.7	141	2.3	2.22	0.9	137	9.6	0	7	20	0	0			0	7	0	7	0	7	621	0	0
1483	73	24.7	142	0	0	0	1	0	0	0	0	0	0	12	12	3.8	25	34	11.2	4.1	136	0.81	0.9	0.6	196	7.52	0	12	21	0	0			0	12	0	12	0	12	640	0	0
1484	67	23	151	1	0	0	1	0	1	0	0	0	0	7	7	3.9	25	48	12.6	3.5	140	0.7	0.77	1.1	105	4.7	0	7	28	0	0			0	7	0	7	0	7	871	0	0
1485	68	25.1	176	1	0	0	0	0	0	0	0	0	0	2	2	4.3	19	18	14.9	3.2	141	1.06	0.990475	0.7	191	4.8	0	2	24	0	0			0	2	0	2	0	2	734	0	0
1486	51		116	0	0	0	0	0	0	0	0	0	0	2	2	4.5	32	36	13.8	3.4	139	0.48	0.809794	1.1	206	7.9	0	2	30	0	0			0	2	0	2	0	2	938	0	0
1487	78	23.4	131	0	0	0	0	0	0	0	0	0	0	4	4	3.8	21	14	10.2	4	139	0.41	0.746633	0.5	141	5.81	0	4	22	0	0			0	4	0	4	0	4	692	0	0
1488	71	21.2	132	1	0	0	1	0	0	0	0	0	0	12	12	4.2	32	43	13.8	4	140	0.76	1.1	0.4	159	7	0	12	30	0	0			0	12	0	12	0	12	929	0	0
1489	72		105	1	1	0	0	0	0	0	0	0	0	13	13	3.4	35	38	11	4	135	0.79	0.65	0.6	166	7.1	0	13	31	0	0			0	13	0	13	0	13	943	0	0
1490	51	18	121	1	0	0	0	0	1	0	0	1	0	3	3	3.1	36	38	8	4	136	1.51	1.48	5	183	2.37	0	3	29	0	1			0	3	0	3	0	3	911	0	0
1491	67	20.6	150	0	0	0	0	0	0	0	0	0	0	23	23	4.1	31	20	13.4	3.8	142	0.68	0.772549	0.6	178	5.17	0	23	29	0	0			0	23	0	23	0	23	887	0	0
1492	73	14.5	113	1	1	0	1	0	0	0	0	0	0	20	595	3.3	12	5	11.2	4.2	137	0.57	0.68	1.3	131	5.16	0	20	19	1	1			0	30	0	90	0	365	595	0	0
1493	69	26.2	148	1	1	0	1	0	0	0	0	0	0	11	11	4.4	25	30	13.7	4.4	140	0.71	0.987801	0.7	171	6.9	0	11	26	0	0			0	11	0	11	0	11	799	0	1
1494	76	25.7	120	0	0	0	0	0	0	0	0	0	0	1	1	4.9	34	20	13.8	3.8	139	0.4	0.750518	1	166	6.19	0	1	30	0	0			0	1	0	1	0	1	924	0	0
1495	70	24.4	138	1	0	0	0	0	0	0	0	0	0	7	7	4.1	27	15	15.4	5	133	0.74	0.985283	0.9	188	4.2	0	7	31	0	0			0	7	0	7	0	7	950	0	0
1496	58	26.4	159	0	0	1	1	0	1	0	0	0	0	4	4	4.4	48	37	12.1	3.8	144	0.78	0.62	1.1	139	5	0	4	31	0	0			0	4	0	4	0	4	942	0	0
1497	85	18.2	115	1	0	0	0	0	0	0	0	0	0	3	3	3.9	41	25	10.5	4.3	133	0.74	0.81	0.2	194	7.1	0	3	22	0	0			0	3	0	3	0	3	694	0	0
1498	84		150	1	0	0	1	0	1	1	0	0	0	19	316	3.8	28	14	13.9	4	139	1.79	1.84	1	101	5.3	1	11	10	1	0	0		0	30	0	90	1	316	316	0	0
1499	82	23.4	173	1	0	1	0	0	1	0	0	0	0	6	6	4	23	31	15.7	4.5	135	0.83	0.958341	0.6	198	8.3	0	6	31	0	0			0	6	0	6	0	6	969	0	0
1500	68	25.6	138	0	1	0	0	0	0	0	0	0	0	2	2	4.1	24	19	12.7	3.7	140	0.57	0.8	0.4	162	5.5	0	2	31	0	0			0	2	0	2	0	2	964	0	0
1501	78	21.4	165	1	0	0	1	0	0	0	0	0	0	37	37	2.9	74	83	10.9	3.9	133	0.45	0.967477	0.6	111	7.9	0	37	25	0	1			0	30	0	37	0	37	781	0	0
1502	64	25.6	113	1	0	0	0	0	1	0	0	0	1	6	6	3.6	13	28	12.3	4.7	137	0.67	0.64	0.6	161	11.9	0	6	29	0	0			0	6	0	6	0	6	901	0	0
1503	73	18.2	104	1	0	0	0	0	0	0	0	0	0	4	4	4	16	13	14.5	4	140	0.89	0.97	0.6	163	6.16	0	4	27	0	0			0	4	0	4	0	4	837	0	0
1504	46	27.4	116	0	1	0	0	0	0	0	0	0	0	2	2	4.6	16	22	13.7	4.5	141	0.73	0.826847	1	191	7.52	0	2	22	0	0			0	2	0	2	0	2	688	0	0
1505	59	22.8	159	0	1	0	0	0	0	0	0	0	0	14	603	4	12	6	12	3.6	140	0.71	0.791022	0.8	229	6.99	0	14	19	1	0			0	30	0	90	0	365	603	0	0
1506	81	22	123	0	0	0	0	0	1	0	0	0	0	6	6	3.1	19	13	10	5.4	135	1.3	1.9	0.4	106	12.8	0	6	30	0	1			0	6	0	6	0	6	921	0	0
1507	70	31.3	98	1	0	0	0	0	1	0	0	0	0	6	6	3.6	25	17	14.5	4	142	0.69	1.04	0.7	177	5.08	0	6	30	0	0			0	6	0	6	0	6	922	0	0
1508	80	26.8	129	0	1	0	1	0	1	0	0	0	1	13	13	3.6	52	35	9.7	4.7	141	0.92	0.83	0.8	138	3.87	0	13	28	0	0			0	13	0	13	0	13	872	0	0
1509	62	22.6	137	1	0	0	1	0	0	0	0	0	0	5	5	3.7	15	9	13.7	4.1	141	0.88	0.87	0.6	121	9.26	0	5	28	0	0			0	5	0	5	0	5	876	0	0
1510	51	30.3	141	1	1	0	0	0	0	0	0	1	0	7	7	4.4	44	39	15.3	3.7	140	0.73	1.04309	0.3	173	5.8	0	7	30	0	0			0	7	0	7	0	7	930	0	0
1511	55	19.9	137	0	1	0	0	0	0	0	0	0	0	3	3	3.8	19	10	12.6	4.9	137	0.74	0.72	1.8	145	11.73	0	3	24	0	0			0	3	0	3	0	3	749	0	0
1512	82		127	0	1	0	1	0	0	0	0	0	0	8	461	4.1	21	14	12.3	4	140	0.48	0.67	0.3	182	8.1	0	8	15	1	0			0	30	0	90	0	365	461	0	0
1513	47	18.5	92	0	0	0	0	0	0	0	0	0	0	5	5	3.7	16	8	13.5	3.8	140	0.55	0.56	0.2	142	8.7	0	5	31	0	0			0	5	0	5	0	5	963	0	0
1514	87	27.4	109	1	0	1	0	0	0	0	0	0	0	10	10	3.1	207	149	9.5	3.8	147	2.05	2.08	1.2	80	14.3	0	10	31	0	1			0	10	0	10	0	10	968	0	0
1515	64	23.2	131	1	0	0	0	0	1	0	0	0	0	8	8	3.9	27	13	13.4	3.7	135	0.52	0.76	1.3	152	18.55	0	8	21	0	0			0	8	0	8	0	8	661	0	0
1516	80	28.6	159	0	1	0	0	0	0	0	0	0	0	2	2	4.5	39	37	13.2			0.7	0.87	0.7	190	5	0	2	22	0	0			0	2	0	2	0	2	678	0	0
1517	87	18.7	108	1	0	0	0	0	0	0	0	0	0	8	8	3.1	43	30	11.7	3.9	133	0.73	1.17	1.3	168	7.6	0	8	24	0	1			0	8	0	8	0	8	749	0	0
1518	70	26.2	112	1	0	0	0	0	0	0	0	0	0	1	1	3.9	20	19	10.3	4.1	138	0.68	0.985706	0.5	123	3.7	0	1	25	0	0			0	1	0	1	0	1	770	0	0
1519	45	24.6	129	1	1	0	0	0	0	0	0	0	0	8	8	4.1	915	2024	14.4	4.2	130	0.76	0.84	1.2	150	10.3	0	8	26	0	0			0	8	0	8	0	8	818	0	1
1520	92		128	0	0	0	1	0	0	0	0	0	0	9	9	3.3	18	13	8.9	3.7	130	0.43	0.49	1.1	163	17.1	0	9	23	0	1			0	9	0	9	0	9	715	0	0
1521	71	27.2	150	0	0	0	1	0	0	0	0	0	0	6	6	4.2	30	14	13	5.3	140	0.61	0.81	0.7	114	9.8	0	6	26	0	0			0	6	0	6	0	6	820	0	0
1522	56	22.9	122	0	0	0	0	0	1	0	0	0	0	7	7	4.2	26	25	13.1	4.1	140	0.5	0.46	0.9	182	5	1	2	26	0	0	0		0	7	0	7	0	7	798	0	1
1523	58	24.2	123	0	1	0	0	0	1	0	0	0	0	19	19	4.5	27	18	13.1	3.7	142	0.34	0.47	0.4	203	6.4	0	19	30	0	0			0	19	0	19	0	19	920	0	0
1524	39		118	0	0	0	0	0	0	0	0	0	0	7	7	4.9	16	11	13.7	3.5	136	0.61	0.841197	0.4	200	6.2	0	7	20	0	0			0	7	0	7	0	7	619	0	0
1525	72	22.4	118	1	0	0	0	0	1	0	0	0	0	3	3	3.9	27	58	15	4.8	141	0.91	0.77	0.7	163	7.48	0	3	25	0	0			0	3	0	3	0	3	783	0	0
1526	78		104	0	1	0	0	0	0	0	0	0	0	2	2	2.9	19	18	10.2	3.9	137	0.45	0.41	1	125	16.87	0	2	26	0	1			0	2	0	2	0	2	803	0	0
1527	81	26.6	143	1	0	1	0	0	0	0	0	0	0	7	7	3.8	18	18	13.4	4.1	141	0.65	0.961699	0.6	145	3.2	0	7	22	0	0			0	7	0	7	0	7	693	0	0
1528	70	21.8	72	0	0	0	0	0	0	0	0	0	0	6	6	3.9	223	193	12.4	3.6	137	0.51	0.761472	1.6	228	8.97	0	6	28	0	0			0	6	0	6	0	6	877	0	0
1529	33	21.5	111	0	0	0	0	0	0	0	0	0	0	7	7	3.2	15	6	9.7	4.5	142	0.34	0.868546	0.3	218	7.4	0	7	22	0	1			0	7	0	7	0	7	689	0	0
1530	61	22.6	131	1	0	0	0	0	0	0	0	0	0	2	2	4.4	28	21	16	4.4	141	0.88	1.01103	1.4	163	7.75	0	2	30	0	0			0	2	0	2	0	2	926	0	0
1531	72	22.4	122	1	0	0	0	0	1	0	0	0	1	2	2	4.3	21	24	15.3	4.3	137	0.84	1	0.6	131	9.4	0	2	29	0	0			0	2	0	2	0	2	903	0	0
1532	57	27.2	124	1	0	0	0	0	0	0	0	0	0	4	4	3.7	22	37	14.3	3.8	138	1.1	1.13	0.9	128	6.99	0	4	30	0	0			0	4	0	4	0	4	922	0	0
1533	74	25.5	113	1	0	0	0	0	0	0	0	0	0	5	5	4	24	35	14	4.4	138	0.75	0.78	0.3	144	3.7	0	5	30	0	0			0	5	0	5	0	5	922	0	0
1534	71	21.2	139	1	0	0	0	0	0	0	0	0	0	5	5	4.5	22	6	14.3	4	138	1.05	1.04	0.5	139	4.4	0	5	23	0	0			0	5	0	5	0	5	721	0	0
1535	69	25.3	105	1	1	0	1	0	0	0	0	0	0	9	9	3.7	21	27	11.6	4.4	139	0.78	0.987079	0.3	115	5.2	0	9	26	0	0			0	9	0	9	0	9	812	0	0
1536	50	19.3	148	0	0	0	0	0	0	0	0	0	0	2	2	3.9	18	13	9.5	4.5	144	0.76	0.812541	0.7	192	4.87	0	2	21	0	0			0	2	0	2	0	2	649	0	0
1537	19		124	1	0	0	0	0	0	0	0	0	0	5	5	4.5	13	16	14.3	4.1	136	0.95	0.81	1.2	133	12.1	0	5	31	0	0			0	5	0	5	0	5	949	0	0
1538	64		124	1	0	0	0	0	0	0	0	0	0	29	29	3.8	48	45	12.8	4.2	145	0.42	0.51	0.6	204	4.51	0	29	22	0	0			0	29	0	29	0	29	671	0	0
1539	71	23.2	139	0	0	0	0	0	1	0	0	0	0	7	7	4	129	66	11.4	4.5	141	0.84	1.18	1	131	11.9	0	7	25	0	0			0	7	0	7	0	7	780	0	0
1540	77	22.9	138	1	0	0	1	0	1	0	0	0	0	33	33	4	18	23	15.1	4.7	140	0.77	0.95	0.5	201	8.18	0	33	28	0	0			0	30	0	33	0	33	879	0	0
1541	84	23.6	133	1	0	1	0	0	0	0	0	0	0	32	32	3.8	56	32	15.2	3.9	139	1.06	1.03	1.2	138	7.7	0	32	30	0	0			0	30	0	32	0	32	919	0	0
1542	93	20.1	157	1	0	0	0	0	0	0	0	0	0	3	3	4.1	29	24	15.1	4.4	140	0.35	0.937889	0.8	189	8.2	0	3	22	0	0			0	3	0	3	0	3	672	0	0
1543	75	21.6	104	0	0	0	0	0	0	0	0	0	0	7	7	4.3	17	12	12.1	3.8	146	0.61	0.65	0.7	169	5.6	0	7	22	0	0			0	7	0	7	0	7	672	0	0
1544	58	24.3	112	1	0	0	0	0	0	0	0	0	0	4	4	3.6	54	59	9.6	4.4	139	0.85	0.94	0.5	176	8.9	0	4	23	0	0			0	4	0	4	0	4	715	0	0
1545	22	17.9	108	0	0	0	0	0	0	0	0	0	0	5	5	4.2	13	5	11.5	4.2	139	0.61	0.937272	0.9	178	7.55	0	5	29	0	0			0	5	0	5	0	5	892	0	0
1546	75	26.1	104	1	0	0	0	0	0	0	0	0	0	5	5	3.8	18	12	12.1	3.7	141	0.85	0.9	0.9	142	7.58	0	5	27	0	0			0	5	0	5	0	5	827	0	1
1547	81	27.8	152	0	1	0	1	0	1	0	0	0	0	1	18	4.1	20	14	11.5	4.6	137	1.91	2.01	0.3	178	6.2	0	1	0	1	0			1	18	1	18	1	18	18	0	0
1548	75	18.9	90	1	0	0	0	0	0	0	0	0	0	8	8	2.9	26	14	8.9	3.9	125	0.76	0.66	0.3	154	7.5	1	5	24	0	1	0	1	0	8	0	8	0	8	759	0	1
1549	87	20	142	0	0	0	1	0	1	0	0	0	0	21	64	3.3	30	26	9.1	4.1	140	0.65	0.63	0.4	156	4.4	1	12	2	1	1	0	1	0	30	1	64	1	64	64	0	1
1550	73		156	1	1	0	0	0	1	0	0	0	0	3	3	4.4	20	17	13.7	3.9	137	0.84	1.06	0.7	144	8.1	0	3	27	0	0			0	3	0	3	0	3	826	0	0
1551	81	25.8	137	0	0	0	0	0	1	0	0	0	0	11	11	3.7	29	22	11.6	4.2	138	1.14	1.18	0.2	155	2.7	0	11	30	0	0			0	11	0	11	0	11	927	0	0
1552	81	24.5	185	0	0	0	0	0	0	0	0	0	0	4	4	4.2	22	8	9.8	4.3	134	1.04	0.741845	0.3	158	9.9	0	4	28	0	0			0	4	0	4	0	4	868	0	1
1553	44	19.9	118	0	0	0	0	0	0	0	0	0	0	2	2	3.7	19	14	11.5	3.6	142	0.63	0.824307	0.4	119	7.8	0	2	25	0	0			0	2	0	2	0	2	775	0	0
1554	53	31.3	122	1	0	0	1	0	0	0	1	0	0	5	5	4.3	31	49	14.7	3.9	136	0.74	1.03399	0.7	203	7.7	0	5	22	0	0			0	5	0	5	0	5	689	0	0
1555	60	22.5	111	0	1	0	0	0	0	0	0	0	0	2	2	4.4	20	15	13.7	4.3	141	0.91	0.81	0.5	272	5.44	0	2	30	0	0			0	2	0	2	0	2	940	0	0
1556	78	26.1	120	1	0	0	0	0	0	0	0	0	0	14	14	4.3	537	345	14.3	4	138	0.65	0.967602	4.7	181	9.4	0	14	24	0	0			0	14	0	14	0	14	738	0	0
1557	72	27	94	1	0	1	0	0	1	0	0	0	0	2	2	4.2	24	36	13.1	4.1	142	0.54	0.9814	0.5	150	8.7	0	2	25	0	0			0	2	0	2	0	2	776	0	0
1558	83	24.6	131	0	0	0	1	0	1	0	0	0	0	1	1	4	26	21	14.1	5	135	0.67	0.91	1.2	162	11.7	0	1	25	0	0			0	1	0	1	0	1	774	0	0
1559	70	16.1	125	0	0	0	0	0	0	0	0	0	0	3	3	4.2	22	17	12.5	4.2	141	0.19	0.24	0.7	195	8.09	0	3	22	0	0			0	3	0	3	0	3	677	0	0
1560	66	24.9	109	1	0	0	0	0	0	0	0	0	0	2	2	3.6	33	34	12.8	4.2	139	0.74	0.94	0.6	169	4.3	0	2	30	0	0			0	2	0	2	0	2	936	0	0
1561	79	21.6	123	0	0	1	0	0	0	0	0	0	0	5	5	4.4	34	15	14.3	4.2	142	0.61	0.99	0.4	142	8.33	0	5	24	0	0			0	5	0	5	0	5	733	0	1
1562	78	19.4	139	0	0	0	0	0	1	0	0	0	0	35	465	3	42	12	10.8	2.8	141	0.84	0.82	0.5	138	5.6	0	35	15	1	1			0	30	0	90	0	365	465	0	0
1563	66	24.7	111	1	1	0	0	0	0	0	0	0	0	7	13	4.1	17	21	12.7	4.4	146	0.82	0.81	0.6	252	12.85	0	7	0	1	0			1	13	1	13	1	13	13	0	0
1564	69	18.4	147	0	0	0	1	0	1	0	0	0	0	45	53	1.9	9	6	10.9	3.8	140	3.4	3.3	0.2	129	10.1	1	9	1	1	1	0	1	0	30	1	53	1	53	53	0	0
1565	39	21.6	113	0	0	0	0	0	0	0	0	0	0	8	8	3.7	25	20	12.8	4	138	0.56	0.62	0.7	144	13.67	0	8	22	0	0			0	8	0	8	0	8	694	0	1
1566	71	18.9	117	1	1	0	1	0	1	0	0	0	0	3	3	3.8	18	6	8.4	3.7	143	1.1	1	0.6	127	5	0	3	21	0	0			0	3	0	3	0	3	659	0	0
1567	84		145	0	0	0	1	0	1	0	0	0	0	2	2	3.9	100	136	11.7	4	138	0.63	0.82	0.3	178	5.2	0	2	27	0	0			0	2	0	2	0	2	830	0	0
1568	75	26.8	118	0	1	0	1	0	0	0	0	0	0	16	16	4	19	11	11.6	3.3	139	0.79	0.757478	0.7	179	7.55	0	16	21	0	0			0	16	0	16	0	16	649	0	0
1569	65		147	0	1	0	0	0	0	0	0	0	0	6	6	3.5	17	10	13.3	3.9	139	0.6	0.65	0.9	226	12.8	0	6	29	0	0			0	6	0	6	0	6	902	0	0
1570	63	27.6	147	0	0	0	0	0	0	0	0	0	0	5	5	4.5	535	324	13.1	4	141	0.72	0.774774	1.9	170	11.2	0	5	22	0	0			0	5	0	5	0	5	681	0	0
1571	72	23.5	116	1	0	0	0	0	0	0	0	0	0	2	2	4	89	145	13.9	4.1	137	0.73	1	1.8	182	9.3	0	2	23	0	0			0	2	0	2	0	2	706	0	0
1572	75	22	148	0	0	0	0	0	1	0	0	0	0	116	116	3.3	23	15	12.3	3.7	136	0.33	0.51	0.6	159	9.6	0	116	26	0	1			0	30	0	90	0	116	804	0	0
1573	74		116	1	0	0	0	0	0	0	0	0	0	2	2	3.9	262	534	13.1	3.9	139	1.04	0.98	1.6	144	7.94	0	2	27	0	0			0	2	0	2	0	2	840	0	0
1574	86	19.2	81	1	1	0	0	0	0	0	0	0	0	13	441	2.7	63	21	8.4	4.2	132	0.91	0.95874	2	110	19.6	0	13	14	1	1			0	30	0	90	0	365	441	0	0
1575	49	18	155	1	0	0	0	0	0	0	0	0	0	3	3	4.5	25	17	14.9	4.2	139	0.53	0.51	0.5	185	8.4	0	3	22	0	0			0	3	0	3	0	3	692	0	0
1576	52	30.1	123	1	0	0	0	0	0	1	0	0	0	2	2	4.5	44	55	16.8	4.3	138	0.43	1.05	0.5	158	9.2	0	2	28	0	0			0	2	0	2	0	2	868	0	0
1577	59	23.6	91	1	0	0	0	0	0	0	0	0	0	3	3	4.2	47	30	11.9	3.4	143	0.66	1.02487	0.5	168	4.5	0	3	24	0	0			0	3	0	3	0	3	734	0	1
1578	53	26.1	167	1	0	0	0	0	0	0	0	0	0	5	5	3.7	52	36	14.9	3.9	139	1.02	1.05	1.4	194	12.3	0	5	30	0	0			0	5	0	5	0	5	941	0	0
1579	73	22.2	127	1	1	0	0	0	0	0	0	0	1	4	4	3.7	30	29	13.4	4.1	139	0.5	0.63	0.8	151	8.1	0	4	22	0	0			0	4	0	4	0	4	690	0	1
1580	89	21.8	158	1	0	0	0	0	0	0	0	1	0	16	16	3.5	32	13	13.2	3.5	122	1.15	1.22	0.8	116	9.9	0	16	29	0	0			0	16	0	16	0	16	894	0	0
1581	71	22.9	105	0	0	0	0	0	0	0	0	0	0	16	16	3.9	229	79	12.9	3.8	141	0.6	0.759758	5.7	238	15.6	0	16	27	0	0			0	16	0	16	0	16	823	0	0
1582	70	20.4	133	0	0	0	0	0	0	0	0	0	0	9	9	4	25	8	14.6	4	141	0.32	0.25	1	166	7.9	0	9	0	1	0			1	9	1	9	1	9	9	0	0
1583	74	24.9	149	1	1	0	0	0	1	0	0	0	0	8	8	4.3	20	13	13.1	4.3	143	1.33	1.59	0.6	126	7.55	0	8	30	0	0			0	8	0	8	0	8	916	0	0
1584	89	24.3	153	1	0	0	1	0	0	0	0	0	0	18	18	4.5	20	19	12.9	4	138	1.24	1.6	0.4	136	9.6	0	18	31	0	0			0	18	0	18	0	18	959	0	0
1585	77	27.1	142	0	0	0	1	0	0	0	0	0	0	17	17	3.9	21	20	10.7	5	140	1.06	2.06	0.3	150	6.01	0	17	31	0	0			0	17	0	17	0	17	946	0	0
1586	77	23	120	1	0	0	1	0	1	0	0	0	0	5	5	3.6	22	30	13.7	4	138	0.83	0.7	0.4	118	10.17	0	5	31	0	0			0	5	0	5	0	5	955	0	0
1587	88	21.9	123	0	0	0	0	0	0	0	0	0	0	9	9	3.1	38	12	10.9	3.7	140	0.75	0.71	0.5	141	15	0	9	31	0	1			0	9	0	9	0	9	961	0	1
1588	73		122	1	0	0	1	0	0	0	0	0	0	14	14	3.3	13	11	13.3	4	133	1.04	0.93	1.3	211	12.88	0	14	0	1	1			1	14	1	14	1	14	14	0	0
1589	70	25.5	112	0	0	0	1	0	1	0	0	0	0	4	4	4	21	24	12.3	3.9	135	0.82	0.78	0.3	141	7.5	0	4	20	0	0			0	4	0	4	0	4	629	0	0
1590	79		101	0	0	1	0	0	1	0	0	0	0	26	26	3.7	19	9	8.3	4.3	140	0.65	0.82	0.4	113	9.3	0	26	23	0	0			0	26	0	26	0	26	707	0	0
1591	40	16.8	116	0	1	0	0	0	0	0	0	0	0	30	30	4.7	324	477	10.7	3.9	137	0.71	0.838179	4.9	247	2	0	30	29	0	0			0	30	0	30	0	30	907	0	0
1592	76	22.5	145	1	0	1	0	0	1	0	0	0	0	4	4	4.6	18	11	14.2	4.3	137	0.76	0.97	0.4	152	5.8	0	4	27	0	0			0	4	0	4	0	4	830	0	1
1593	39	28.9	112	1	0	0	1	0	1	0	0	0	1	7	7	4.5	21	26	13.9	3.9	141	1.09	1.02	0.5	127	9.03	0	7	27	0	0			0	7	0	7	0	7	840	0	0
1594	55		109	0	1	0	0	0	0	0	0	0	0	6	599	3.3	25	11	12.3	4	138	0.4	0.69	0.4	200	6.97	0	6	19	1	1			0	30	0	90	0	365	599	0	0
1595	60	18	93	0	1	0	0	0	1	0	0	1	0	7	228	3.7	21	9	9.5	4	134	0.71	0.7	0.3	118	3.21	0	7	7	1	0			0	30	0	90	1	228	228	0	0
1596	58	30	122	1	0	0	0	0	0	0	0	0	0	4	4	4	37	56	14.2	3.9	140	0.73	1.01	1.2	207	11.1	0	4	27	0	0			0	4	0	4	0	4	824	0	0
1597	86	24.7	115	0	1	0	0	0	0	0	0	0	0	14	78	3.3	17	11	10.7	4	142	0.77	0.739733	0.5	212	7.04	0	14	2	1	1			0	30	1	78	1	78	78	0	0
1598	67	24.5	123	1	1	0	1	0	1	0	0	0	0	2	2	3.6	21	80	13.1	4.5	141	1.05	0.993255	0.5	132	4.5	0	2	31	0	0			0	2	0	2	0	2	967	0	0
1599	70	25	130	1	0	0	0	0	0	0	0	0	0	4	4	4.2	18	11	13.8	4	140	1.03	1.17	1.5	153	7.9	0	4	31	0	0			0	4	0	4	0	4	957	0	0
1600	81	22.5	101	1	0	0	1	0	1	0	0	0	1	10	10	2.9	25	12	7.4	3	139	1.22	1	1.3	85	6.14	0	10	27	0	1			0	10	0	10	0	10	842	0	0
1601	89	19.7	187	0	0	0	0	0	0	0	0	0	0	8	8	3.7	21	8	11.1	4.5	136	0.51	0.92	0.7	145	7.3	0	8	29	0	0			0	8	0	8	0	8	896	0	0
1602	73	19.2	105	1	0	0	0	0	1	0	0	0	1	22	43	2.9	44	14	12.8	4.8	125	0.6	1.02	1.6	130	6.73	0	22	1	1	1			0	30	1	43	1	43	43	0	0
1603	19	21.4	157	1	0	0	0	0	0	0	0	0	0	3	3	4.7	19	13	15.5	4	140	0.73	1.23652	0.6	166	5.6	0	3	30	0	0			0	3	0	3	0	3	928	0	0
1604	54	22.8	160	1	0	0	0	0	0	0	1	0	0	4	4	4.8	510	114	14.5	4.4	139	0.95	1.03213	1.2	187	15.2	0	4	21	0	0			0	4	0	4	0	4	648	0	0
1605	77	20.9	133	1	0	0	1	0	1	0	0	0	0	4	247	3.4	52	83	12.5	4	137	0.66	0.78	0.8	179	7.8	0	4	8	1	0			0	30	0	90	1	247	247	0	0
1606	76	24.5	158	0	0	0	0	0	0	0	0	0	0	14	14	4.3	21	16	11.7	4.6	136	0.72	0.756978	0.4	199	5.7	0	14	23	0	0			0	14	0	14	0	14	727	0	0
1607	75	22.7	113	1	1	0	0	0	0	0	0	0	0	6	16	3.1	29	10	11.3	3.5	137	1.03	0.98	1.3	157	3.52	0	6	0	1	1			1	16	1	16	1	16	16	0	0
1608	61	27.8	143	0	1	0	0	0	1	0	0	0	0	5	5	4	56	59	11.3	3.8	138	0.8	0.8	0.8	140	6.54	0	5	21	0	0			0	5	0	5	0	5	656	0	0
1609	66	24.1	95	1	1	0	0	0	0	0	0	0	0	15	15	3.8	18	25	14.8	4.4	141	0.84	1.04	0.8	162	5.9	0	15	23	0	0			0	15	0	15	0	15	706	0	0
1610	74	23.1	151	1	0	0	1	0	1	0	0	0	0	2	608	4.2	35	31	13	3.5	140	0.98	0.977255	1.2	208	5.9	0	2	20	1	0			0	30	0	90	0	365	608	0	0
1611	64	30	105	1	0	0	0	0	1	0	0	0	0	3	3	4.4	18	32	14.5	4.5	137	1.24	1.00912	2	192	12.5	0	3	21	0	0			0	3	0	3	0	3	668	0	0
1612	60	15.8	138	1	0	0	0	0	0	0	0	1	0	44	73	2.9	40	40	12.4	4.9	130	0.47	1.01165	0.4	59	16.6	1	31	2	1	1	1	0	0	30	1	73	1	73	73	0	0
1613	72	21.9	137	1	0	0	0	0	0	0	0	0	0	13	13	4.6	21	19	15.3	3.9	144	0.75	0.94	0.8	243	9.3	0	13	31	0	0			0	13	0	13	0	13	967	0	0
1614	75	32.9	153	0	0	1	1	0	1	0	0	0	0	21	21	3.4	18	5	11.3	4.6	130	0.34	0.23	0.3	152	6.94	1	9	22	0	0	0		0	21	0	21	0	21	688	0	0
1615	68	22.6	132	0	0	0	0	0	0	0	0	0	0	15	15	3.8	20	15	10	3.3	142	0.51	0.49	0.6	194	13.1	1	6	25	0	0	0		0	15	0	15	0	15	775	0	0
1616	87	22.6	117	0	1	0	0	0	0	0	0	0	0	13	296	3.6	29	77	11.8	4.1	141	0.56	0.5	2.1	101	9.52	0	13	9	1	0			0	30	0	90	1	296	296	0	0
1617	79		117	1	0	0	0	0	0	0	0	0	0	4	4	3.9	16	16	13.7	3.9	140	0.67	0.964582	0.3	178	5.6	0	4	20	0	0			0	4	0	4	0	4	613	0	0
1618	74	24	100	0	1	0	1	0	0	0	0	0	1	6	6	3.7	111	66	10.6	3.9	138	0.62	0.84	0.7	139	6.8	0	6	20	0	0			0	6	0	6	0	6	627	0	0
1619	71	28	138	1	0	0	0	0	1	0	0	0	0	2	2	4.5	19	27	13	5.1	139	1.62	1.67	0.6	165	7.25	0	2	24	0	0			0	2	0	2	0	2	755	0	0
1620	71	17.2	100	0	1	0	0	0	0	0	0	0	0	9	9	3.7	25	6	10.8	3.9	143	0.57	0.61	0.7	185	2.9	0	9	20	0	0			0	9	0	9	0	9	631	0	0
1621	33		119	0	0	0	0	0	0	0	0	0	0	3	3	3.3	25	12	6.3	3.9	138	0.69	0.866637	0.7	265	18.5	0	3	26	0	1			0	3	0	3	0	3	820	0	0
1622	77	17.5	108	1	0	0	1	0	0	0	0	0	0	66	77	1.9	13	7	9.3	3.3	135	0.79	1.02	0.6	79	6.7	0	66	2	1	1			0	30	1	77	1	77	77	0	0
1623	58	20.3	146	1	0	0	0	0	0	0	0	0	0	2	2	4.3	18	15	16.1	4.7	143	0.87	0.61	0.8	227	6.2	0	2	22	0	0			0	2	0	2	0	2	671	0	0
1624	54	26.6	151	1	0	0	0	0	0	0	0	0	0	2	2	4.3	14	14	14.1			0.61	1.03011	0.4	167	5.3	0	2	20	0	0			0	2	0	2	0	2	616	0	0
1625	71	12.9	95	1	0	0	0	0	0	0	0	0	0	11	226	2.8	19	8	9	3.9	130	0.53	0.52	0.5	102	8.32	0	11	7	1	1			0	30	0	90	1	226	226	0	0
1626	46	29.3	116	0	0	0	0	0	0	0	0	0	0	16	16	4.4	17	8	10.5	4.5	141	0.7	0.56	0.8	184	5.56	0	16	30	0	0			0	16	0	16	0	16	938	0	0
1627	61	26.3	109	1	0	1	0	0	1	1	0	0	0	1	1	4.7	20	14	14.3	4.1	140	0.77	0.92	0.7	135	3.97	0	1	27	0	0			0	1	0	1	0	1	851	0	0
1628	55	26.6	136	1	0	1	0	0	0	0	0	0	0	19	19	4.5	32	42	16.4	4.4	139	0.75	1.02653	0.7	144	6.4	0	19	26	0	0			0	19	0	19	0	19	808	0	0
1629	67	24	94	1	0	0	1	0	1	0	0	0	0	6	333	3	21	19	14.1	4.4	135	0.89	1.18	1.4	91	6.7	0	6	10	1	1			0	30	0	90	1	333	333	0	0
1630	68	20.7	149	0	0	0	0	0	0	0	0	0	0	2	2	4.4	16	6	12.9	4.1	140	0.3	0.39	0.8	219	4	0	2	20	0	0			0	2	0	2	0	2	636	0	0
1631	80	20.9	212	0	0	0	1	0	0	0	0	0	0	9	516	4.2	32	23	9.8	4.6	143	0.51	0.59	1	99	20.2	0	9	16	1	0			0	30	0	90	0	365	516	0	0
1632	46	24.4	133	1	0	0	0	0	0	0	0	0	0	2	2	4.5	22	12	15.5	4.5	140	0.71	1.05871	0.5	201	6.85	0	2	20	0	0			0	2	0	2	0	2	628	0	1
1633	54	24.6	126	0	0	0	0	0	1	0	1	0	0	2	2	4.8	28	21	13.1	4.2	142	0.3	0.58	0.3	170	4.4	0	2	21	0	0			0	2	0	2	0	2	649	0	0
1634	50	23.7	131	0	0	0	0	0	0	0	0	0	0	3	3	3.7	16	10	11.9	4.1	137	0.76	0.807678	0.4	172	10.51	0	3	21	0	0			0	3	0	3	0	3	651	0	0
1635	84	19.6	136	0	0	0	0	0	1	0	0	0	0	7	7	4	54	33	9.3	3.9	140	0.65	0.71	0.3	141	5.5	0	7	20	0	0			0	7	0	7	0	7	608	0	0
1636	40	23.2	126	0	0	0	0	0	0	0	0	0	0	3	3	4.4	23	24	13.7			0.54	0.73	0.8	208	8.8	0	3	20	0	0			0	3	0	3	0	3	630	0	0
1637	72	25	117	1	1	0	0	0	1	0	0	0	0	14	14	4.2	17	21	13.4	4.2	138	0.72	0.74	0.8	210	11.62	0	14	27	0	0			0	14	0	14	0	14	831	0	0
1638	81	23.9	110	0	0	0	0	0	0	0	0	0	0	7	7	3.6	37	46	12.1	4.2	136	0.78	1.03	0.4	157	8.26	0	7	20	0	0			0	7	0	7	0	7	614	0	0
1639	50	25.2	140	1	0	0	0	0	0	0	0	0	0	13	13	4.3	29	20	15	3.7	138	0.64	1.04696	1.3	179	7.1	0	13	25	0	0			0	13	0	13	0	13	764	0	0
1640	62	22.5	155	1	0	1	0	0	1	0	0	0	0	11	11	4.7	30	43	14.5	3.8	136	0.84	0.99	0.5	181	8.1	0	11	21	0	0			0	11	0	11	0	11	654	0	0
1641	68	29.6	104	0	1	0	1	0	0	0	0	0	0	10	10	2.9	24	14	13.5	3.7	138	0.5	0.81	0.3	146	5.91	0	10	20	0	1			0	10	0	10	0	10	627	0	0
1642	85	22.1	123	0	1	0	0	0	1	0	0	0	0	2	2	3.8	25	12	8.9	4.3	138	1.95	1.87	0.4	173	3.8	0	2	28	0	0			0	2	0	2	0	2	855	0	1
1643	62		91	0	0	0	1	0	1	0	0	0	0	4	4	3.6	30	52	11.8	3.5	142	1.08	0.84	0.5	142	21.5	0	4	24	0	0			0	4	0	4	0	4	745	0	0
1644	46	25.5	111	0	0	0	0	0	0	0	0	0	0	3	3	4.6	19	17	12.8	3.8	140	0.6	0.62	0.5	155	5.4	0	3	20	0	0			0	3	0	3	0	3	638	0	0
1645	69	18	114	0	0	0	0	0	0	0	0	0	0	2	2	3.4	15	10	12.2			0.52	0.56	0.5	193	3.1	0	2	25	0	0			0	2	0	2	0	2	780	0	0
1646	56	20.9	119	1	0	0	0	0	0	0	0	0	0	11	11	3.7	45	31	15.5	3.8	141	0.46	1.01	1.6	125	7.4	0	11	28	0	0			0	11	0	11	0	11	869	0	0
1647	81	15.4	102	0	0	0	0	1	1	0	0	0	0	34	75	3.2	14	6	9.1	3.6	144	0.57	0.42	0.4	142	5.9	0	34	2	1	1			0	30	1	75	1	75	75	0	0
1648	22	21.7	134	1	0	0	0	0	0	0	0	0	0	7	7	4.4	23	37	17.7	4.2	138	0.91	1.20698	0.6	168	9.81	0	7	25	0	0			0	7	0	7	0	7	761	0	0
1649	66	26.1	139	0	0	0	0	0	1	0	0	0	0	8	8	4.5	20	24	12.7	3.7	139	0.36	0.769067	0.3	175	5.2	0	8	29	0	0			0	8	0	8	0	8	905	0	0
1650	70	22.6	109	1	1	0	0	0	0	0	0	0	0	9	9	4.1	21	10	11.5	4.4	138	1.23	1.35	0.3	172	5.8	1	3	25	0	0	0		0	9	0	9	0	9	777	1	0
1651	64	26	138	0	1	0	0	0	0	0	0	0	0	6	6	3.7	23	31	12.5	4.3	138	0.45	0.63	1.2	172	16.5	0	6	23	0	0			0	6	0	6	0	6	719	0	0
1652	73	28.1	141	0	1	0	1	0	0	0	0	0	0	15	15	3.9	21	25	10.6	4.7	133	0.49	0.755895	0.5	208	9.1	0	15	22	0	0			0	15	0	15	0	15	697	0	0
1653	65	27.5	118	0	1	0	0	0	0	0	0	0	0	4	4	4	23	30	14.4	4.3	143	0.6	0.7	0.6	210	5.29	0	4	27	0	0			0	4	0	4	0	4	848	0	0
1654	63	20.1	126	0	1	0	0	0	1	0	0	0	0	5	5	4	18	7	12	4.3	137	0.6	0.87	0.7	184	7.8	0	5	24	0	0			0	5	0	5	0	5	753	0	1
1655	65	18.4	147	1	0	0	0	0	0	0	0	0	0	11	498	3.2	77	35	11.5	3.5	139	0.4	0.998938	0.9	114	14	0	11	16	1	1			0	30	0	90	0	365	498	0	0
1656	67	26.8	123	0	0	0	0	0	0	0	0	0	0	2	2	4	17	17	13.4	3.7	141	0.62	0.766892	0.8	214	7.01	0	2	23	0	0			0	2	0	2	0	2	721	0	0
1657	59	28.3	143	1	0	0	0	0	1	1	0	0	0	2	2	4.6	24	38	14.9	4.2	139	0.7	0.96	0.5	214	8.98	0	2	26	0	0			0	2	0	2	0	2	804	0	0
1658	71	22.7	127	0	0	0	0	0	1	0	0	0	0	2	2	4.6	30	20	11.5	4	138	0.42	0.66	0.3	165	5.52	0	2	27	0	0			0	2	0	2	0	2	846	0	0
1659	56	31.8	120	1	0	0	0	0	0	0	0	0	0	1	1	4.5	29	74	13.9	4.2	141	0.67	0.96	0.3	117	39.3	0	1	22	0	0			0	1	0	1	0	1	679	0	0
1660	49	26.6	130	1	0	1	0	0	0	0	0	0	0	4	4	4.8	21	33	16.1	3.3	142	0.7	1.04933	1.2	199	7.3	0	4	29	0	0			0	4	0	4	0	4	895	0	0
1661	76	21.5	116	1	1	0	0	0	0	0	0	0	0	4	101	2.5	36	36	12.1	3.4	132	0.75	0.7	0.5	119	15.7	0	4	3	1	1			0	30	0	90	1	101	101	0	0
1662	44	21.2	96	0	0	0	0	0	0	0	0	0	0	11	11	4	14	10	11.9	4.1	139	0.77	0.7	0.6	176	3.23	0	11	30	0	0			0	11	0	11	0	11	919	0	0
1663	73	21.6	101	1	1	0	1	0	1	0	0	0	0	2	143	4.1	20	15	14.2	4.9	129	0.72	1	0.8	128	4.5	0	2	4	1	0			0	30	0	90	1	143	143	0	0
1664	74	16.1	125	1	0	0	0	0	0	0	0	0	0	10	394	3.5	20	24	7.9	4.6	133	1.25	0.975116	0.6	133	12.9	1	3	12	1	0	0		0	30	0	90	0	365	394	0	1
1665	79	23.9	160	0	0	1	0	0	0	0	0	0	0	4	4	4.6	20	22	13	4.4	140	0.53	0.745722	0.9	196	5.8	0	4	25	0	0			0	4	0	4	0	4	783	0	0
1666	64	20.5	136	0	0	0	0	0	1	0	0	0	0	18	18	3.5	31	28	9.3	4.9	138	2.34	2.74	0.6	162	7.6	0	18	27	0	0			0	18	0	18	0	18	827	0	1
1667	53	24.2	134	1	0	0	0	0	0	0	0	0	0	2	2	4	18	6	14	5	140	0.82	0.92	1	140	9	0	2	22	0	0			0	2	0	2	0	2	695	0	0
1668	79	25	127	0	0	0	1	0	1	1	0	0	0	3	3	4	418	82	13.2	4.3	138	0.57	0.72	0.8	133	12.02	0	3	23	0	0			0	3	0	3	0	3	721	0	0
1669	76	22.6	106	1	0	1	0	0	0	0	0	0	0	6	6	4.1	31	32	13.1	4.4	137	0.71	0.972631	0.3	204	9	0	6	29	0	0			0	6	0	6	0	6	900	0	0
1670	43	17.1	102	0	0	0	0	0	0	0	0	0	0	7	7	3.5	21	6	12.1	3.5	136	0.28	0.829816	0.3	157	11.7	0	7	22	0	0			0	7	0	7	0	7	682	0	0
1671	59	27	112	1	0	0	1	0	0	0	0	0	0	5	5	3.8	13	6	13.8	4.8	141	0.55	0.77	0.5	158	5.93	0	5	20	0	0			0	5	0	5	0	5	630	0	0
1672	78	17.9	103	1	1	0	1	0	0	0	0	0	0	23	209	3.6	282	320	9.3	4	127	0.77	0.966571	8.2	129	7.5	0	23	6	1	0			0	30	0	90	1	209	209	0	0
1673	43	24.5	100	0	0	0	0	0	0	0	0	0	0	5	5	3.6	15	14	10.5	3.7	140	0.47	0.54	1	169	10.26	0	5	30	0	0			0	5	0	5	0	5	940	0	0
1674	77		133	0	1	0	0	0	0	0	0	0	0	8	8	3.5	32	10	11.5	4.1	140	0.81	1.06	0.5	157	5.7	1	8	30	0	0	0		0	8	0	8	0	8	916	0	0
1675	72	29.6	134	0	1	0	0	0	0	0	0	1	0	9	9	4.1	25	13	9.1	4.1	141	0.55	0.94	0.3	180	5.5	0	9	28	0	0			0	9	0	9	0	9	873	0	0
1676	57	17.1	129	0	0	0	0	0	0	0	0	0	0	3	3	4	8	7	11.9	4.2	136	0.49	0.63	0.5	134	11.6	0	3	20	0	0			0	3	0	3	0	3	634	0	0
1677	89	20.6	147	1	0	0	0	0	0	1	0	0	0	2	2	4.4	23	16	13.8	4.1	140	0.49	0.945525	0.4	178	6.7	0	2	20	0	0			0	2	0	2	0	2	629	0	0
1678	55	22.4	123	0	0	0	0	0	0	0	0	0	0	3	3	3.9	30	22	11.2	4.1	138	0.73	0.72	1.1	177	8.06	0	3	31	0	0			0	3	0	3	0	3	942	0	1
1679	71	20.7	101	1	1	0	1	0	0	0	0	0	0	11	24	3.6	14	15	14.9	3.8	142	0.65	0.58	1.4	152	4.33	0	11	0	1	0			1	24	1	24	1	24	24	0	1
1680	73	28.4	137	0	1	0	0	0	0	0	0	0	0	10	680	3.8	19	11	16.9	4.4	137	0.66	0.761571	0.5	194	4.65	0	10	22	1	0			0	30	0	90	0	365	680	0	0
1681	73	21.1	93	1	0	0	0	0	1	0	1	0	0	5	5	4.2	46	36	14	4	137	0.88	0.98	0.4	154	11.4	0	5	23	0	0			0	5	0	5	0	5	702	0	0
1682	62	23.2	130	1	0	0	0	0	0	0	0	0	0	1	1	4.4	25	17	14.6	4.4	139	0.86	0.94	0.5	163	3.22	0	1	31	0	0			0	1	0	1	0	1	966	0	1
1683	85	23	151	0	0	0	0	0	0	0	0	0	0	9	9	3.8	20	9	11.1	3.5	138	0.72	0.58	0.5	203	11	0	9	27	0	0			0	9	0	9	0	9	852	0	0
1684	61	28.4	135	1	0	0	0	0	0	0	0	0	0	11	11	3.6	29	31	11.3	3.9	141	0.47	0.81	0.6	151	11.57	0	11	20	0	0			0	11	0	11	0	11	616	0	0
1685	52	22	128	0	1	0	1	0	0	0	0	0	0	4	372	4.1	28	46	14.1	3.5	135	0.41	0.53	1.1	196	8.9	0	4	12	1	0			0	30	0	90	0	365	372	0	1
1686	58	28.7	137	1	0	0	0	0	0	0	0	0	0	3	3	4.6	22	18	16.2	4.5	140	0.6	1.0179	0.6	210	5.5	0	3	29	0	0			0	3	0	3	0	3	909	0	0
1687	73	22.6	97	0	0	0	1	0	0	0	0	0	0	7	7	3.6	26	39	13.6	3.5	137	0.59	0.755508	1.4	208	18.9	0	7	23	0	0			0	7	0	7	0	7	719	0	0
1688	74	24.6	102	1	0	1	0	0	1	0	0	0	0	9	9	3.5	17	18	11	3.9	142	1.05	1.1	0.3	171	7.4	0	9	29	0	0			0	9	0	9	0	9	883	0	0
1689	73	26.9	106	1	1	0	1	0	0	0	0	0	0	18	51	3.6	20	23	8.3	4.5	137	1.35	1.16	0.6	108	7.9	0	18	1	1	0			0	30	1	51	1	51	51	0	0
1690	62	23.1	167	0	0	0	0	0	0	0	0	0	0	7	7	4.5	30	16	13.3	4.6	140	0.93	0.77649	0.6	219	12	0	7	24	0	0			0	7	0	7	0	7	742	0	0
1691	65	22.7	154	0	0	0	0	0	0	0	0	0	0	1	1	4.3	26	14	13.6	4.8	137	0.79	0.771228	0.4	167	14	0	1	28	0	0			0	1	0	1	0	1	861	0	0
1692	56	23.2	158	0	0	0	1	0	0	0	0	0	0	7	7	4.9	28	15	14.6	4.5	142	0.69	0.84	0.8	233	7.44	0	7	31	0	0			0	7	0	7	0	7	948	0	0
1693	76	28.9	147	0	0	0	0	0	0	1	0	0	0	7	7	2.9	22	15	9.2	3.6	135	0.58	0.56	0.5	128	11.21	0	7	31	0	1			0	7	0	7	0	7	949	0	0
1694	39	19.3	116	0	0	0	0	0	0	0	0	0	0	2	2	4.1	18	8	11.6	3.6	138	0.81	0.84	0.3	119	5.35	0	2	26	0	0			0	2	0	2	0	2	813	0	0
1695	77		114	0	1	0	1	0	0	0	0	0	0	4	789	3.7	24	9	8.9	4.1	132	0.44	0.6	0.6	143	8.1	0	4	25	1	0			0	30	0	90	0	365	789	0	0
1696	43		108	0	0	0	0	0	0	0	0	0	0	4	4	4.4	18	14	15	4.4	141	0.56	0.836718	0.7	196	22.6	0	4	21	0	0			0	4	0	4	0	4	659	0	0
1697	46	33.2	144	1	0	0	0	0	1	1	0	0	0	2	2	4.2	29	55	15.4	3.7	143	0.93	1.09	0.6	161	6.82	0	2	23	0	0			0	2	0	2	0	2	707	0	0
1698	77	26.2	142	1	1	0	0	0	1	0	0	0	0	4	4	4.3	38	26	13.2	4.1	141	0.86	1.12	0.3	145	5.5	0	4	26	0	0			0	4	0	4	0	4	812	0	0
1699	76	31.8	133	0	0	0	1	0	1	1	0	0	0	2	2	4.4	20	16	13.5	3.9	139	0.41	0.64	0.6	171	5.9	0	2	20	0	0			0	2	0	2	0	2	616	0	1
1700	59	19.9	122	0	0	0	1	0	0	0	0	0	0	6	6	4.1	23	21	12.5	4.4	138	0.45	0.53	0.7	215	7.3	0	6	30	0	0			0	6	0	6	0	6	941	0	0
1701	71	17.4	92	1	0	0	0	0	0	0	0	0	0	13	13	3.7	18	22	12.8	3.9	133	0.54	0.982536	3.2	166	16.3	0	13	24	0	0			0	13	0	13	0	13	751	0	1
1702	35	27.1	128	0	0	0	0	0	0	0	0	0	0	4	4	3.3	17	10	13	4	139	0.31	0.858374	0.6	240	7.7	0	4	25	0	1			0	4	0	4	0	4	770	0	0
1703	71		136	1	0	0	1	0	0	0	0	0	0	4	4	4.6	23	22	17.2	4.7	136	0.73	0.982193	0.7	204	9.3	0	4	26	0	0			0	4	0	4	0	4	821	0	0
1704	81	22.2	140	0	0	0	1	0	0	0	0	0	0	4	4	3.5	11	9	9.5	4.5	139	0.55	0.742521	0.5	139	12.1	0	4	23	0	0			0	4	0	4	0	4	710	0	0
1705	64	18.8	160	1	0	0	0	0	1	0	0	0	0	6	6	4.7	28	29	13.8	2.9	135	0.59	1.00906	0.6	137	7	0	6	27	0	0			0	6	0	6	0	6	844	0	0
1706	38	18.7	140	1	1	0	0	0	0	0	0	0	0	4	91	4	13	7	12.9	3.7	136	0.53	0.63	0.6	161	5.85	0	4	3	1	0			0	30	0	90	1	91	91	0	0
1707	58	36.5	157	0	0	0	1	0	1	0	0	1	0	2	2	4	57	18	13.1	3.6	141	0.51	0.88	0.3	167	8.6	0	2	22	0	0			0	2	0	2	0	2	691	0	0
1708	84	23.1	166	0	0	0	0	0	0	0	0	0	0	12	12	3	53	13	12.3	3.5	142	0.46	0.737891	0.8	105	12.9	0	12	25	0	1			0	12	0	12	0	12	773	0	1
1709	49	30.5	150	1	1	0	0	0	0	0	0	0	0	4	4	4.2	1058	786	14			0.98	0.93	19	102	6.02	0	4	27	0	0			0	4	0	4	0	4	833	0	0
1710	60	27.2	112	1	0	0	1	0	0	0	0	0	0	5	5	4.1	19	21	15.3	3.9	139	0.68	1.01262	0.8	192	6.2	0	5	23	0	0			0	5	0	5	0	5	710	0	0
1711	78	25.3	165	1	0	0	0	0	1	0	0	0	0	3	3	4.3	21	12	14.2	3.9	141	0.71	0.94	0.6	179	10.4	0	3	21	0	0			0	3	0	3	0	3	666	0	0
1712	73	18.6	141	1	0	0	0	0	0	0	0	0	0	2	2	2.6	37	11	11.3	5.2	125	1.26	1.34	0.3	127	5.6	0	2	29	0	1			0	2	0	2	0	2	887	0	0
1713	74	20.9	127	0	0	1	1	0	1	0	0	0	0	8	8	3.4	14	8	11.1	3.4	132	0.44	0.65	0.7	155	14.4	0	8	26	0	0			0	8	0	8	0	8	811	0	1
1714	89	16	101	1	0	0	0	0	0	0	0	0	0	13	788	2.9	19	11	11.9	3.6	138	1.18	2.16	0.7	73	16.93	0	13	25	1	1			0	30	0	90	0	365	788	0	0
1715	70	21	160	1	0	0	1	0	1	0	0	0	0	9	9	4.4	53	40	13.7	3.2	139	0.1	0.16	1.3	186	23.2	0	9	30	0	0			0	9	0	9	0	9	919	0	0
1716	81	21.4	190	0	0	0	0	0	0	0	1	0	0	4	4	4.2	21	10	12.5	4	139	0.85	0.74235	0.3	280	8	0	4	27	0	0			0	4	0	4	0	4	836	0	0
1717	79	15.6	130	1	1	0	1	0	0	0	0	0	0	1	362	4	12	6	10.6	4.2	137	1.01	0.964222	0.4	148	4.8	0	1	11	1	0			0	30	0	90	1	362	362	0	0
1718	64	26.2	137	0	0	0	1	0	0	0	0	0	0	19	19	4.5	23	25	13.9	3.3	137	0.57	0.778205	0.9	182	7.1	0	19	31	0	0			0	19	0	19	0	19	948	0	0
1719	63	27	124	0	0	0	0	0	1	0	0	0	0	1	1	4.9	31	34	12.9	4.3	140	0.6	0.776283	0.4	171	4.55	0	1	29	0	0			0	1	0	1	0	1	886	0	0
1720	70	21.9	180	0	0	0	0	0	0	0	0	0	0	3	3	4.1	23	7	13	4.4	141	0.52	0.761754	0.4	216	8.6	0	3	22	0	0			0	3	0	3	0	3	674	0	0
1721	79	23	149	0	0	1	0	0	0	0	0	0	0	10	10	4	23	24	12	4	144	0.62	0.81	0.4	186	5.5	0	10	26	0	0			0	10	0	10	0	10	803	0	0
1722	76	25.3	116	0	0	0	1	0	1	0	0	0	0	4	4	3.7	25	29	11.6	5.3	132	1.06	1.02	0.4	166	11.7	0	4	21	0	0			0	4	0	4	0	4	657	0	0
1723	83	26	140	1	1	0	0	0	0	0	0	0	0	13	13	4.5	21	26	13.3	4.9	139	2.09	2.39	0.3	217	8.7	0	13	20	0	0			0	13	0	13	0	13	621	0	0
1724	56	24.3	167	1	0	0	1	0	0	0	0	0	0	4	4	3.9	23	34	14.2	4.4	140	0.68	0.92			9.3	0	4	24	0	0			0	4	0	4	0	4	753	0	0
1725	60	19.5	120	0	0	0	0	0	0	0	0	0	0	7	7	3.3	12	9	9.8	3.1	140	0.86	0.9	0.4	202	9.28	0	7	31	0	1			0	7	0	7	0	7	945	0	0
1726	70	25.8	139	0	0	0	0	0	0	0	0	0	0	1	1	4.1	21	25	12.8	4.2	140	0.65	0.760345	0.7	164	4.2	0	1	23	0	0			0	1	0	1	0	1	705	0	1
1727	75	27.7	122	1	0	0	0	0	1	0	0	0	0	3	3	4.2	21	16	14.3	3.9	139	0.69	0.76	0.3	137	7.5	0	3	23	0	0			0	3	0	3	0	3	708	0	1
1728	57	23.2	122	1	0	0	1	0	0	0	0	0	1	13	13	3.7	12	11	14.1	4.9	136	0.93	0.98	0.7	148	10.99	0	13	31	0	0			0	13	0	13	0	13	962	0	0
1729	53	22.1	110	0	0	0	0	0	0	0	0	0	0	3	3	4.1	24	26	11.6	4.4	138	0.41	0.64	0.2	222	6.9	0	3	26	0	0			0	3	0	3	0	3	810	0	0
1730	32	18.9	102	1	0	0	0	0	0	0	0	0	0	7	7	4.2	18	23	16	4.3	141	0.93	0.93	0.8	173	7.4	0	7	25	0	0			0	7	0	7	0	7	762	0	0
1731	78	26.4	126	0	0	0	0	0	0	0	0	0	0	15	15	3.1	22	14	12.2	4.3	138	0.71	0.89	0.6	163	7.75	0	15	29	0	1			0	15	0	15	0	15	883	0	0
1732	76	19.6	147	0	0	0	0	0	0	0	0	0	0	4	4	3.5	19	26	11	4	136	0.52	0.47	0.6	192	4.7	0	4	23	0	0			0	4	0	4	0	4	717	0	0
1733	69	25.6	95	1	0	0	1	0	1	0	0	0	0	9	9	3.4	50	34	11.7	3.4	133	1.99	0.89	0.7	94	8.2	1	0	21	0	0	0		0	9	0	9	0	9	660	1	0
1734	60	23.9	122	0	0	0	0	0	0	0	0	0	0	1	1	4.4	24	26	12.8			0.45	0.61	0.9	264	5.2	0	1	26	0	0			0	1	0	1	0	1	805	0	0
1735	52	21.6	157	1	1	0	0	0	1	0	0	0	0	9	9	4.3	24	19	14.1	4.1	138	1.35	1.21	1.2	165	4.4	0	9	28	0	0			0	9	0	9	0	9	862	0	0
1736	57	24.5	159	0	0	0	0	0	0	0	0	0	0	1	1	4.5	28	15	12.3	4.2	141	0.57	0.794376	0.4	181	7.2	0	1	28	0	0			0	1	0	1	0	1	880	0	0
1737	73	23.5	124	0	0	0	1	0	0	0	0	0	0	4	4	3.7			12.1	3.7	138	0.61	0.78			7.2	0	4	24	0	0			0	4	0	4	0	4	755	0	0
1738	69	29.2	114	1	0	0	1	0	0	0	0	0	0	3	3	4	30	20	12.7	3.9	142	1.56	1.37	0.7	148	3.8	0	3	31	0	0			0	3	0	3	0	3	965	0	0
1739	84	26.5	122	0	0	0	0	0	1	0	0	0	0	8	8	3.8	23	12	9.8	3.5	139	0.85	0.68	0.7	155	11.2	0	8	22	0	0			0	8	0	8	0	8	679	0	0
1740	66		126	1	0	0	0	0	1	0	0	0	0	1	1	4.1	39	35	14.8	4.4	141	0.56	0.996877	0.6	152	5.12	0	1	25	0	0			0	1	0	1	0	1	787	0	0
1741	54	19	116	0	0	0	0	0	0	0	0	0	0	3	3	4.9	24	22	14.8	3.7	141	0.36	0.39	0.5	207	5.63	0	3	28	0	0			0	3	0	3	0	3	874	0	0
1742	63	24.1	121	0	0	0	0	0	0	0	0	0	0	3	3	4.3	30	37	11.5	4.1	140	0.74	0.774645	0.3	274	7.93	0	3	25	0	0			0	3	0	3	0	3	769	0	0
1743	73	23.7	149	0	1	0	0	0	0	0	0	0	0	10	10	3.8	22	14	11.8	5.5	139	1.31	1.44	0.4	274	6.89	0	10	25	0	0			0	10	0	10	0	10	775	0	0
1744	54	28.4	106	1	0	0	0	0	0	0	0	0	1	1	1	4.5	27	23	15	4.3	139	0.79	1.02	0.8	112	5.4	0	1	28	0	0			0	1	0	1	0	1	881	0	0
1745	75	21.9	109	1	1	0	1	0	1	0	0	0	0	5	5	3.9	13	6	10.8	3.8	143	0.78	1.19	0.4	113	3.3	0	5	20	0	0			0	5	0	5	0	5	631	0	0
1746	69	28.8	118	0	0	0	0	0	0	0	0	0	0	3	3	3.3	91	53	13	3.7	133	0.53	0.71	1	152	9.98	0	3	25	0	1			0	3	0	3	0	3	774	0	0
1747	90	17.7	152	1	1	0	0	0	0	0	0	0	0	14	39	2.6	19	15	9.5	4.3	131	0.54	0.62	0.5	114	5.7	0	14	1	1	1			0	30	1	39	1	39	39	0	0
1748	78	22.2	150	1	0	0	0	0	1	0	0	0	0	6	330	4.3	19	8	14.7	4.2	138	0.81	1.07	0.3	216	6.6	0	6	10	1	0			0	30	0	90	1	330	330	0	0
1749	75	23.2	148	1	1	0	1	0	0	0	0	0	1	5	144	3.8	72	24	11	4.7	141	1.18	1.32	0.8	201	3.3	0	5	4	1	0			0	30	0	90	1	144	144	0	0
1750	64	25.9	109	0	0	0	0	0	0	0	0	0	0	6	6	3.5	27	28	11.1	3.5	140	0.6	0.67	0.9	130	12.4	0	6	29	0	0			0	6	0	6	0	6	897	0	0
1751	20		129	0	0	0	0	0	0	0	0	0	0	4	4	5.1	19	12	13.4	3.9	138	0.39	0.947915	0.5	154	8.3	0	4	30	0	0			0	4	0	4	0	4	917	0	0
1752	83	19	167	0	0	0	0	0	1	0	0	0	0	12	12	4.4	20	26	13.2	4.2	138	0.56	0.739444	1.4	176	11	0	12	26	0	0			0	12	0	12	0	12	807	0	0
1753	71	15.5	106	1	1	0	0	0	1	0	0	0	0	7	46	3.1	9	7	9.7	3.1	139	1.83	1.73	0.3	201	12.41	0	7	1	1	1			0	30	1	46	1	46	46	0	0
1754	78	24.5	137	1	0	0	0	0	0	0	0	0	1	2	2	3.6	27	6	12.2	4.4	142	1.92	2.14	0.2	204	5.7	0	2	23	0	0			0	2	0	2	0	2	728	0	0
1755	71	23.5	119	0	1	0	1	0	0	0	0	0	0	2	2	4.2	17	17	11.4	4	139	0.56	0.68	0.5	179	4.5	0	2	28	0	0			0	2	0	2	0	2	855	0	0
1756	65	28.2	160	1	0	0	0	0	1	0	0	0	1	7	7	3.9	32	36	13.4	4.7	136	0.69	0.66	0.5	158	9.4	0	7	23	0	0			0	7	0	7	0	7	707	0	0
1757	62	22.6	158	1	0	0	0	0	0	0	0	0	0	8	8	4.8	25	21	15.2	4.9	141	0.84	1.00596	0.7	157	9.2	0	8	25	0	0			0	8	0	8	0	8	783	0	0
1758	78	24.2	140	1	1	0	0	0	0	0	0	0	0	6	6	4.5	19	18	13.5	4.3	138	0.99	1.22	0.3	186	7.8	0	6	23	0	0			0	6	0	6	0	6	719	0	0
1759	71	22.4	116	1	0	0	0	0	0	0	0	0	0	31	31	3	13	10	12.9	3.4	136	0.45	0.59	0.6	101	9.49	0	31	23	0	1			0	30	0	31	0	31	714	0	0
1760	80	21.6	147	1	1	0	0	0	0	0	0	0	1	2	2	3.9	56	56	11.7	4.2	140	0.5	0.77	0.5	165	2.2	0	2	20	0	0			0	2	0	2	0	2	610	0	0
1761	73	29.3	136	0	0	0	1	0	1	0	0	0	0	9	9	4	19	18	12.3	4.3	140	0.69	0.755132	0.4	155	7.1	0	9	20	0	0			0	9	0	9	0	9	629	0	0
1762	71	28.6	140	1	1	0	0	0	1	0	0	0	0	54	54	2.6	23	17	10	4.7	139	0.69	0.93	0.9	84	7	0	54	20	0	1			0	30	0	54	0	54	618	0	0
1763	83	22.5	101	1	0	0	0	0	0	0	0	0	0	8	8	4.3	18	9	12.6	4.3	141	1.38	1.26	0.8	235	5.85	1	6	26	0	0	0		0	8	0	8	0	8	804	0	1
1764	74	23.7	101	0	1	0	1	0	1	0	0	0	0	36	400	3.1	45	8	6.9	4.4	137	0.61	0.64	2.2	73	2.68	0	36	13	1	1			0	30	0	90	0	365	400	0	0
1765	78	18.9	140	0	0	1	0	0	0	0	0	0	0	16	16	4	22	6	14.4	3.8	140	0.38	0.746972	0.6	190	5.7	0	16	24	0	0			0	16	0	16	0	16	748	0	1
1766	51	24.4	104	0	0	0	0	0	0	0	0	0	0	5	5	3.9	51	42	12	4	140	0.54	0.61	0.7	144	7.5	0	5	25	0	0			0	5	0	5	0	5	773	0	0
1767	82		148	0	0	1	0	0	0	0	0	0	0	6	6	4.2	47	26	11.7	4.6	135	0.56	0.740994	0.6	172	5.8	0	6	28	0	0			0	6	0	6	0	6	866	0	0
1768	71		118	0	1	0	1	0	0	0	0	0	0	20	20	3.6	29	26	11	4.9	136	0.75	0.62	0.2	150	7.6	0	20	28	0	0			0	20	0	20	0	20	873	0	0
1769	44	16.9	96	0	0	0	0	0	0	0	0	0	0	9	9	3.6	14	12	12.4	4	139	0.55	0.39	0.5	199	7.59	0	9	29	0	0			0	9	0	9	0	9	889	0	0
1770	51	26.4	148	0	0	0	1	0	0	0	0	0	0	8	8	4	25	39	13.1	3.7	139	0.82	0.811621	0.7	276	5.8	0	8	25	0	0			0	8	0	8	0	8	777	0	0
1771	63	25.2	138	0	0	0	0	0	0	0	0	0	0	8	8	4.1	24	19	11.6	4.2	139	0.72	1	0.6	155	12.43	0	8	25	0	0			0	8	0	8	0	8	764	0	1
1772	86	22.7	136	0	0	0	1	0	0	0	0	0	0	3	3	3.9	17	9	14	5.4	137	0.67	0.58	0.4	170	13.98	0	3	25	0	0			0	3	0	3	0	3	768	0	0
1773	71		113	1	0	0	0	0	1	0	0	0	0	2	2	4.4	21	18	14.8	4.2	147	0.97	0.982239	1	194	6.6	0	2	26	0	0			0	2	0	2	0	2	797	0	0
1774	25	21.6	119	0	0	0	0	0	0	0	0	0	0	8	8	4.1	16	9	15	4	140	0.68	0.910404	0.3	194	9.61	0	8	26	0	0			0	8	0	8	0	8	811	0	0
1775	56	19.4	106	1	1	0	0	0	0	0	0	1	0	120	172	3.9	14	13	11.7	4.4	142	0.51	0.53	0.5	171	5.9	1	57	5	1	0	1		0	30	0	90	1	172	172	0	0
1776	70	26.8	123	1	1	0	0	0	0	0	0	0	0	16	52	3.6	24	10	12.7	4	136	1.45	1.34	0.4	187	14.7	0	16	1	1	0			0	30	1	52	1	52	52	0	0
1777	87	22.1	168	1	0	0	0	0	1	0	0	0	0	16	16	2.5	104	123	11.4	3.4	136	1.03	1.1	1.2	111	8.53	0	16	24	0	1			0	16	0	16	0	16	739	0	0
1778	67	19.4	129	0	0	0	1	0	1	0	0	0	0	1	1	4.7	23	13	12.6	3.9	139	0.86	0.87	0.5	208	4.5	0	1	25	0	0			0	1	0	1	0	1	777	0	0
1779	70	23.3	133	1	1	0	0	0	0	0	0	0	1	4	4	4.1	41	28	13.1	4.1	142	0.57	0.86	0.6	129	3	0	4	20	0	0			0	4	0	4	0	4	620	0	0
1780	78	20.1	162	1	0	0	0	0	1	0	0	0	0	5	5	4.3	31	16	12.6	4.8	138	1.23	1.15	0.5	148	7.5	0	5	30	0	0			0	5	0	5	0	5	933	0	0
1781	73	22.9	107	0	0	0	1	0	0	0	0	0	0	17	17	2.9	24	16	7.3	2.9	142	0.89	1.32	0.4	134	6.22	0	17	31	0	1			0	17	0	17	0	17	968	0	0
1782	77	22.1	142	0	1	0	0	0	1	0	0	0	0	16	16	4.8	18	17	12.7	4.3	142	0.39	0.63	0.4	137	5.5	0	16	23	0	0			0	16	0	16	0	16	708	0	0
1783	48	19.8	102	0	0	0	0	0	0	0	0	0	0	3	3	3.3	16	10	10.9	3.6	141	0.38	0.66	0.8	189	6.73	0	3	28	0	1			0	3	0	3	0	3	862	0	0
1784	20	22.9	105	0	0	0	0	0	0	0	0	0	0	9	9	3.8	13	11	12	4	138	0.66	0.68	0.6	183	7.42	0	9	31	0	0			0	9	0	9	0	9	947	0	0
1785	79	19	135	0	0	0	0	0	0	0	0	0	0	24	24	4.4	21	10	12.5	4.2	139	0.51	0.54	0.7	149	5.5	0	24	27	0	0			0	24	0	24	0	24	846	0	0
1786	78	23	124	1	0	0	1	0	1	1	0	0	1	2	2	4	35	23	11.2	3.5	140	1.11	1.12	0.9	105	3.2	0	2	22	0	0			0	2	0	2	0	2	673	0	0
1787	59	24.2	135	0	1	0	0	0	0	0	0	0	0	3	3	4.1	24	8	11.8	4.1	138	0.5	0.67	0.6	256	5.9	0	3	27	0	0			0	3	0	3	0	3	852	0	0
1788	39	19.3	135	0	0	0	1	0	1	0	0	0	0	3	3	3.6	18	8	10	3.9	136	0.72	0.847863	0.2	164	8.33	0	3	28	0	0			0	3	0	3	0	3	874	0	0
1789	78	19	115	1	0	1	0	0	0	0	0	0	0	32	32	3.3	53	30	13.4	4.1	137	0.48	0.96627	1	127	9.3	0	32	23	0	1			0	30	0	32	0	32	728	0	0
1790	57	21.5	131	0	0	0	0	0	0	0	0	0	0	6	6	3.6	23	13	11.8	3.8	144	0.28	0.53	0.5	191	12.2	0	6	22	0	0			0	6	0	6	0	6	699	0	0
1791	60	24.7	148	0	0	0	1	0	1	0	0	0	0	31	31	2.8	42	20	10.3	5.2	130	1.07	0.78	5.2	77	5.25	0	31	23	0	1			0	30	0	31	0	31	705	0	0
1792	96	17.5	122	0	0	0	0	0	0	0	0	0	0	6	6	4.4	25	13	11.9	4.3	135	0.88	0.7207	0.5	201	8.3	0	6	23	0	0			0	6	0	6	0	6	720	0	0
1793	86	22.1	148	1	0	0	0	0	1	1	0	0	0	2	424	3.8	23	9	12.3	4.6	143	1.69	1.74	0.4	202	4.2	0	2	13	1	0			0	30	0	90	0	365	424	0	0
1794	39	24	136	1	0	0	0	0	0	0	0	0	0	7	7	4.1	28	20	14.9	4	140	0.75	1.09066	0.4	169	6.4	0	7	30	0	0			0	7	0	7	0	7	919	0	0
1795	85	19.3	130	0	0	0	0	0	0	0	0	0	0	2	2	4.1	17	12	12	4	139	0.64	0.742101	0.6	172	4.45	0	2	30	0	0			0	2	0	2	0	2	916	0	0
1796	49	26	130	0	0	0	0	0	0	0	0	0	0	8	8	2.8	18	16	12.1	3.4	135	0.48	0.53	0.6	105	7.8	0	8	31	0	1			0	8	0	8	0	8	972	0	0
1797	80	20.1	165	0	0	0	0	0	1	0	0	0	0	2	2	5	33	12	12.7	3.7	139	0.73	0.743398	0.4	182	5	0	2	21	0	0			0	2	0	2	0	2	641	0	0
1798	66	22.6	103	1	1	0	0	0	1	0	0	0	0	15	15	4.5	24	16	14.5	5	139	1.08	1.19	0.9	223	4	0	15	25	0	0			0	15	0	15	0	15	770	0	0
1799	75	23.3	133	1	0	0	1	0	0	0	0	0	0	16	16	3.7	20	21	14.4	3.8	137	1.01	0.92	0.9	122	12.61	0	16	31	0	0			0	16	0	16	0	16	952	0	0
1800	68	20	142	1	0	0	0	0	0	0	0	0	1	5	5	4.7	21	9	13.8	4.4	137	0.78	1.05	1.3	212	10.5	0	5	27	0	0			0	5	0	5	0	5	843	0	0
1801	52	19.3	114	0	0	0	0	0	0	0	0	0	0	4	4	3.7	59	36	12.2	3.8	138	0.66	0.45	1.3	123	7.28	0	4	24	0	0			0	4	0	4	0	4	746	0	0
1802	26	24	101	1	0	0	0	0	0	0	0	0	0	4	4	4.7	17	12	15.6	4.1	137	0.62	0.7	1.6	136	9.1	0	4	23	0	0			0	4	0	4	0	4	724	0	0
1803	69	25.2	120	0	1	0	0	0	0	0	0	0	0	9	9	3.1	23	20	12.2	3.9	142	0.69	0.79	0.4	175	7.8	0	9	26	0	1			0	9	0	9	0	9	812	0	0
1804	19	20.7	130	0	0	0	0	0	0	0	0	0	0	3	3	4.1	14	12	10.5	3.5	136	0.53	0.59	0.6	135	15.4	0	3	30	0	0			0	3	0	3	0	3	938	0	0
1805	58	21.9	115	0	0	0	0	0	0	0	0	0	0	8	8	4.4	55	37	13	4.1	137	0.71	0.786041	0.3	154	5.9	0	8	26	0	0			0	8	0	8	0	8	812	0	0
1806	69	28.1	113	1	0	0	1	0	1	1	0	0	0	1	1	4.3	21	16	14.9	4.6	137	0.9	1.09	0.3	199	10.53	0	1	28	0	0			0	1	0	1	0	1	871	0	1
1807	76	22.1	133	1	0	1	0	0	1	0	0	0	0	45	45	4.4	30	30	14	4.1	143	0.94	0.980396	1	159	9.4	0	45	26	0	0			0	30	0	45	0	45	794	0	0
1808	81	23.2	125	0	0	0	0	0	1	0	0	0	0	7	7	4.4	21	16	11.9	4	141	0.7	0.83	0.3	195	8.9	0	7	22	0	0			0	7	0	7	0	7	690	0	0
1809	43	23.5	132	1	1	0	0	0	0	0	0	0	0	8	8	4.5	31	30	16.5	4.2	135	0.55	0.85	1.4	165	5.94	0	8	26	0	0			0	8	0	8	0	8	812	0	0
1810	41	19.4	129	0	0	0	0	0	0	0	0	0	0	4	4	4.4	19	9	14.1	4.2	140	0.43	0.834047	1.1	194	7	0	4	26	0	0			0	4	0	4	0	4	819	0	0
1811	52	24.3	137	1	0	0	1	0	0	0	0	0	0	15	15	3.2	38	30	10.8	4.1	138	0.94	0.94	1	121	8.31	0	15	28	0	1			0	15	0	15	0	15	881	0	0
1812	74	19.4	115	0	1	0	1	0	0	0	0	0	0	16	16	3.1	59	46	12	3.9	143	0.62	0.67	0.8	120	11.5	0	16	22	0	1			0	16	0	16	0	16	682	0	0
1813	57	21.6	112	0	0	0	0	0	0	0	0	0	0	3	3	4.3	24	14	15.2	4.4	140	0.37	0.788471	0.4	225	7.2	0	3	27	0	0			0	3	0	3	0	3	841	0	0
1814	42	27.5	137	1	0	0	0	0	0	0	0	0	0	5	5	4.1	30	36	13.9	4	143	0.88	1.07872	0.8	228	5.77	0	5	29	0	0			0	5	0	5	0	5	912	0	0
1815	74	29.3	148	0	1	0	1	0	0	0	0	0	0	9	9	4	41	25	11	4.2	139	0.93	0.95	0.5	200	15.4	0	9	22	0	0			0	9	0	9	0	9	687	0	0
1816	74	24.5	105	1	0	0	0	0	0	0	0	0	1	6	6	3.2	33	26	13.1	4.2	139	0.69	1.02	0.8	72	3.39	0	6	25	0	1			0	6	0	6	0	6	772	0	0
1817	63	23.3	106	0	0	0	0	0	0	0	0	0	0	9	9	4.4	18	23	13	4	144	0.56	0.775061	1.3	184	5.74	0	9	22	0	0			0	9	0	9	0	9	684	0	0
1818	90	23.2	136	1	0	0	1	0	1	0	0	0	0	10	10	3.5	33	37	9.5	4.2	139	1.02	1.09	0.5	143	6.2	0	10	24	0	0			0	10	0	10	0	10	745	0	1
1819	60	25.3	135	1	0	0	0	0	0	0	0	0	0	11	11	4.2	30	26	14.1	4.2	140	0.58	0.65	1.5	131	11.93	0	11	22	0	0			0	11	0	11	0	11	672	0	0
1820	66		175	0	0	1	0	0	0	0	0	0	0	4	4	4.2	28	18	13.3	3.8	141	0.43	0.767985	0.5	206	4.6	0	4	28	0	0			0	4	0	4	0	4	871	0	0
1821	49	27.9	168	1	0	0	0	0	1	0	0	0	0	2	2	4.1	19	14	15.7	4.4	141	1.08	1.04717	0.5	229	6.9	0	2	30	0	0			0	2	0	2	0	2	916	0	0
1822	55	21.5	113	0	0	0	1	0	0	0	0	0	0	10	10	3.2	21	21	14.9	4.5	134	0.49	0.61	0.8	259	7.9	0	10	26	0	1			0	10	0	10	0	10	799	0	0
1823	42	34.1	180	1	0	0	0	0	0	0	0	0	0	3	3	4.7	39	57	15.5	4.6	135	0.95	1.07591	0.8	189	13.1	0	3	22	0	0			0	3	0	3	0	3	669	0	0
1824	46		129	0	0	0	0	0	0	0	0	0	0	2	2	4	20	27	8	4	139	0.31	0.81845	0.3	163	6.5	0	2	24	0	0			0	2	0	2	0	2	751	0	0
1825	76	17.6	163	1	1	0	0	0	0	0	0	0	0	22	438	4.1	20	9	14.2	4.6	126	0.47	0.971362	0.5	148	11.4	0	22	14	1	0			0	30	0	90	0	365	438	0	0
1826	59	26.1	112	1	1	0	0	0	0	0	0	0	0	8	8	3.7	49	36	15.3	5.4	139	0.86	0.78	0.8	122	10.9	0	8	20	0	0			0	8	0	8	0	8	609	0	0
1827	61	20.4	110	1	0	0	0	0	0	0	0	0	0	1	1	3.9	21	20	12.8	4.3	141	0.48	0.43	0.5	165	5.3	0	1	20	0	0			0	1	0	1	0	1	622	0	0
1828	86	27.5	101	0	0	0	1	0	0	0	0	0	0	4	4	3.4	14	12	10.7	4	136	0.87	1.23	0.5	199	5.36	0	4	28	0	0			0	4	0	4	0	4	871	0	0
1829	77	25	136	1	0	0	1	0	1	1	1	0	0	3	3	4.6	21	18	15.2	4	138	1.48	1.57	0.6	161	6.3	0	3	24	0	0			0	3	0	3	0	3	730	0	0
1830	49	27.3	152	1	0	0	0	0	0	0	1	0	0	2	2	4.2	25	21	16.5	4	142	0.74	1.04757	0.4	215	9.5	0	2	31	0	0			0	2	0	2	0	2	963	0	0
1831	77	29.2	158	0	0	0	1	0	1	1	0	0	1	3	3	4.5	34	38	11.4	4.8	133	0.79	1.03	0.4	137	7.8	0	3	28	0	0			0	3	0	3	0	3	862	0	0
1832	75	27.7	112	0	0	0	0	0	0	0	0	0	0	8	8	4.1	20	14	13	3.8	139	0.85	0.81	0.5	166	7.7	0	8	27	0	0			0	8	0	8	0	8	826	0	0
1833	76	24.8	110	1	0	0	0	0	0	0	0	0	0	6	6	3.6	30	42	13.3	5	135	1.03	0.970966	0.9	193	13.9	0	6	20	0	0			0	6	0	6	0	6	614	0	0
1834	82	24.2	155	1	0	0	0	0	0	0	0	0	0	9	9	4.1	39	28	13.4	4.2	140	0.73	1.07	0.8	192	6.37	0	9	22	0	0			0	9	0	9	0	9	693	0	0
1835	84	21.5	168	0	0	0	1	0	0	0	0	0	0	9	9	4.2	22	21	10.4	4	138	0.77	0.737301	0.6	157	12.5	1	4	21	0	0	0		0	9	0	9	0	9	639	0	1
1836	71	28.2	139	0	0	0	0	0	0	0	0	0	0	10	10	3.2	15	8	9.8	4.2	142	0.59	0.71	0.7	161	7.04	0	10	21	0	1			0	10	0	10	0	10	652	0	0
1837	75	21.6	120	1	0	0	0	0	1	0	0	0	0	2	2	4	34	26	12.5	4.6	135	0.91	1.04	0.3	144	7.2	0	2	28	0	0			0	2	0	2	0	2	861	0	0
1838	77	19.6	135	0	0	0	1	0	0	0	0	0	0	8	8	4.2	17	13	12.5	4.1	133	0.48	0.7	0.5	145	8.1	0	8	25	0	0			0	8	0	8	0	8	771	0	0
1839	63	22.2	112	1	1	0	1	0	0	0	0	0	1	4	4	4.1	44	100	13.9	5.9	137	0.69	0.53	1.1	185	2.6	0	4	29	0	0			0	4	0	4	0	4	896	0	0
1840	53	29.3	117	1	0	0	1	0	1	0	0	1	0	85	85	3.1	32	49	11.9	3.8	136	0.67	0.73	0.7	90	4.9	1	15	2	1	1	1	0	0	30	1	85	1	85	85	0	0
1841	53	22.4	124	1	0	1	0	0	1	0	0	0	0	2	2	4	15	12	12.1	3.9	142	0.79	1.0351	0.8	73	3.9	0	2	25	0	0			0	2	0	2	0	2	788	0	0
1842	41	31	144	0	0	0	0	0	0	0	0	0	0	4	4	3.2	16	6	11.3	4.2	138	0.44	0.5	0.2	318	9.2	0	4	22	0	1			0	4	0	4	0	4	676	0	0
1843	31	34.2	137	0	0	0	0	0	0	0	0	0	0	3	3	3.7	28	6	13.7	4.3	138	0.43	0.876848	0.4	277	10.7	0	3	26	0	0			0	3	0	3	0	3	799	0	0
1844	53	25.1	148	1	0	0	0	0	0	0	0	0	0	4	4	3.9	144	67	14.6	3.4	133	0.72	1.03616	1.1	146	4	0	4	22	0	0			0	4	0	4	0	4	681	0	0
1845	82		169	0	0	0	1	0	0	0	0	0	0	7	657	2.8	17	11	13	3.1	138	0.96	0.85	0.6	146	21.47	0	7	21	1	1			0	30	0	90	0	365	657	0	0
1846	63	27.9	104	0	1	0	0	0	0	0	0	0	0	18	18	3.1	20	21	10.4	3.9	139	0.49	0.73	0.6	159	7.1	0	18	28	0	1			0	18	0	18	0	18	882	0	0
1847	50	22	103	0	0	0	0	0	0	0	0	0	0	23	23	4.1	19	16	13	4	138	0.67	0.74	0.8	152	5.97	0	23	24	0	0			0	23	0	23	0	23	756	0	0
1848	59	24.4	145	0	0	0	0	0	0	0	0	0	0	15	15	4	22	24	12.1	3.4	138	1.19	1.2	0.3	203	12.2	0	15	27	0	0			0	15	0	15	0	15	846	0	0
1849	77		123	0	1	1	0	0	1	0	0	0	0	25	25	3.7	27	16	5.9	4.4	142	1.12	1.02	0.3	90	6.1	0	25	28	0	0			0	25	0	25	0	25	868	0	0
1850	86	23.6	122	1	0	0	0	0	1	0	1	0	0	3	3	4.2	89	118	14.5	3.8	138	0.84	1.01	0.9	136	5.8	0	3	25	0	0			0	3	0	3	0	3	789	0	0
1851	79	20.3	145	0	0	0	0	0	1	0	0	0	0	5	5	3.9	16	9	12	3.9	133	0.52	0.64	0.2	200	6.2	0	5	24	0	0			0	5	0	5	0	5	749	0	0
1852	57	19.3	171	1	0	0	0	0	1	0	0	0	0	8	8	4.4	24	10	14.3	4.4	137	1.14	1.28	0.7	150	12.3	0	8	26	0	0			0	8	0	8	0	8	808	0	0
1853	30		110	0	0	0	0	0	0	0	0	0	0	3	3	3.9	28	18	11.2	5.9	134	0.41	0.55	0.5	203	4.5	0	3	22	0	0			0	3	0	3	0	3	699	0	0
1854	80	25.3	143	1	0	0	0	0	1	1	1	0	0	4	4	4.1	36	29	12.9	4.6	139	1.13	1.09	0.8	143	8.73	0	4	27	0	0			0	4	0	4	0	4	843	0	0
1855	18	20.4	108	1	0	0	0	0	0	0	0	0	0	8	8	3.3	17	16	12.9	3.8	135	0.9	0.86	0.8	100	5.79	0	8	22	0	1			0	8	0	8	0	8	687	0	0
1856	36	25.5	114	0	0	0	0	0	0	0	0	0	0	5	5	3	13	6	11.6	3.6	139	0.25	0.854947	0.3	256	9.1	0	5	25	0	1			0	5	0	5	0	5	766	0	0
1857	74	26.5	113	0	0	0	1	0	1	0	0	0	0	3	3	3.7	32	24	12.6	4.1	138	0.95	0.94	0.4	117	9.4	0	3	21	0	0			0	3	0	3	0	3	656	0	0
1858	67	24.5	129	1	1	0	0	0	0	0	0	0	0	2	2	4	18	18	14.7	3.9	142	0.85	0.993304	0.5	180	6.4	0	2	21	0	0			0	2	0	2	0	2	656	0	0
1859	81	24.2	137	1	1	0	1	0	0	0	0	0	0	7	631	4.5	22	26	16.2	4.5	135	0.8	1.04	0.5	172	8.3	0	7	20	1	0			0	30	0	90	0	365	631	0	0
1860	80	21.8	132	0	0	0	0	0	0	0	1	0	0	6	6	3.2	59	25	10.8	3.7	136	0.83	0.96	0.4	164	13.2	0	6	30	0	1			0	6	0	6	0	6	926	0	0
1861	72	25.7	120	1	0	0	0	0	0	0	0	0	0	1	1	4.8	23	26	14.5	4.3	141	0.77	0.98178	0.6	191	7.4	0	1	31	0	0			0	1	0	1	0	1	959	0	0
1862	79	20.8	157	1	0	0	0	0	0	0	0	0	0	3	3	5	24	22	12.5	5.1	133	1	0.94	0.6	174	7.6	0	3	23	0	0			0	3	0	3	0	3	709	0	0
1863	90	20.1	135	1	0	0	0	0	0	0	0	0	0	7	7	3.4	15	10	8.7	4	135	1.08	0.98	0.9	105	6.27	0	7	29	0	0			0	7	0	7	0	7	899	0	1
1864	50	20.1	118	1	1	0	1	0	0	0	0	0	0	10	10	3.9	19	16	13.9	3.8	136	1.15	0.88	0.8	173	11.4	1	5	31	0	0	0		0	10	0	10	0	10	957	0	0
1865	55	21.4	118	0	0	0	0	0	0	0	0	0	0	1	1	4.3	24	9	11.3	4	138	0.42	0.792885	0.3	174	5.5	0	1	25	0	0			0	1	0	1	0	1	764	0	0
1866	67	23	136	1	1	0	1	0	0	0	0	1	0	7	134	4.5	22	13	14.2			0.76	1.17	0.6	191	5.5	0	7	4	1	0			0	30	0	90	1	134	134	0	0
1867	70	20.6	113	1	0	1	1	0	0	0	0	0	0	7	7	2.9	27	7	12.1	3.5	140	0.52	0.66	0.5	115	9.6	0	7	20	0	1			0	7	0	7	0	7	608	0	0
1868	70	24.1	125	0	0	0	1	0	1	0	0	0	0	30	30	2.5	73	49	8.7	4	142	0.72	0.87	0.9	132	9.4	0	30	31	0	1			0	30	0	30	0	30	943	0	0
1869	22		149	1	0	0	0	0	0	0	0	0	0	4	4	4.8	45	49	15.5	4.3	140	0.9	1.20063	1.3	145	17.22	0	4	20	0	0			0	4	0	4	0	4	615	0	0
1870	65	25.1	132	1	1	0	0	0	0	0	0	0	1	4	4	4.4	28	31	13.3	4.4	142	0.91	0.92	0.7	173	5.6	0	4	27	0	0			0	4	0	4	0	4	848	0	0
1871	75	29	136	1	0	1	1	0	1	1	0	0	0	7	7	4	22	14	17.9	3.5	144	0.78	0.84	1.5	221	8.68	0	7	24	0	0			0	7	0	7	0	7	730	0	0
1872	71	22.9	166	0	0	0	0	0	1	0	0	0	0	8	8	4.2	23	15	12.6	4.1	142	0.44	0.67	0.3	191	6.6	0	8	29	0	0			0	8	0	8	0	8	893	0	0
1873	73	30.1	126	1	0	0	1	0	0	0	0	0	0	9	9	3.4	42	6	11.6	4.7	140	0.82	1.03	0.7	102	8.8	0	9	22	0	0			0	9	0	9	0	9	678	0	0
1874	76	23.8	158	0	0	0	0	0	1	0	0	0	0	5	5	3.7	22	8	11.6	3.4	140	0.85	0.73	0.4	178	3.8	0	5	23	0	0			0	5	0	5	0	5	703	0	0
1875	36	23.3	121	0	0	0	0	0	0	0	0	0	0	8	8	4	23	17	10.5	4.4	136	0.7	0.85381	0.6	222	9.4	0	8	29	0	0			0	8	0	8	0	8	895	0	0
1876	61	29.5	106	1	0	0	1	0	1	0	0	0	1	7	7	3.7	10	12	15.9	3.6	135	1.22	1.68	0.8	164	7.77	0	7	27	0	0			0	7	0	7	0	7	837	0	1
1877	73	23.4	123	1	1	0	1	0	0	0	0	0	0	39	49	3.9	17	7	13.9	4.6	132	1	0.977477	1.4	129	10.59	0	39	1	1	0			0	30	1	49	1	49	49	0	0
1878	56	25.4	151	0	0	0	0	0	0	0	0	0	0	14	14	3.9	28	46	13.2	4.4	139	0.58	0.56	1.2	239	8.25	0	14	28	0	0			0	14	0	14	0	14	868	0	0
1879	39	21.1	126	0	1	0	0	0	0	0	0	0	0	4	4	3.8	15	18	11.4	3.5	140	0.59	0.64	0.5	120	12.43	0	4	31	0	0			0	4	0	4	0	4	966	0	0
1880	71	22.1	143	0	0	0	0	0	0	0	0	0	0	7	7	4.3	13	11	14	4.1	143	0.81	0.765368	0.6	206	4.18	0	7	27	0	0			0	7	0	7	0	7	844	0	0
1881	77	18.6	147	1	0	0	0	0	0	0	0	0	0	13	684	3.9	34	19	13.1	4.3	141	0.7	0.969187	0.5	141	9.3	0	13	22	1	0			0	30	0	90	0	365	684	0	0
1882	55	21.6	124	0	0	0	0	0	0	0	0	0	0	3	3	4.4	14	8	12.9	3.8	142	0.64	0.85	0.5	172	5.1	0	3	22	0	0			0	3	0	3	0	3	678	0	0
1883	71	28.6	109	1	0	0	0	0	1	0	0	0	0	2	2	4.4	22	21	12.8	4.4	140	0.87	1.14	0.3	180	5.3	0	2	22	0	0			0	2	0	2	0	2	697	0	0
1884	81	17.7	116	0	0	0	0	0	0	0	0	0	0	11	11	3.7	17	7	10.2	3.9	138	0.41	0.748148	0.8	161	9.3	0	11	24	0	0			0	11	0	11	0	11	760	0	0
1885	78	22.7	158	1	1	0	0	0	0	0	0	0	1	3	3	4.7	25	11	13.7	4.1	134	0.76	0.91	0.6	133	3.2	0	3	31	0	0			0	3	0	3	0	3	957	0	0
1886	70		139	0	1	0	0	0	0	0	0	0	0	8	8	4.3	37	32	11.9	3.3	143	0.68	0.85	0.6	143	7.4	0	8	29	0	0			0	8	0	8	0	8	900	0	0
1887	45	25.1	135	0	0	0	0	0	1	0	0	0	0	2	2	4.5	17	15	12.5	4	140	0.52	0.822086	0.5	206	9.3	0	2	21	0	0			0	2	0	2	0	2	652	0	0
1888	72	32.6	120	0	0	0	0	0	0	0	0	0	0	22	22	3.2	24	17	10.5	3.9	141	0.54	0.61	0.7	133	7.06	0	22	20	0	1			0	22	0	22	0	22	631	0	1
1889	71	28.8	153	1	0	0	1	0	1	0	0	0	0	2	2	4.7	15	10	13.6	4.5	137	0.79	0.86	0.5	169	4.6	0	2	20	0	0			0	2	0	2	0	2	635	0	0
1890	74	24.4	125	1	0	0	1	0	1	0	0	0	0	41	41	3.9	16	12	11.9	4.3	135	1.13	0.96	0.5	129	6.8	0	41	26	0	0			0	30	0	41	0	41	794	0	0
1891	54	26.1	121	1	1	0	1	0	1	0	0	0	0	2	2	3.8	34	33	17.1	4.3	142	1.37	1.39	1.5	153	7.46	0	2	27	0	0			0	2	0	2	0	2	846	0	0
1892	18	21.6	120	0	0	0	0	0	0	0	0	0	0	5	5	4.1	23	6	12.3	3.8	143	0.3	0.69	0.6	182	11.4	0	5	21	0	0			0	5	0	5	0	5	641	0	0
1893	37	26.7	136	0	0	0	0	0	0	0	0	0	0	6	6	2.8	22	12	7	4	140	0.54	0.85905	0.3	271	10.5	0	6	27	0	1			0	6	0	6	0	6	847	0	0
1894	52	24.3	109	1	1	0	0	0	0	0	0	0	0	9	9	3.5	14	14	10.7	4.2	140	0.79	0.86	0.4	157	12.4	0	9	28	0	0			0	9	0	9	0	9	858	0	1
1895	64	19.7	130	1	1	0	1	0	1	0	0	1	0	6	225	3.4	15	16	10.9	3.4	139	0.93	0.67	0.4	146	12.42	1	4	7	1	0	0		0	30	0	90	1	225	225	0	1
1896	86	17.7	147	0	0	0	0	0	0	0	0	0	0	18	18	4.2	37	42	12.2	4.4	145	0.96	0.734819	0.4	203	6.4	0	18	31	0	0			0	18	0	18	0	18	970	0	1
1897	72	23.2	165	0	1	0	1	0	1	0	0	0	0	24	191	3.8	125	104	14.7	4.7	138	1.05	0.88	0.4	142	7.5	0	24	6	1	0			0	30	0	90	1	191	191	0	0
1898	46	29.3	146	0	0	0	0	0	0	0	0	0	0	2	2	3.7	17	19	13.3	4.3	138	0.54	0.74	0.5	202	8.4	0	2	22	0	0			0	2	0	2	0	2	680	0	0
1899	68		156	0	0	0	0	0	0	0	0	0	0	8	8	4	24	18	13.2	4.3	135	0.97	0.94	2	172	21.2	0	8	31	0	0			0	8	0	8	0	8	946	0	0
1900	70	26.3	137	1	0	0	0	0	1	0	0	0	0	2	2	4.4	14	14	13	4.4	137	0.98	1.04	0.4	163	12.1	0	2	25	0	0			0	2	0	2	0	2	777	0	0
1901	20	18.4	114	0	0	0	0	0	0	0	0	0	0	7	7	4.9	17	12	13.6	3.8	139	0.69	0.947465	1.1	156	9.71	0	7	22	0	0			0	7	0	7	0	7	670	0	0
1902	30	23.5	122	0	0	0	0	0	0	0	0	0	0	7	7	3.9	25	10	13.2	3.6	134	0.5	0.75	1	142	8.3	0	7	24	0	0			0	7	0	7	0	7	749	0	0
1903	34	20.7	112	0	0	0	0	0	0	0	0	0	0	3	3	3.6	29	15	10.5	3.8	140	0.59	0.83	0.8	203	8	0	3	27	0	0			0	3	0	3	0	3	838	0	0
1904	84	21.2	141	1	0	0	0	0	0	0	0	0	0	6	33	3.1	24	6	12.7	3.6	138	1.12	1.06	1.2	132	25.6	0	6	1	1	1			0	30	1	33	1	33	33	0	0
1905	75		114	1	1	0	0	0	0	0	0	0	0	6	242	3.2	14	6	11.2	4.1	132	0.51	0.74	0.9	125	11.87	0	6	7	1	1			0	30	0	90	1	242	242	0	0
1906	73	25.4	158	0	0	0	0	0	1	0	0	0	0	29	29	3.8	27	22	12	4.3	142	0.64	0.77	0.4	141	10.13	0	29	21	0	0			0	29	0	29	0	29	651	0	0
1907	73		114	1	1	0	0	0	0	0	0	0	0	17	71	3.6	19	15	14.6	4	123	1.06	1.05	1.5	127	6.6	0	17	2	1	0			0	30	1	71	1	71	71	0	0
1908	82	23	101	1	1	0	1	0	0	0	0	0	0	7	7	2.8	38	53	10.4	4	139	1.11	1.65	0.4	122	11.2	0	7	23	0	1			0	7	0	7	0	7	722	0	0
1909	28	25.4	112	1	0	0	0	0	0	0	0	0	0	104	104	4.4	88	50	13.9	3.5	139	0.75	1.15624	0.8	170	28.5	1	2	26	0	0	0		0	30	0	90	0	104	802	0	0
1910	63	24.8	124	0	1	0	1	0	0	0	0	0	0	10	10	4.6	19	8	13.5	4	143	0.58	0.774318	0.4	230	5.2	0	10	31	0	0			0	10	0	10	0	10	951	0	0
1911	33	26.3	136	0	0	0	0	0	0	0	0	0	0	2	2	3.8	22	15	12.4	4.2	134	0.5	0.86827	0.4	309	9.52	0	2	24	0	0			0	2	0	2	0	2	740	0	0
1912	64	27.2	162	1	0	0	0	0	0	0	1	0	0	2	2	4.6	34	24	15.7	4.4	142	0.62	1.00005	0.5	241	5.36	0	2	31	0	0			0	2	0	2	0	2	970	0	0
1913	76	17.7	114	1	0	0	0	0	0	0	0	0	1	7	687	3.6	20	18	14.5	4.3	136	0.66	0.67	0.4	200	8.01	0	7	22	1	0			0	30	0	90	0	365	687	0	0
1914	61	19.8	154	0	0	0	0	0	0	0	0	0	0	1	1	4.3	23	9	13.8	5.2	142	0.6	0.779312	0.6	209	4.8	0	1	26	0	0			0	1	0	1	0	1	798	0	0
1915	56	26.8	124	1	0	0	0	0	0	0	0	0	0	2	2	4.2	25	42	14.3	4.1	139	0.77	0.81	0.5	270	3.7	0	2	23	0	0			0	2	0	2	0	2	704	0	0
1916	83	24.8	142	0	0	0	0	0	1	0	0	0	0	4	4	3.8	19	8	11.8	4.3	140	0.73	0.8	0.8	145	3.4	0	4	20	0	0			0	4	0	4	0	4	637	0	0
1917	59	23.1	110	1	0	0	0	0	1	0	0	0	0	1	1	4.1	25	26	15.5	3.8	142	0.98	1.02	2.1	167	4.83	0	1	22	0	0			0	1	0	1	0	1	690	0	0
1918	21	24.8	130	1	0	0	0	0	0	0	0	0	0	5	5	5.2	19	29	16.3	4	144	1.26	1.22107	0.5	184	5.35	0	5	26	0	0			0	5	0	5	0	5	803	0	0
1919	68	24.3	127	0	0	0	0	0	0	0	0	0	0	8	8	4.1	16	10	12.2	3.6	141	0.5	0.76473	0.6	194	13.3	0	8	27	0	0			0	8	0	8	0	8	838	0	0
1920	83	25.4	146	0	0	0	0	0	0	0	0	0	0	9	9	3.4	27	17	12.9	4.1	132	0.9	0.7382	0.5	113	9.6	0	9	23	0	0			0	9	0	9	0	9	721	0	0
1921	19	15.9	122	1	0	0	0	0	0	0	0	0	0	4	4	4.9	16	8	15.7	4	139	0.51	1.24935	0.8	171	5.5	0	4	20	0	0			0	4	0	4	0	4	608	0	1
1922	76	27.4	177	1	0	0	1	0	0	0	0	0	0	5	5	4.2	24	31	16.7	4.9	138	1.72	1.78	0.7	188	6.28	0	5	31	0	0			0	5	0	5	0	5	971	0	0
1923	55	28.3	129	1	0	0	0	0	1	0	0	0	0	2	2	4.3	51	80	14.1	4.3	138	0.78	1.02648	0.6	139	4.79	0	2	23	0	0			0	2	0	2	0	2	720	0	0
1924	80	22	128	1	1	0	0	0	0	0	0	0	0	7	7	4	52	53	12.7	4.1	135	0.87	0.9	1.4	182	5.78	0	7	29	0	0			0	7	0	7	0	7	904	0	0
1925	56	23.5	128	0	1	0	0	0	1	0	0	0	0	6	6	4.1	26	18	12.5	3.4	136	0.79	0.72	1	247	10.72	0	6	30	0	0			0	6	0	6	0	6	923	0	0
1926	68		115	1	0	0	0	0	0	0	0	0	0	4	4	4	35	28	14.7	3.7	139	0.45	0.99162	0.4	220	8.7	0	4	28	0	0			0	4	0	4	0	4	860	0	0
1927	77	22.6	159	1	1	0	0	0	1	0	0	0	0	6	6	3.7	21	35	12.5	3.9	139	0.81	0.91	1	136	10.02	0	6	22	0	0			0	6	0	6	0	6	691	0	0
1928	77	28.8	135	0	1	0	1	0	0	0	0	0	0	3	3	4.7	21	13	11	4.3	145	0.74	0.748897	0.2	172	5.5	0	3	28	0	0			0	3	0	3	0	3	876	0	0
1929	59	23.8	142	1	0	0	0	0	0	0	0	0	0	3	3	3.7	29	9	13.4	4	138	0.37	1.02507	1.4	118	4.7	0	3	26	0	0			0	3	0	3	0	3	811	0	0
1930	88	20.5	104	0	0	0	0	0	0	0	0	0	0	6	179	2	32	6	9.6	4.2	139	0.46	0.71	1.1	62	23.1	0	6	5	1	1			0	30	0	90	1	179	179	0	1
1931	73		137	1	0	0	0	0	0	0	0	0	0	5	5	4.2	19	18	12.6	4.2	139	1.03	1.1	1.5	130	6.6	0	5	26	0	0			0	5	0	5	0	5	802	0	0
1932	77	24.6	130	1	0	1	0	0	1	0	0	0	0	2	2	4	22	8	12.2	4.3	141	0.97	1.09	0.5	154	5.7	0	2	25	0	0			0	2	0	2	0	2	791	0	0
1933	70	21.2	119	0	1	0	0	0	1	0	0	0	0	4	4	2.8	135	58	10.9	4.3	137	0.81	0.78	1.6	113	4.13	0	4	25	0	1			0	4	0	4	0	4	763	0	1
1934	86	20.8	158	1	0	0	1	0	1	0	0	0	0	9	9	2.5	47	16	9.3	4.4	129	0.97	0.79	0.9	93	25.2	1	4	0	1	1	0	1	1	9	1	9	1	9	9	1	0
1935	80	26.7	144	0	0	0	0	0	0	0	0	0	0	2	2	4	21	12	13.4	4.2	140	0.64	0.66	0.7	193	4.05	0	2	28	0	0			0	2	0	2	0	2	869	0	0
1936	34	20.4	110	0	0	0	0	0	0	0	0	0	0	2	2	4.1	16	12	12.8	4.2	136	0.56	0.61	1	213	10.14	0	2	26	0	0			0	2	0	2	0	2	819	0	1
1937	56	33.8	153	0	1	0	0	0	0	0	0	0	0	3	3	4.2	21	8	13	3.7	141	0.39	0.790597	1.6	183	4.1	0	3	20	0	0			0	3	0	3	0	3	619	0	0
1938	75	23.6	160	1	0	0	0	0	1	0	0	0	0	3	3	3.5	26	10	14.5	4.7	139	0.65	0.974104	0.9	189	5.1	0	3	20	0	0			0	3	0	3	0	3	637	0	0
1939	21	20.5	129	1	0	0	0	0	0	0	0	0	0	2	2	4.8	21	22	15.4	3.8	140	0.67	1.20995	0.4	131	9.9	0	2	24	0	0			0	2	0	2	0	2	740	0	0
1940	69	20.4	116	1	0	0	1	0	0	0	0	0	0	8	8	3.7	158	84	11	4.3	136	1.5	1.38	0.4	133	3.8	0	8	24	0	0			0	8	0	8	0	8	746	0	1
1941	66	23.5	142	0	0	0	0	0	1	0	0	0	0	5	5	4.1	23	11	10.9	3.4	142	0.45	0.63	1	190	8.3	0	5	29	0	0			0	5	0	5	0	5	901	0	0
1942	33	16.3	121	1	0	0	0	0	0	0	0	0	0	23	23	3.9	11	8	12.8	4.2	138	0.56	0.79	0.4	121	12	0	23	29	0	0			0	23	0	23	0	23	896	0	0
1943	68	24.8	160	0	0	0	0	0	0	0	0	0	0	2	2	4.2	24	25	12.8	3.8	137	0.41	0.770351	0.3	189	8.2	0	2	30	0	0			0	2	0	2	0	2	939	0	1
1944	77	24.7	133	0	0	0	0	0	0	0	0	0	0	13	13	3.9	16	11	10.4	3.6	140	0.74	0.94	0.4	159	6.6	0	13	28	0	0			0	13	0	13	0	13	878	0	0
1945	68	28.3	120	0	0	0	0	0	0	0	0	0	0	67	67	3.1	9	11	9.9	4.9	136	1.32	1.17	0.4	114	7.26	0	67	28	0	1			0	30	0	67	0	67	879	0	0
1946	77	23.9	164	1	0	0	0	0	0	0	0	0	0	21	21	4	15	16	15.2	4.1	139	0.98	0.977232	0.7	136	6.39	0	21	21	0	0			0	21	0	21	0	21	640	0	0
1947	53	23.7	121	1	0	0	0	0	0	0	0	0	0	2	2	4.5	20	30	13.7	4.2	143	0.96	1.0362	1.7	204	5.4	0	2	26	0	0			0	2	0	2	0	2	805	0	0
1948	49	28	155	1	0	0	0	0	0	0	0	0	0	4	4	4.8	39	59	16.4	4.2	138	0.7	1.04973	0.5	227	9.17	0	4	27	0	0			0	4	0	4	0	4	832	0	0
1949	69	25.3	113	0	0	0	0	0	0	0	0	0	0	7	7	4.5	23	8	12.6	4.3	139	0.72	0.76328	0.5	141	8.3	0	7	24	0	0			0	7	0	7	0	7	732	0	0
1950	59	23.2	134	0	0	0	0	0	1	0	0	0	0	22	22	3.9	20	16	11.5	3.7	142	0.59	0.790984	0.5	144	5.45	0	22	22	0	0			0	22	0	22	0	22	690	0	0
1951	63	25.6	160	1	0	0	1	0	0	1	0	0	0	2	2	4.3	28	13	14.2	4.3	139	0.71	1.00462	0.7	176	4.6	0	2	27	0	0			0	2	0	2	0	2	833	0	0
1952	59	16	122	1	1	0	1	0	0	0	0	0	1	26	321	3.1	162	20	8.5	3.8	131	0.85	0.73	2.1	63	7.1	0	26	10	1	1			0	30	0	90	1	321	321	0	0
1953	61	22.8	145	0	0	0	0	0	0	0	0	0	0	4	4	3.5	20	16	11	3.5	139	0.6	0.63	0.8	192	7.46	0	4	27	0	0			0	4	0	4	0	4	848	0	0
1954	39	21.4	144	0	0	0	0	0	0	0	0	0	0	9	9	4.2	21	19	12.1	3.6	141	0.41	0.841278	0.9	191	4.4	0	9	25	0	0			0	9	0	9	0	9	777	0	0
1955	73	22.5	110	1	0	0	1	0	0	0	0	0	0	2	2	4.2	22	16	13.1	4.2	142	0.92	0.94	0.5	183	7	0	2	31	0	0			0	2	0	2	0	2	963	0	1
1956	76	25.3	158	0	1	0	1	0	1	0	0	0	0	22	22	4.6	78	78	13.6	4.4	140	0.7	0.87	0.4	261	10.7	0	22	31	0	0			0	22	0	22	0	22	946	0	0
1957	71	21.9	129	1	0	0	0	0	0	0	0	0	0	7	7	4.4	22	17	15.4	4	138	1.06	0.984026	0.5	211	14.7	0	7	29	0	0			0	7	0	7	0	7	887	0	0
1958	82	22.3	145	1	0	0	0	0	0	0	0	0	0	14	394	3.5	47	8	10.7	4.4	129	0.39	0.959421	0.6	150	9.5	0	14	12	1	0			0	30	0	90	0	365	394	0	0
1959	69	14.9	129	1	0	1	1	0	0	0	0	0	0	14	531	3.1	32	20	10.5	2.9	143	0.28	0.39	0.6	93	7.3	0	14	17	1	1			0	30	0	90	0	365	531	0	1
1960	75	21.6	120	1	0	0	1	0	0	0	0	0	0	7	7	4.3	19	17	15.3	3.9	139	0.95	0.981499	0.9	232	5.72	0	7	25	0	0			0	7	0	7	0	7	767	0	0
1961	19	22.4	122	1	0	0	0	0	0	0	0	0	0	9	9	4.4	23	6	15.2	4.2	140	0.9	0.85	0.6	166	15.29	0	9	20	0	0			0	9	0	9	0	9	613	0	0
1962	70	23.5	145	0	0	0	0	1	1	0	0	0	0	3	3	4.8	38	8	14.6	4.8	141	0.49	0.761284	1.1	199	7.73	0	3	26	0	0			0	3	0	3	0	3	804	0	0
1963	79	25.6	142	0	0	0	0	0	1	0	0	0	0	2	2	4.5	22	12	12.3	4.4	139	0.66	0.62	0.4	157	4.3	0	2	20	0	0			0	2	0	2	0	2	614	0	0
1964	68		142	0	0	0	0	0	0	0	0	0	0	3	3	3.9	61	193	12.1	4.3	139	0.56	0.47	0.8	278	4.3	0	3	27	0	0			0	3	0	3	0	3	843	0	1
1965	73	27.2	141	1	0	0	1	0	0	0	0	0	0	7	7	3.2	43	18	15.4	3.8	134	0.91	1	0.9	86	8.17	0	7	30	0	1			0	7	0	7	0	7	935	0	0
1966	66	24.4	138	1	0	0	0	0	1	0	0	0	0	2	2	3.8	16	20	14.1	3.9	138	1.12	0.997	0.3	164	4.5	0	2	23	0	0			0	2	0	2	0	2	706	0	0
1967	69	19.2	131	1	1	0	1	0	0	0	0	0	1	16	85	3.3	96	129	12.2	4.5	126	0.48	0.64	1.1	144	3.4	0	16	2	1	1			0	30	1	85	1	85	85	0	0
1968	79	25.4	121	0	0	0	0	0	0	0	0	0	0	5	5	3.2	22	23	12.3	3.8	144	0.68	0.77			3.6	0	5	31	0	1			0	5	0	5	0	5	957	0	0
1969	64	21.2	131	0	0	0	0	0	0	0	0	0	0	6	6	4.3	21	18	12.9	3.9	141	0.65	0.779966	0.6	225	9.62	0	6	29	0	0			0	6	0	6	0	6	909	0	0
1970	67	22.5	130	1	0	0	0	0	0	0	0	0	0	4	4	3.6	15	11	12.4	4.4	143	0.64	0.67	0.8	125	4.42	0	4	20	0	0			0	4	0	4	0	4	628	0	0
1971	68	23.7	107	1	1	0	1	0	0	0	0	1	0	6	69	3.2	53	84	15	4.4	132	0.73	0.63	1.1	242	5.4	0	6	2	1	1			0	30	1	69	1	69	69	0	0
1972	75	22.9	169	0	0	0	0	0	1	0	0	0	0	7	7	3.7	26	36	11.5			1.22	1.17	0.5	189	5	0	7	22	0	0			0	7	0	7	0	7	674	0	0
1973	67	23.6	127	0	0	0	0	0	1	0	0	0	0	8	8	3.3	27	33	10.1	3	146	0.53	0.78	0.6	153	8.48	0	8	23	0	1			0	8	0	8	0	8	726	0	0
1974	74	31.9	112	0	0	0	1	0	1	0	0	0	0	14	14	3.3	18	11	8.3	4	141	0.57	0.71	0.5	102	7.3	0	14	21	0	1			0	14	0	14	0	14	663	0	0
1975	52	24.6	131	1	1	0	0	0	0	0	0	0	0	12	753	4.3	23	9	13.6	4.4	139	0.65	0.83	0.3	109	6.6	0	12	24	1	0			0	30	0	90	0	365	753	0	0
1976	75	28.6	121	1	1	0	0	0	1	0	0	0	0	11	11	4.3	25	28	10.9	4	134	0.65	0.83	0.9	183	5.3	0	11	26	0	0			0	11	0	11	0	11	813	0	0
1977	71	27	150	0	0	0	0	0	0	0	0	0	0	2	2	4.6	16	17	12.8	4.5	138	0.54	0.55	1	190	5.1	0	2	30	0	0			0	2	0	2	0	2	937	0	0
1978	73	29.2	139	0	0	0	0	0	1	0	0	0	0	4	4	4.7	35	25	13.6	4	141	0.61	0.75495	0.5	170	7.1	0	4	30	0	0			0	4	0	4	0	4	941	0	0
1979	53	22.5	132	0	0	0	0	0	1	0	0	0	0	1	1	4.4	13	9	12.3	4.5	143	0.4	0.74	0.4	138	5.69	0	1	21	0	0			0	1	0	1	0	1	643	0	0
1980	73	23.2	121	1	0	0	1	0	0	0	0	0	1	24	73	2.5	37	12	9.2	4.1	131	0.64	0.75	5.7	55	11	0	24	2	1	1			0	30	1	73	1	73	73	0	0
1981	70	25.9	121	1	0	0	0	0	0	0	0	0	0	2	2	4	25	22	12.8	4	141	0.67	0.87	0.7	177	5.8	0	2	28	0	0			0	2	0	2	0	2	859	0	0
1982	59	25	144	1	1	0	0	0	0	0	0	0	0	12	12	3.6	17	18	13.9	3.7	137	0.83	0.89	1.1	147	8.3	1	3	28	0	0	0		0	12	0	12	0	12	876	0	0
1983	63		150	1	0	1	0	0	0	0	0	0	0	8	8	4.5	38	62	16.1	4.7	138	0.92	1.00269	0.5	241	8.5	0	8	28	0	0			0	8	0	8	0	8	881	0	0
1984	76	27.5	123	0	0	0	1	0	0	0	0	0	0	5	5	3.8	19	9	12.9	4.2	139	0.58	0.749994	0.9	248	12.46	0	5	21	0	0			0	5	0	5	0	5	647	0	1
1985	41	21.6	131	0	0	0	0	0	0	0	0	0	0	3	3	4.4	9	7	14.2	4	139	0.37	0.836057	0.6	192	8.9	0	3	21	0	0			0	3	0	3	0	3	653	0	0
1986	62	19.9	155	0	0	0	0	0	0	0	0	0	0	2	2	4.5	13	13	14.9	3.8	140	0.54	0.48	0.6	206	4.3	0	2	22	0	0			0	2	0	2	0	2	690	0	0
1987	65	27.7	195	1	0	1	0	0	1	0	0	0	0	9	9	3.8	26	17	12.6	3.8	140	1.13	0.997269	0.5	158	9.1	1	4	20	0	0	0		0	9	0	9	0	9	610	0	1
1988	84	22.7	167	1	0	1	1	0	0	0	0	0	0	5	31	3.4	60	65	12.9	5	134	1.94	2.14	0.5	163	4.36	0	5	1	1	0			0	30	1	31	1	31	31	0	0
1989	62	19.9	126	0	1	0	0	0	0	0	0	0	1	2	2	2.7	37	14	8.4	3.3	143	0.24	0.41	0.4	137	1.8	0	2	31	0	1			0	2	0	2	0	2	967	0	1
1990	62	24.1	146	1	0	0	0	0	0	0	0	0	0	8	8	4.6	24	20	15.5	3.7	141	0.8	1.0082	0.7	229	8.7	0	8	22	0	0			0	8	0	8	0	8	686	0	0
1991	64	26.3	144	1	0	0	0	0	0	0	0	0	0	2	2	4.2	35	35	15.4	4.2	140	0.83	0.9	0.4	221	5.2	0	2	29	0	0			0	2	0	2	0	2	896	0	0
1992	71	30.7	127	0	0	0	0	0	0	0	0	0	0	1	1	4.3	22	20	12	3.5	140	0.72	0.760036	0.4	153	6.2	0	1	27	0	0			0	1	0	1	0	1	846	0	0
1993	24	20.8	106	0	0	0	0	0	0	0	0	0	0	2	2	4.5	21	13	13.9	4.7	139	0.58	0.915955	0.5	196	10	0	2	29	0	0			0	2	0	2	0	2	904	0	0
1994	59		116	0	0	0	0	0	0	0	0	0	0	3	3	2.9	17	6	9.3	2.9	140	0.54	0.49	0.7	144	8	0	3	23	0	1			0	3	0	3	0	3	729	0	0
1995	74	28.2	150	1	0	0	0	0	1	1	0	0	0	6	6	4.3	876	463	13.7	4.5	137	1.45	1.63	2.2	164	5	0	6	23	0	0			0	6	0	6	0	6	710	0	0
1996	86	21.1	134	1	0	0	0	0	0	0	0	0	0	2	2	4.4	28	25	12.7	4.4	138	0.85	0.951363	0.8	122	5	0	2	24	0	0			0	2	0	2	0	2	749	0	0
1997	66	23.1	155	1	0	0	1	0	1	0	0	0	1	4	4	4.2	26	40	14.4	4.2	137	0.52	0.59	0.7	175	5	0	4	23	0	0			0	4	0	4	0	4	702	0	0
1998	66	25.3	139	0	0	0	0	0	1	0	0	0	0	5	5	3.9	15	14	7.3	4.2	142	0.97	0.774343	0.4	140	7.22	0	5	20	0	0			0	5	0	5	0	5	617	0	0
1999	43	20	100	0	0	0	0	0	0	0	0	0	0	1	1	4.6	17	16	13	3.9	140	0.6	0.64	0.5	186	5.52	0	1	27	0	0			0	1	0	1	0	1	851	0	0
[truncated: 17,473 more rows]
