# Supplementary material for: Hypoalbuminemia at admission predicts the development of acute kidney injury in hospitalized patients: A retrospective cohort study
Source: PLoS One. 2017 Jul 19;12(7):e0180750. doi: 10.1371/journal.pone.0180750 (PMC5516984; doi:10.1371/journal.pone.0180750)
Supplement: S2 File — AKI, acute kidney injury; PS, propensity score. (XLSX) [file pone.0180750.s002.xlsx]

## Sheet: data_propensity후(caliper0.2, ra
ID_No	Albumin_replacement	Outcome_death	AKI.recovery	AGE	SEX	BMI	Systolic_BP	Hypertension	Diabetes	Cardiovascular	Liver	CANCER	Bacteremia	Clinical	ICU	Surgical	Trauma	Ascite_tap_ox	Albumin_입원당시	Albumine_퇴원시	G_Hypoalbuminemia	LAB_WBC	LAB_hemoglobin	LAB_Total.cholesterol	LAB_Total.bilirubin	LAB_GOT_0	LAB_GPT_0	LAB_Serum_creatinine	DUR_OUT_DEATH_ADM	Number	missing	PMscores	matching	strata
1	0	0	0	73	0	33.5	102	0	1	0	0	0	0	1	1	0	0	0	4.2	3.9	0	6.2	13	219	0.4	18	22	0.91	972	1	1	0.275921	1	85
2	1	1	0	44	0	21.7	138	0	0	0	1	0	0	0	1	1	0	0	4.2	2.9	0	5.94	8.8	187	0.4	14	10	0.7	9	2	1	0.316791	1	1
3	0	1	1	67	1	21.2	135	0	1	0	0	0	0	1	0	0	0	0	3.3	3.3	1	9	9.7	171	0.4	21	17	0.64	804	3	1	0.114193	1	126
4	1	0	1	62	0	NA	145	0	0	0	0	0	0	0	1	1	0	0	4.3	3.8	0	5.2	12.7	168	0.3	18	10	0.86	972	4	1		0	0
5	0	0	1	83	0	34.2	94	0	1	0	0	0	0	1	0	0	0	0	3.7	3.9	0	6.14	11.2	124	0.4	26	21	1.28	969	5	1	0.0513852	0	0
6	0	0	1	56	1	20.3	121	0	0	0	0	1	0	1	0	0	0	0	3.4	4.1	0	2.95	9.7	148	0.4	18	18	0.67	970	6	1	0.0484986	0	0
7	0	0	0	72	0	28.5	153	0	1	0	1	0	0	0	0	1	0	0	3.5	3.6	0	9.34	10	114	0.6	24	13	0.94	967	7	1	0.0811771	1	191
8	0	0	0	73	1	24.2	141	0	1	0	0	0	0	0	1	1	0	0	4.6	3	0	6.9	15.3	185	1.8	66	19	1.22	968	8	1	0.617439	1	24
9	1	0	0	53	1	21.3	143	0	0	0	0	0	0	0	1	1	0	0	3.2	3	1	17.4	14.5	186	1.1	112	51	1.17	967	9	1	0.733243	1	2
10	0	0	1	69	1	27.7	123	0	0	0	0	1	1	1	0	0	0	0	2.9	2.6	1	2.6	9.7	98	0.8	58	15	1.18	961	10	1	0.22906	0	0
11	0	1	1	69	1	20.8	115	0	0	0	0	1	0	1	0	0	0	0	3	2.7	1	2.1	10.7	97	0.6	13	13	0.58	6	11	1	0.136331	0	0
12	0	0	1	58	1	NA	132	0	0	0	0	0	0	1	0	1	0	0	2.4	3.4	1	9.7	12.3	101	0.9	21	8	0.75	969	12	1		0	0
13	0	1	0	78	1	18.1	105	0	0	0	0	0	0	1	1	0	0	0	3.7	3.7	0	9.28	12.8	109	1.9	252	76	0.94	29	13	1	0.24112	0	0
14	0	0	0	60	1	26.3	118	0	1	0	0	1	0	0	0	1	0	0	4.3	4	0	7.07	16	154	0.9	14	21	0.89	964	14	1	0.310514	1	181
15	1	0	0	65	1	24	137	0	1	0	0	0	0	0	1	1	0	0	4.5	3.7	0	6.4	15.4	228	0.9	19	13	0.92	966	15	1	0.611121	0	0
16	0	0	1	78	1	25.3	174	0	1	0	0	0	0	0	0	1	1	0	4.3	4.3	0	7.8	12.3	214	0.3	21	22	1.27	955	16	1	0.151856	0	0
17	1	1	1	79	1	17.3	112	0	1	0	0	0	0	1	1	0	0	0	2.5	2.2	1	22.53	13.8	50	1.1	46	35	1.18	2	17	1	0.699187	1	4
18	0	0	0	63	1	22.5	129	0	0	0	0	1	0	0	0	1	0	0	4.2	4.1	0	4.5	15.5	177	1.5	19	17	0.77	960	18	1	0.18753	0	0
19	0	0	0	72	0	21.9	152	0	1	1	1	0	0	1	1	0	0	0	3.2	2.4	1	15.4	9.9	185	0.2	14	8	1.48	965	19	1	0.602025	1	213
20	0	1	0	82	1	NA	130	0	1	0	1	1	0	1	0	0	0	0	2.3	1.6	1	8.07	9.3	72	0.5	24	19	0.55	19	20	1		0	0
21	1	0	0	86	1	25.8	106	0	1	0	0	0	0	0	0	1	0	0	3.8	3.4	0	8.65	12.3	172	0.4	21	20	1	966	21	1	0.173	1	5
22	1	1	0	56	1	22.9	102	1	1	0	0	1	0	1	0	0	0	1	2.6	3	1	20.67	12.3	130	0.8	71	139	0.98	10	22	1	0.63324	1	6
23	1	1	0	83	0	NA	82	1	1	0	0	0	0	1	1	0	0	0	3.8	2.9	0	27.5	13.8	226	1.7	46	26	0.99	730	23	1		0	0
24	0	1	1	63	1	20.8	145	0	1	0	0	1	0	1	0	0	0	0	3.7	3.7	0	6.06	8.5	124	0.4	17	18	1.22	387	24	1	0.0726901	0	0
25	0	1	0	79	1	34.5	107	1	0	0	0	1	0	1	0	0	0	0	2.1	2.7	1	16.63	11.7	127	10.6	95	71	2	8	25	1	0.230156	0	0
26	0	1	1	55	1	23.3	108	1	1	0	0	1	0	1	0	0	0	0	3.3	2.6	1	3.6	11.2	70	1.7	67	32	0.96	194	26	1	0.288781	0	0
27	1	1	1	67	1	20.1	143	1	1	0	0	1	0	0	0	1	0	0	3	2.6	1	8.1	12.4	151	1.4	84	53	0.68	302	27	1	0.493043	1	7
28	0	0	0	50	1	20.1	118	0	1	0	0	1	0	0	0	1	0	0	3.9	3.7	0	11.4	13.9	173	0.8	19	16	1.15	957	28	1	0.347956	1	65
29	0	1	1	54	0	19.2	100	1	0	0	0	0	0	1	0	0	0	0	3.9	3.5	0	2.4	9.4	139	0.5	22	8	0.69	795	29	1	0.0402947	0	0
30	0	0	0	74	0	NA	139	0	0	0	1	0	0	1	0	0	0	1	2.1	2.4	1	9.03	9.3	84	1.8	85	78	0.63	957	30	1		0	0
31	0	1	1	75	0	24.1	111	1	0	0	0	1	0	1	0	0	0	0	3.2	3.3	1	11.41	10.1	127	0.4	16	13	0.87	10	31	1	0.143727	0	0
32	1	1	0	74	1	15.7	98	0	0	0	1	1	0	1	1	1	0	0	2.9	3.9	1	7.4	9.2	142	0.2	35	23	0.43	229	32	1	0.863473	0	0
33	0	1	1	72	0	18.8	160	1	1	0	0	1	0	1	0	0	0	0	4.2	3.7	0	11.1	12	205	0.6	18	10	0.63	117	33	1	0.075782	1	72
34	1	0	0	49	0	23.5	106	0	1	0	0	0	0	0	1	1	0	0	2.8	3.7	1	2.2	10.6	139	3	101	51	0.71	968	34	1	0.818372	1	9
35	0	1	1	61	1	16.3	100	0	1	0	0	1	0	1	0	0	0	0	3.3	3	1	6.4	8.1	146	0.3	38	22	0.73	218	35	1	0.249523	1	163
36	0	1	0	74	1	16.4	123	0	1	0	0	1	0	1	0	0	0	0	3.4	2.8	0	10.7	11.4	191	0.6	41	88	0.9	4	36	1	0.110016	0	0
37	0	0	0	80	0	NA	198	1	0	1	0	0	0	1	0	0	0	0	4	2.9	0	9.6	15.4	350	0.8	36	33	0.89	971	37	1		0	0
38	0	1	1	75	1	18.2	100	0	0	0	0	1	0	1	0	0	0	0	3.8	4.5	0	6.5	13.2	161	0.4	17	8	1.13	121	38	1	0.0857864	0	0
39	1	1	0	83	0	20.7	109	0	0	1	0	1	0	1	0	0	0	0	3.1	2.9	1	7.4	7.9	169	1.1	22	13	0.7	26	39	1	0.192483	1	10
40	0	1	0	55	0	25	165	0	0	0	0	1	0	1	0	0	0	0	3.1	2.8	1	4.5	10.5	138	0.5	31	19	0.64	262	40	1	0.0782815	0	0
41	0	1	0	61	1	NA	109	0	1	0	0	0	0	1	0	0	0	0	3.4	3.9	0	10.1	9.2	143	0.9	16	12	4.1	48	41	1		0	0
42	1	1	0	84	0	23	107	1	1	0	0	0	0	1	0	0	0	0	3.3	3.2	1	22.48	10.3	219	0.6	40	24	1.57	84	42	1	0.191591	1	11
43	1	0	1	73	1	30.5	152	1	0	0	0	0	0	1	0	0	0	0	3.3	3	1	11	13.8	137	0.3	24	23	1.8	968	43	1	0.0886684	1	12
44	0	0	0	64	0	24.1	114	0	0	0	0	0	0	0	0	1	0	0	3.4	3.3	0	3.99	13.9	140	0.8	24	10	0.4	959	44	1	0.100863	1	34
45	0	0	1	72	0	23.8	103	0	0	0	0	0	0	1	0	0	0	0	3.7	4	0	8.6	10.3	188	0.4	22	16	0.98	956	45	1	0.0326163	0	0
46	0	1	0	80	1	21.1	119	1	0	0	1	1	0	1	0	0	0	0	2.3	2.7	1	12.16	8.6	65	8	68	50	1.02	80	46	1	0.156291	0	0
47	0	0	1	52	1	25.9	131	0	0	0	0	0	0	1	0	0	0	0	3.8	4	0	5.4	15.6	129	1.1	28	28	0.53	946	47	1	0.0345442	0	0
48	1	0	0	46	1	23.3	122	0	1	0	0	1	0	0	1	1	0	0	2.9	3.9	1	9.27	9.8	71	6.1	300	84	1.29	960	48	1	0.885896	1	13
49	1	0	1	63	0	12.56	89	0	0	0	0	0	0	1	0	0	0	0	2.5	3.2	1	11.7	8.9	71	0.4	35	22	0.23	953	49	1	0.112927	1	14
50	0	0	0	67	1	19.7	114	0	0	0	0	1	0	0	0	1	0	0	4.4	3.1	0	5.2	13.5	207	0.7	25	23	0.89	945	50	1	0.198005	0	0
51	0	1	0	89	0	24.3	136	0	0	0	0	0	0	1	0	0	0	0	3.1	2.4	1	4.6	10.3	105	0.3	50	47	0.29	22	51	1	0.0503213	0	0
52	0	0	0	86	0	25.5	129	1	0	0	1	0	0	1	1	0	0	0	3.7	2.9	0	8.5	7.4	149	2.4	354	180	1.49	950	52	1	0.11903	0	0
53	0	0	1	77	0	29.6	124	1	1	0	1	0	0	0	0	1	0	0	4	3.6	0	6.7	11.6	202	0.2	17	13	0.62	946	53	1	0.107344	0	0
54	0	0	0	42	1	22.8	70	0	0	0	0	0	0	1	1	0	0	0	3.5	3.5	0	11.1	13.1	229	0.6	15	18	1.46	946	54	1	0.368233	1	19
55	0	0	1	27	1	25.2	110	0	0	0	0	1	0	1	0	0	0	0	4.4	3.8	0	5.5	13	159	0.3	30	101	0.64	958	55	1	0.0669122	0	0
56	0	0	1	84	0	25.2	152	1	0	0	0	0	0	1	0	0	0	0	3.5	3.6	0	14.81	10.4	106	0.3	67	48	2.27	945	56	1	0.0328136	0	0
57	0	0	0	81	0	30.3	231	0	0	0	0	0	1	1	1	0	0	0	4.4	4.2	0	9.07	15.2	202	0.6	27	11	0.69	943	57	1	0.14476	0	0
58	1	1	1	70	1	23.6	95	0	1	0	0	1	0	1	1	0	0	0	3.5	2.3	0	2.6	12.2	135	0.4	29	23	0.9	17	58	1	0.487395	1	15
59	0	1	0	85	0	26.5	122	1	1	0	0	0	0	1	1	0	0	0	4	3	0	15.6	13.9	160	1.5	30	20	1.49	88	59	1	0.377755	1	123
60	0	0	1	55	1	27.4	94	1	1	1	0	0	0	1	1	0	0	0	3.5	4	0	8	12.3	170	0.4	41	44	0.67	945	60	1	0.508474	1	162
61	0	0	0	48	1	26.4	134	0	0	0	0	0	0	1	1	0	0	0	4.1	3.8	0	21.2	13.4	178	2.2	37	34	1.26	946	61	1	0.225478	0	0
62	0	1	0	74	0	26.9	159	1	1	0	0	1	0	1	1	0	0	0	3.4	2.2	0	30.22	8.2	135	1.5	71	34	1.74	8	62	1	0.349967	1	228
63	0	1	0	88	0	23.2	172	0	0	0	0	0	0	1	0	0	0	0	4	2.8	0	8.2	11.5	159	1.9	25	8	0.74	603	63	1	0.0175405	0	0
64	0	1	1	70	1	18.5	110	0	0	0	0	1	0	1	0	0	0	0	3.3	3.4	1	5.2	10.6	91	0.8	19	12	0.82	369	64	1	0.162626	1	40
65	0	0	0	72	1	24.1	139	0	0	0	0	1	0	1	0	0	0	0	3.6	3.6	0	6.8	15.8	175	5.6	53	67	1.49	939	65	1	0.0825827	1	64
66	1	0	0	77	0	26.7	101	1	0	0	0	0	0	1	1	1	0	0	3.9	3.2	0	7.2	11.5	261	0.4	21	8	1.15	953	66	1	0.619199	1	16
67	1	0	0	47	0	NA	127	0	0	0	0	0	0	0	1	1	0	0	4.7	3.5	0	6.8	13.3	220	0.9	20	24	0.46	943	67	1		0	0
68	1	1	0	83	1	20	142	1	0	1	0	0	0	1	1	0	0	0	3.8	3.5	0	6.5	14.7	163	0.9	28	12	0.66	9	68	1	0.330175	1	17
69	0	0	0	37	1	30	214	0	0	0	0	0	0	1	1	0	0	0	4.4	3.8	0	14.2	16.9	240	0.4	20	15	1.31	972	69	1	0.126025	0	0
70	0	0	1	45	1	24.7	146	0	0	0	0	0	0	1	0	0	0	0	4.1	4.5	0	13.46	10.7	214	0.4	120	221	0.76	970	70	1	0.0242637	0	0
71	1	1	0	71	1	20.2	134	1	0	0	0	1	0	1	0	0	0	1	2.1	2.3	1	14.9	12.2	50	2.3	34	51	0.96	16	71	1	0.426775	1	18
72	1	1	0	64	1	23.7	116	0	0	0	0	1	0	1	0	0	0	1	2.7	2.4	1	24.49	11	70	1.6	11	24	0.71	13	72	1	0.376356	1	19
73	0	0	0	53	1	26.8	145	0	0	0	0	1	0	0	0	1	0	0	4.1	3.3	0	10.6	13.1	172	1	25	31	2.27	942	73	1	0.194495	1	138
74	0	0	1	53	1	25.6	117	0	0	0	0	0	0	0	0	1	0	0	3.3	3.1	1	10.8	12.4	128	0.7	30	16	0.88	937	74	1	0.255107	1	193
75	0	0	1	66	0	24.9	143	0	0	0	1	0	0	0	0	1	1	0	3.9	4	0	5.2	10.9	147	0.7	14	11	0.48	935	75	1	0.0769837	0	0
76	0	0	1	65	1	25.1	134	0	0	0	0	0	0	0	0	1	0	0	4.5	4.2	0	5.6	14.2	146	0.6	24	28	0.65	947	76	1	0.0922086	1	196
77	1	0	0	57	0	21.3	116	0	0	0	0	0	0	1	1	0	0	0	2.9	3.5	1	15.6	9.7	122	0.9	33	18	0.41	943	77	1	0.381	1	20
78	0	0	0	66	1	29.7	137	0	0	0	0	0	0	0	0	1	0	0	3.5	3.3	0	5.6	13	191	0.9	27	30	1	937	78	1	0.0784238	0	0
79	1	0	0	78	0	27.9	121	0	1	0	0	0	0	1	0	0	0	1	3.4	3.1	0	3.6	9.9	137	1.1	45	13	1.76	951	79	1	0.157163	1	21
80	1	0	0	64	1	26.5	109	0	0	0	0	1	0	0	0	1	0	0	2.9	3.8	1	5.6	14.5	85	2	44	17	2.52	936	80	1	0.544539	1	22
81	0	1	1	80	0	14.4	128	0	0	0	0	0	0	1	0	0	0	0	2.9	3.1	1	5.78	12.2	119	0.5	15	12	0.45	372	81	1	0.092896	0	0
82	0	0	0	73	1	25.1	146	1	0	0	0	0	0	1	0	0	0	0	3.8	3.3	0	3.7	11.3	130	1.5	35	16	1.18	932	82	1	0.028518	0	0
83	0	1	1	73	1	19.8	117	0	1	0	1	1	0	1	0	0	0	0	2.3	2.8	1	12.57	11.2	154	1.7	26	59	0.35	18	83	1	0.199448	0	0
84	1	1	1	84	1	17.2	120	1	0	0	0	0	0	1	1	0	0	0	2.2	1.9	1	17.3	7.8	70	0.5	21	17	2.44	16	84	1	0.546353	1	23
85	0	1	0	82	0	20.7	104	0	0	1	0	0	0	1	0	0	0	0	4.1	3.5	0	9.64	13.4	194	0.5	43	41	0.61	694	85	1	0.0681717	0	0
86	0	0	0	60	0	19.5	162	0	1	0	0	0	0	0	0	1	0	0	3.8	3.7	0	6.7	12.6	215	0.5	31	20	0.14	929	86	1	0.109082	0	0
87	1	1	0	80	1	19	164	0	0	1	0	1	0	1	1	0	0	0	3	2.3	1	6.3	15.1	406	0.5	30	15	1.23	48	87	1	0.662039	1	24
88	0	1	0	76	0	NA	101	0	1	0	0	1	0	1	0	0	0	1	2.3	2.4	1	31.21	9.6	50	6.8	178	63	0.54	4	88	1		0	0
89	0	0	1	20	1	17.8	128	0	0	0	0	1	0	1	0	0	0	0	4.7	4.5	0	7.7	12.4	257	0.6	25	32	0.6	949	89	1	0.0654938	1	12
90	0	0	1	79	1	23.5	133	1	1	0	0	0	0	1	1	0	0	0	3.3	3.9	1	7	12.7	124	0.7	23	24	0.76	931	90	1	0.561126	1	216
91	0	0	0	65	0	NA	110	0	1	0	0	1	0	1	0	0	0	0	3.1	3.6	1	1.77	8.8	79	0.5	61	51	0.94	934	91	1		0	0
92	0	1	0	70	1	27.8	134	0	1	0	0	1	0	1	0	0	0	0	3.9	2.8	0	9.1	12.6	284	0.6	39	42	0.7	25	92	1	0.0677861	0	0
93	0	0	1	79	1	27.2	138	1	1	0	0	0	0	1	0	0	0	0	3.8	3.8	0	4.08	10.4	140	0.5	25	25	1.68	929	93	1	0.0530683	0	0
94	0	0	1	81	0	19.8	154	0	0	0	0	0	0	1	0	0	0	0	3.5	3.5	0	6.94	14.1	165	0.7	38	38	0.7	934	94	1	0.0272876	0	0
95	0	0	0	72	1	28.8	158	0	0	0	0	0	0	1	0	0	0	0	4	3.5	0	6.2	13.9	160	0.5	22	16	0.83	955	95	1	0.0210233	0	0
96	0	1	1	68	0	25.4	124	0	0	0	0	1	0	1	0	0	0	0	3.2	3.2	1	9.3	9.4	142	0.7	32	12	0.94	61	96	1	0.108982	0	0
97	0	0	1	80	0	NA	122	0	1	0	0	0	0	1	0	0	0	0	3.3	3.9	1	8.4	9.5	133	0.4	21	8	0.83	933	97	1		0	0
98	0	0	1	47	0	28.8	134	0	0	0	0	0	0	0	0	1	0	0	3.3	3.6	1	20.52	11.9	116	0.5	16	22	0.78	925	98	1	0.203719	0	0
99	0	0	1	35	1	24	123	0	0	0	0	0	0	1	0	0	0	0	3.3	4.7	1	15.3	11.5	195	0.5	27	16	0.77	961	99	1	0.0899895	1	200
100	0	0	0	51	1	23.4	122	0	0	0	0	0	0	1	0	0	0	0	4	3.6	0	8.9	15.3	88	0.3	226	283	6.22	924	100	1	0.201524	1	211
101	0	0	1	18	1	16.6	130	0	0	0	0	0	0	1	0	0	0	0	4.2	4.3	0	7.3	14.8	128	0.7	15	8	0.76	936	101	1	0.0537809	0	0
102	0	0	1	70	0	NA	109	0	0	0	0	0	0	0	0	1	1	0	4.1	3.9	0	7.34	11	138	0.9	21	21	0.56	921	102	1		0	0
103	0	1	0	61	0	21	121	0	0	0	0	1	0	1	0	0	0	0	3.7	3.3	0	3.29	9.3	139	0.6	16	12	0.62	327	103	1	0.0440358	0	0
104	0	0	0	24	0	21.7	107	0	0	0	1	0	0	0	0	1	0	0	4	3.6	0	14.1	12.9	176	0.6	51	34	0.33	923	104	1	0.103566	0	0
105	0	0	0	38	0	16.4	101	0	0	0	0	0	0	1	0	0	0	0	2.9	3.2	1	4.5	10.4	123	0.2	19	8	0.44	934	105	1	0.110917	0	0
106	0	0	1	75	0	27.9	194	0	1	0	1	0	0	1	1	0	0	0	4.9	4.9	0	7.6	13.8	192	0.6	33	43	1.03	922	106	1	0.149702	0	0
107	0	1	1	59	1	22.8	130	0	1	0	0	0	0	1	0	0	0	0	3.8	3.1	0	1.04	6.3	154	0.9	23	25	1	138	107	1	0.0382835	0	0
108	0	1	1	76	0	21.8	147	1	0	0	0	1	1	0	0	1	0	0	3.5	3.7	0	5.3	8.8	132	1.3	27	19	0.95	748	108	1	0.241937	0	0
109	0	0	0	81	0	24.2	165	0	1	0	0	0	0	0	0	1	1	0	4.1	3.9	0	10.7	11.2	131	0.6	21	13	1.23	941	109	1	0.158266	0	0
110	0	0	0	83	0	20.2	104	0	1	0	0	0	0	0	0	1	1	0	3.8	3.5	0	10.25	11.7	187	1.3	22	15	0.68	922	110	1	0.252332	0	0
111	0	1	0	39	1	22.3	103	1	1	0	1	1	0	1	0	0	0	1	3	3	1	15.43	9.8	133	7	4497	2956	0.84	137	111	1	0.121769	0	0
112	1	0	0	55	0	25.8	157	0	1	0	0	0	0	0	0	1	0	0	2.7	3.3	1	3.58	11	93	0.7	28	9	1.5	918	112	1	0.306012	1	25
113	0	0	1	83	0	25.3	145	0	1	0	0	0	0	0	0	1	1	0	3.5	3.2	0	9.8	11.8	185	1.2	21	18	0.58	922	113	1	0.156569	0	0
114	0	0	0	35	1	26.6	159	0	0	0	0	1	0	1	0	0	0	0	4.4	4.3	0	2.1	8.9	89	0.7	15	16	0.71	962	114	1	0.0297184	0	0
115	1	1	0	64	1	23.5	109	0	0	0	0	0	0	1	1	0	0	0	3.1	2.4	1	27.08	16.1	201	1.5	36	89	0.79	15	115	1	0.545664	1	26
116	0	0	0	67	0	23.4	106	0	0	0	0	0	0	0	0	0	1	0	4.2	4	0	3.8	13.2	170	1.3	29	25	0.43	913	116	1	0.0293386	0	0
117	0	1	1	61	0	26.5	144	0	0	0	0	1	0	1	0	0	0	0	3.3	3.1	1	9.06	13	231	13	114	109	0.58	639	117	1	0.155006	0	0
118	0	1	1	75	1	15.8	144	0	0	0	0	1	0	1	0	0	0	0	2.2	3.4	1	6.62	9.8	383	8.9	30	35	0.59	56	118	1	0.13957	0	0
119	1	1	0	22	1	23	123	1	0	0	0	1	0	1	0	0	0	1	2.7	3.2	1	8.5	12.6	179	24.8	160	77	0.45	32	119	1	0.626856	1	27
120	0	1	0	41	1	25.2	130	0	0	0	0	1	0	1	0	0	0	0	4.2	4	0	8.09	11.9	181	0.5	19	9	0.59	224	120	1	0.0460482	0	0
121	0	0	1	64	1	25.1	176	1	1	1	0	0	0	1	0	0	0	0	4.1	4	0	4.43	15.3	152	1.4	16	15	1.01	916	121	1	0.0887053	0	0
122	0	0	0	77	0	NA	133	0	0	0	0	1	0	0	0	1	0	0	3.5	3.6	0	5.7	11.5	157	0.5	32	10	0.81	916	122	1		0	0
123	0	1	1	73	0	34.4	116	0	0	0	0	0	0	1	0	0	0	0	3.4	3.9	0	4.5	11.2	141	0.3	86	56	0.71	18	123	1	0.0192394	0	0
124	1	1	0	53	1	25.3	109	0	1	0	1	1	0	1	1	0	0	0	4.3	2.6	0	5.95	8.2	170	0.5	44	47	0.86	12	124	1	0.338392	1	28
125	0	1	0	67	0	NA	133	1	0	0	0	0	0	1	0	0	0	0	4.4	4.1	0	8.26	14.6	195	3.1	11	9	0.71	377	125	1		0	0
126	1	1	1	90	0	NA	85	0	0	0	0	0	0	1	0	0	0	0	3	3.2	1	23.9	9.1	91	1.4	39	43	1.18	849	126	1		0	0
127	0	0	0	57	0	21.6	124	1	0	0	0	0	0	1	1	0	0	0	3.6	3.6	0	8.5	13.2	149	0.4	37	20	0.69	909	127	1	0.227534	1	39
128	0	0	1	63	1	21.8	103	1	0	0	0	1	0	1	0	0	0	0	4.1	3.4	0	9.84	14.5	214	3.7	44	42	0.62	912	128	1	0.0920552	0	0
129	0	0	1	74	1	25.1	131	0	1	0	0	0	0	1	0	0	0	0	3.6	3.9	0	4.49	12.8	118	0.8	24	19	1.11	914	129	1	0.0557916	0	0
130	0	1	1	93	0	20.9	161	0	0	0	0	1	0	1	0	0	0	0	2.5	2.4	1	8.19	12.1	132	0.8	35	11	0.58	47	130	1	0.089553	0	0
131	0	0	0	46	0	NA	117	0	0	0	0	0	0	1	0	0	0	0	3.8	3.3	0	25.23	13.3	161	0.6	19	8	0.61	915	131	1		0	0
132	0	0	0	56	0	24.8	140	0	0	0	0	0	0	1	0	0	0	0	2.7	3.7	1	4.2	10.2	100	0.3	16	8	0.33	918	132	1	0.0546586	0	0
133	0	1	0	64	1	19.9	98	0	1	0	0	0	0	1	1	0	0	0	2.6	2.8	1	15.2	8.1	76	0.7	38	20	1.7	67	133	1	0.652888	1	4
134	0	1	1	68	1	24.5	121	0	1	0	0	1	0	0	0	1	1	0	4	3.7	0	7.15	12.3	182	1	15	22	1.22	182	134	1	0.358326	1	155
135	0	1	0	75	1	19.5	107	0	1	0	1	1	0	1	1	0	0	0	3.7	3.4	0	7.7	9.9	100	0.3	59	87	1.29	42	135	1	0.441971	1	77
136	0	0	1	84	0	22.1	118	1	0	1	0	0	0	1	0	0	0	0	3.3	3.5	1	7.42	10.3	123	0.3	20	14	0.52	948	136	1	0.13482	0	0
137	0	0	0	71	1	19.3	145	0	0	0	0	0	0	1	1	0	0	0	3.6	3.4	0	8.6	14.7	163	0.8	28	21	1.02	920	137	1	0.219658	0	0
138	1	1	0	76	1	22	127	1	1	1	0	0	0	1	1	0	0	0	3.1	3.4	1	8.1	13.5	156	0.4	27	12	1.26	33	138	1	0.760146	0	0
139	0	0	0	71	1	26	136	0	0	0	0	1	1	1	0	0	0	0	3.5	4	0	15.3	13	152	0.6	26	13	0.97	910	139	1	0.10617	1	90
140	1	0	1	70	1	22.8	117	0	1	0	0	0	0	1	1	0	0	0	2.4	2.3	1	5.9	10.8	132	0.5	49	56	0.54	953	140	1	0.526022	1	30
141	0	1	0	60	1	15.8	138	0	0	0	0	0	0	1	1	0	0	0	2.9	3.3	1	16.6	12.4	59	0.4	40	40	0.47	73	141	1	0.435461	1	203
142	0	1	0	86	1	19.1	123	1	0	1	0	1	0	1	1	0	0	0	3.4	3.2	0	7.8	13.9	174	1.1	29	13	1.78	6	142	1	0.580651	1	67
143	0	0	0	77	0	20.3	113	0	1	0	0	0	0	1	1	0	0	0	2.9	2.6	1	8.1	10	132	0.5	16	18	0.75	934	143	1	0.549337	1	42
144	0	1	1	82	0	25.1	136	0	1	0	0	0	0	1	1	0	0	0	4.4	4	0	13.4	10.1	122	0.3	29	20	1.04	19	144	1	0.237098	1	120
145	0	0	0	23	1	23.1	126	0	0	0	0	1	0	1	0	0	0	0	3.3	3.8	1	2.9	9.5	129	1.1	22	19	0.56	943	145	1	0.125562	0	0
146	0	0	1	40	1	20.9	148	0	1	1	0	0	0	1	0	0	0	0	3.9	3.5	0	9.6	13.7	181	0.3	16	9	0.59	949	146	1	0.0959694	0	0
147	0	0	0	80	0	20.3	192	1	0	0	0	0	0	1	1	0	0	0	3.7	3.6	0	12.5	14.7	146	0.5	20	19	0.53	952	147	1	0.137884	0	0
148	0	1	0	72	1	22	164	1	1	1	0	0	0	1	1	0	0	0	4.4	3.5	0	12.6	13.8	159	0.9	27	16	1.02	159	148	1	0.432765	1	116
149	0	0	0	73	1	25.4	138	1	0	0	0	0	0	1	1	1	0	0	3	3.3	1	25.5	13.1	125	1.2	50	8	2.84	916	149	1	0.887529	1	101
150	0	0	1	58	0	20.2	109	0	0	0	0	0	0	1	0	0	0	0	3.8	3.8	0	10.4	13.6	202	0.4	19	15	0.42	905	150	1	0.0391862	1	176
151	0	1	0	61	1	22	120	0	0	1	0	0	0	1	1	0	0	0	4	3.6	0	18.9	13.8	151	2	73	25	1.88	444	151	1	0.446074	1	15
152	0	0	0	66	1	22	124	0	1	0	1	0	0	0	1	0	0	0	4	3.2	0	14.2	9	147	2.6	52	8	1.12	914	152	1	0.164607	0	0
153	0	1	0	81	0	24.1	124	0	1	0	0	1	0	1	1	0	0	0	4	3.7	0	8.9	11.6	179	0.5	21	15	0.85	229	153	1	0.385143	1	60
154	0	0	0	41	1	21.9	126	0	1	0	1	0	0	1	0	0	0	0	3.9	3.1	0	6.1	12	173	0.9	28	27	0.97	922	154	1	0.0550865	0	0
155	0	1	1	53	1	15.8	113	0	0	0	0	1	0	1	0	0	0	0	3.4	2.7	0	12	12.6	149	0.6	30	28	0.5	58	155	1	0.0734229	0	0
156	0	0	1	74	0	22.3	129	0	1	0	0	0	0	0	0	1	0	0	4.1	3.1	0	8.36	11.9	138	0.5	12	13	1.04	920	156	1	0.162523	0	0
157	1	1	0	60	1	NA	118	0	1	0	0	1	0	1	0	0	0	0	2.5	2.7	1	4.66	7.7	79	4.4	31	20	0.44	124	157	1		0	0
158	0	1	0	73	1	23.7	110	1	1	0	0	1	0	1	0	0	0	0	3.6	3.3	0	6.6	9.3	197	0.5	49	65	0.89	97	158	1	0.0919646	0	0
159	0	0	0	62	0	32.5	125	0	1	0	1	0	0	0	0	1	0	0	3.5	3.7	0	10.58	10.7	135	0.4	24	19	1.3	908	159	1	0.10991	0	0
160	1	0	0	75	0	31.1	161	0	1	1	0	0	0	1	1	0	0	0	3.1	3.9	1	10.7	12.2	164	0.6	27	12	0.44	916	160	1	0.506297	1	31
161	0	0	1	82	0	27	129	0	1	0	0	0	0	1	0	0	0	0	3	3.5	1	6.3	9.2	134	0.5	17	15	0.9	902	161	1	0.0988527	0	0
162	0	0	1	77	1	32.1	114	1	0	0	0	0	0	1	0	0	0	0	4.1	4	0	18.39	14.2	178	0.7	20	24	1.16	905	162	1	0.0376875	0	0
163	1	0	0	71	0	21.8	138	1	1	0	0	0	0	1	1	1	0	0	3.8	3.8	0	8.35	11.8	119	0.6	34	31	0.89	910	163	1	0.718283	1	32
164	1	1	1	56	1	23.6	100	1	1	0	0	1	0	1	0	0	0	1	2.7	3.1	1	6.97	9.4	90	7.8	26	52	0.66	50	164	1	0.613675	0	0
165	0	0	0	87	0	23.8	132	1	0	1	0	0	0	1	0	0	0	0	3.6	3.2	0	13.2	13.5	112	0.5	18	10	0.89	936	165	1	0.0607945	0	0
166	1	1	1	70	1	17.3	116	0	1	0	0	0	0	1	0	0	0	0	2.3	2.9	1	11.22	8.6	87	0.3	38	34	0.58	313	166	1	0.140898	1	34
167	0	0	0	77	1	21	101	0	1	0	0	0	0	1	1	0	0	0	3.3	3.2	1	9.31	13.7	142	0.6	45	53	1.25	914	167	1	0.679427	1	32
168	0	0	1	76	0	25.4	139	0	1	0	0	0	0	1	1	0	0	0	4.3	3.7	0	7.5	11.4	253	1.8	31	12	0.9	897	168	1	0.238987	1	198
169	0	0	1	66	1	26.4	139	0	0	0	0	0	0	1	1	0	0	0	4.4	4	0	6.9	13.9	175	0.6	26	31	1.15	896	169	1	0.18856	1	158
170	1	1	0	18	0	23.5	120	0	0	0	0	1	0	0	1	1	0	0	3.4	2.2	0	19.4	9.6	121	0.2	19	9	0.31	48	170	1	0.539	1	35
171	0	1	0	67	0	20.6	105	0	0	0	0	1	0	1	0	0	0	0	4.4	3.2	0	7.8	10.5	164	0.4	58	17	0.62	371	171	1	0.0529404	0	0
172	1	0	0	77	0	33.4	97	1	1	0	0	0	0	1	1	0	0	0	3.9	3.9	0	12.15	11.3	178	0.3	34	25	1.76	892	172	1	0.345769	1	36
173	1	0	0	62	0	24.3	150	1	1	0	0	0	0	1	1	0	0	0	3.7	3.7	0	17.6	15.1	95	1.1	73	67	1.68	891	173	1	0.390787	1	37
174	0	0	0	42	1	25	123	0	0	0	0	0	0	1	0	0	0	0	4.2	5.1	0	9.2	15.2	206	1	35	63	0.95	903	174	1	0.0437043	0	0
175	1	1	1	44	1	NA	124	1	0	0	0	0	0	1	1	0	0	0	4.5	4	0	17.9	15.1	179	0.6	30	17	1.23	1	175	1		0	0
176	0	1	0	70	0	27.8	113	0	0	0	0	1	0	1	0	0	0	0	3.2	4	1	2.19	9.4	114	0.5	12	10	0.52	218	176	1	0.0979425	0	0
177	1	1	0	83	1	21.8	113	1	1	1	0	0	0	1	1	0	0	0	3.7	2.7	0	6.08	12.2	132	0.5	77	39	1.72	4	177	1	0.55739	1	38
178	1	1	0	76	1	NA	91	0	0	0	0	1	0	1	0	0	0	0	3.2	2.7	1	11.8	10.8	98	26.7	62	55	0.89	76	178	1		0	0
179	0	0	0	55	1	NA	132	0	0	0	0	1	0	0	0	1	0	0	4.9	4.2	0	5.43	16.5	196	1	22	20	1	895	179	1		0	0
180	0	0	1	68	0	26.9	99	1	0	0	0	0	0	1	1	0	0	0	3.8	3.5	0	5.2	11.5	120	1	33	20	1.05	894	180	1	0.234166	1	109
181	0	1	0	58	0	NA	130	1	0	0	0	1	0	1	0	0	0	1	4.2	2.5	0	9.19	10.4	179	1.6	614	802	0.36	95	181	1		0	0
182	0	0	1	81	0	NA	123	0	0	0	0	0	0	1	0	0	0	0	3.4	3.7	0	10.1	11.7	201	0.4	31	18	0.83	890	182	1		0	0
183	0	0	0	69	0	24.1	171	1	1	0	1	0	0	1	0	0	0	0	3.1	3.1	1	5.4	13.9	154	0.4	44	14	2.93	889	183	1	0.172124	0	0
184	1	0	0	39	1	26.2	108	0	0	0	0	0	0	1	1	0	0	0	3.7	3.9	0	13.2	12.4	177	0.3	24	26	0.48	924	184	1	0.203816	1	39
185	0	1	1	79	1	NA	144	0	0	0	0	1	0	1	0	0	0	0	4.3	4	0	5.4	12	137	0.5	27	18	1.03	144	185	1		0	0
186	0	0	1	27	1	31.6	142	0	0	0	0	0	0	0	0	1	1	0	4.2	4.4	0	8.73	17.4	191	1.9	36	73	1.01	890	186	1	0.165356	0	0
187	0	0	0	81	0	NA	170	1	1	0	0	0	0	1	0	0	0	0	4.5	3.7	0	6.2	15.6	153	0.5	49	74	0.76	892	187	1		0	0
188	0	1	1	68	1	21.6	112	0	0	0	0	0	0	1	1	0	0	0	4	4.2	0	6.41	11.8	182	1.5	127	71	0.79	289	188	1	0.205067	0	0
189	1	1	0	65	1	24.6	100	0	0	0	0	1	0	0	0	1	0	0	4	2.9	0	5.4	14.3	199	0.8	29	37	0.68	254	189	1	0.195702	1	40
190	0	1	1	77	1	20.4	118	0	0	0	1	0	0	1	0	0	0	0	3.1	3.1	1	9.15	11.2	122	0.5	21	22	0.22	621	190	1	0.0647748	0	0
191	0	1	1	74	1	NA	138	1	0	1	0	1	0	1	0	0	0	0	2.6	3.2	1	11	11.4	91	4.7	46	35	0.5	126	191	1		0	0
192	0	1	0	85	0	22.4	118	1	0	0	0	0	0	1	0	0	0	0	3	3	1	3.3	8.5	180	0.6	39	30	1.09	384	192	1	0.0783656	0	0
193	1	1	0	77	1	16.1	128	0	1	0	0	0	0	0	1	1	0	0	4.7	3.1	0	5.36	11.7	183	0.4	27	13	1.02	94	193	1	0.622986	1	41
194	1	1	0	64	1	23.5	100	1	1	1	0	0	0	1	1	0	0	0	4.1	2.5	0	9.56	14.1	136	0.9	26	15	1.1	12	194	1	0.593993	1	42
195	1	0	0	48	1	21.3	184	0	1	0	0	0	0	0	1	1	1	0	2.7	2.6	1	9.14	8.3	123	10	264	5	8.53	965	195	1	0.97574	0	0
196	0	0	1	72	1	21.5	128	1	0	0	0	0	0	1	1	0	0	0	4	3.7	0	8.4	15.5	194	2.1	40	50	0.79	887	196	1	0.264651	1	82
197	0	0	1	47	0	20.3	100	0	0	0	0	0	0	1	0	0	0	0	3.9	4.3	0	6.95	12.2	139	0.5	18	24	0.56	889	197	1	0.042934	0	0
198	0	0	1	45	1	28.3	144	0	1	0	0	0	0	1	0	0	0	0	4.2	3.8	0	7.3	12.4	195	0.8	25	30	0.68	910	198	1	0.0417269	0	0
199	1	0	0	67	1	27.4	154	0	0	0	0	1	0	1	0	1	0	0	3.6	3.6	0	6	12.8	156	3.4	183	303	1.11	928	199	1	0.218819	1	44
200	0	0	0	83	0	NA	144	0	1	0	0	1	0	1	0	0	0	0	4.1	3.7	0	6.5	13.5	160	1	34	26	0.61	892	200	1		0	0
201	0	0	1	77	1	NA	112	0	0	0	0	0	0	1	0	0	0	0	4.4	3.9	0	9.8	14.9	202	1.5	29	23	0.85	906	201	1		0	0
202	0	0	1	78	0	18.5	151	0	0	1	1	0	0	1	1	0	0	0	3.6	3.5	0	13.9	12.6	144	0.6	28	12	0.35	887	202	1	0.216061	0	0
203	0	0	1	59	1	19	109	0	0	0	1	0	0	1	0	0	0	0	3.5	3.4	0	12.1	12.8	149	0.5	18	11	0.37	886	203	1	0.033359	0	0
204	0	0	1	75	0	23.8	116	0	0	0	0	0	0	1	0	1	0	0	4.3	3.8	0	8.9	13.5	219	0.4	28	34	0.63	880	204	1	0.162446	0	0
205	0	0	1	64	1	NA	101	0	0	0	0	0	0	1	0	0	0	0	4.1	4.3	0	9.08	15.3	150	1.2	19	27	0.79	900	205	1		0	0
206	1	1	0	85	1	23.7	152	1	0	0	0	0	0	1	1	0	0	0	2.9	2.4	1	5.5	8.7	151	1.1	28	12	1.41	34	206	1	0.337032	1	45
207	0	1	0	81	1	NA	133	1	1	0	0	0	0	1	1	0	0	0	3.7	2.8	0	13.4	12.2	119	0.6	24	10	0.94	10	207	1		0	0
208	0	0	1	83	0	23	167	1	1	0	0	0	0	1	1	0	0	0	3.7	3.7	0	7.42	11.1	187	0.5	20	17	1.03	879	208	1	0.224003	0	0
209	0	0	1	48	1	29.4	116	0	0	0	0	0	0	1	0	0	0	0	4.1	4.8	0	6.9	13.5	171	0.5	20	27	0.71	906	209	1	0.0317223	0	0
210	0	1	1	65	0	30.6	133	0	0	0	0	1	0	1	0	0	0	0	3.7	3.7	0	3.21	10.9	157	0.5	39	19	0.66	177	210	1	0.0312607	1	192
211	0	0	0	71	1	25	121	0	0	0	0	0	0	1	0	0	0	0	2.4	2.4	1	9.2	16	119	0.3	57	28	0.82	880	211	1	0.105768	0	0
212	0	0	0	52	0	24.6	133	0	0	0	0	0	0	1	0	0	0	0	4.5	3.6	0	7.6	12.7	222	0.9	22	18	0.68	882	212	1	0.0281362	0	0
213	0	1	0	60	1	21.7	124	0	1	0	0	1	0	1	1	1	0	0	4	3.5	0	4.94	13.2	177	0.8	18	23	0.68	249	213	1	0.826231	1	58
214	0	1	0	53	0	19.3	120	0	1	0	0	1	0	1	0	0	0	0	3.7	2.8	0	45.81	4.4	106	0.5	15	11	0.74	205	214	1	0.072911	0	0
215	0	1	0	81	1	25.8	143	0	0	0	0	1	0	1	0	0	0	0	3.7	3.4	0	9	12	193	0.6	22	13	0.86	332	215	1	0.0376605	0	0
216	0	0	1	40	0	23	90	0	0	0	0	0	0	0	1	0	1	0	3.2	2.9	1	14.65	9.4	131	2.1	32	12	1.07	878	216	1	0.455512	1	175
217	0	1	1	81	1	18.9	151	1	1	0	1	1	0	1	0	0	0	0	3.7	3.7	0	7.05	9.4	204	0.5	27	22	1.37	258	217	1	0.0697539	0	0
218	0	0	1	83	0	29.1	158	1	1	1	0	0	0	1	0	0	0	0	4.4	3.7	0	14.2	14.5	280	0.9	38	18	0.8	893	218	1	0.0705023	0	0
219	1	1	0	44	0	15.2	114	0	1	0	0	1	0	1	0	0	0	0	2.4	3.5	1	11.9	10.7	76	0.4	53	32	0.4	181	219	1	0.265444	1	46
220	0	0	1	46	1	NA	149	0	0	0	0	0	0	1	0	0	0	0	3.3	4	1	12.3	11.8	186	0.7	27	26	1.18	885	220	1		0	0
221	0	1	1	89	1	18.1	105	0	0	0	0	0	0	1	0	0	0	0	2.9	2.7	1	15.52	8.4	130	0.5	17	12	1.24	522	221	1	0.0999606	0	0
222	0	1	0	57	1	20.6	129	0	1	0	0	1	0	1	0	0	0	0	2.7	2.5	1	19.4	6.6	155	1.3	48	45	1.13	375	222	1	0.196703	0	0
223	0	0	0	78	0	21	130	0	0	0	0	0	0	1	1	1	0	0	3.5	3.3	0	7.4	11.1	176	0.9	20	8	0.96	887	223	1	0.559488	1	145
224	0	0	1	63	0	25.3	153	0	0	0	0	1	0	1	0	0	0	0	4	4.2	0	4.01	12	190	0.4	16	11	0.53	941	224	1	0.0323434	0	0
225	0	0	0	65	1	23.9	116	0	0	0	0	0	0	0	0	1	0	0	3.7	3.7	0	8.16	11	136	0.7	17	15	1.2	887	225	1	0.107176	0	0
226	0	1	0	63	1	20.9	125	0	1	0	0	1	0	1	1	0	0	0	3.5	3.6	0	22.7	12.4	130	0.5	32	29	0.73	851	226	1	0.454726	1	91
227	0	0	1	41	1	27.1	100	0	0	0	0	0	0	1	0	0	0	0	4.2	4.1	0	5.1	11.1	145	0.4	24	22	1.03	884	227	1	0.0376374	0	0
228	0	0	1	77	1	20.2	83	1	0	0	0	0	0	1	0	0	0	0	3.5	3.2	0	11.1	11.2	124	0.4	18	13	0.72	874	228	1	0.0511368	0	0
229	1	1	0	81	1	15.4	148	0	1	0	0	0	0	0	1	1	0	0	2.4	2.3	1	12.79	11.2	83	1	25	14	0.78	34	229	1	0.79672	0	0
230	0	0	0	48	1	23	126	0	0	0	0	1	0	0	1	1	0	0	2.1	3.8	1	5.8	8.2	67	0.8	74	88	0.87	880	230	1	0.761111	1	201
231	0	1	1	67	1	21.7	88	0	0	0	0	0	0	1	0	0	0	1	3.1	3.4	1	2.94	10.7	69	1.4	24	11	1.47	49	231	1	0.356867	1	20
232	0	1	0	22	0	19.9	101	0	0	0	0	0	0	1	1	0	0	0	2.6	2.4	1	3.3	9.8	50	0.3	62	31	0.58	55	232	1	0.463132	1	128
233	0	0	1	77	0	26	210	1	0	0	0	0	0	1	1	0	0	0	4.1	3.5	0	9.2	13.1	188	0.3	23	16	0.92	874	233	1	0.0971445	0	0
234	0	0	1	77	0	24.7	140	0	0	0	0	1	0	0	0	1	0	0	4.2	4.3	0	4.63	13.6	197	0.7	31	25	0.41	878	234	1	0.115913	0	0
235	0	1	1	84	0	18.6	169	1	1	0	1	0	0	1	0	0	0	0	4	3.8	0	4.66	13.5	114	0.7	22	11	0.8	112	235	1	0.0410489	0	0
236	0	0	1	73	0	22.4	115	1	0	0	0	0	0	1	0	0	0	1	2.6	3.1	1	4.31	10.1	205	0.4	34	25	0.82	897	236	1	0.240808	0	0
237	0	0	0	52	1	20.4	112	0	1	0	0	0	0	1	0	0	0	0	2.7	3.3	1	10.59	11.1	72	0.3	29	33	0.52	886	237	1	0.165006	0	0
238	1	1	0	62	1	24.5	128	0	1	1	0	0	0	1	1	0	1	0	2.9	2.6	1	15.4	7.9	123	0.7	61	27	0.84	25	238	1	0.703045	1	48
239	0	0	1	58	0	NA	141	0	0	0	0	0	0	0	0	1	1	0	3.8	3.7	0	4.6	12.2	161	0.7	18	14	0.51	873	239	1		0	0
240	0	0	0	84	1	21.7	158	0	0	1	0	0	0	0	0	1	1	0	4.6	3.5	0	8.4	11.8	117	1	33	34	0.78	884	240	1	0.170019	0	0
241	1	0	0	68	0	35.7	120	1	1	1	0	0	0	1	1	0	0	0	2.5	3.3	1	13.12	12.4	121	0.3	26	14	1.26	929	241	1	0.671679	0	0
242	0	1	1	48	0	22.7	114	0	0	0	0	1	0	1	0	0	0	0	3.6	3.6	0	4.48	11	116	3.9	242	100	0.44	80	242	1	0.0493539	0	0
243	0	0	1	60	1	23.2	163	1	1	1	0	0	0	1	1	0	0	0	3	3.3	1	11.67	14.2	231	0.3	14	5	1.18	888	243	1	0.697571	1	2
244	0	0	1	82	0	29.2	120	1	1	0	0	0	0	1	1	0	0	0	3.9	3.9	0	11.4	9.2	148	0.7	32	89	2.34	871	244	1	0.346221	1	154
245	0	1	0	83	1	20.3	100	1	1	0	0	0	0	1	0	0	0	0	3.6	3.1	0	25.7	12.4	133	0.3	24	47	1.89	239	245	1	0.120591	0	0
246	0	0	0	22	1	27.8	154	0	0	0	1	1	0	0	0	1	0	0	4.3	3.5	0	7	14.6	155	0.5	24	30	0.73	881	246	1	0.118372	0	0
247	1	1	1	48	1	23.3	151	0	1	0	0	1	0	0	1	1	0	0	3.7	3.8	0	10.59	10.6	115	0.4	18	28	0.82	170	247	1	0.644943	0	0
248	0	0	0	59	1	25	144	0	0	0	0	1	0	0	0	1	0	0	3.6	3.6	0	8.3	13.9	147	1.1	17	18	0.83	876	248	1	0.145776	0	0
249	0	1	0	62	0	25.4	136	0	0	0	0	1	0	1	0	0	0	0	3.9	3.4	0	6.6	11	166	0.1	17	14	0.54	27	249	1	0.0357327	0	0
250	1	1	0	76	0	27	137	0	1	0	0	1	0	0	1	1	0	0	3.6	2.8	0	6.1	11.5	163	8.1	113	21	0.55	40	250	1	0.653543	1	51
251	0	1	0	83	1	16	111	0	1	0	0	1	1	1	0	0	0	0	3.8	3.3	0	3.6	9.8	175	0.4	64	25	0.75	282	251	1	0.198256	0	0
252	0	0	1	55	0	25.6	125	0	0	0	0	0	0	0	0	1	0	0	2.8	3.8	1	11.84	9.9	209	0.7	77	159	0.41	888	252	1	0.183076	0	0
253	0	0	1	78	1	19.6	213	0	0	0	0	0	0	1	1	0	0	0	4	4	0	7	11.8	125	0.4	60	15	1.23	866	253	1	0.103514	0	0
254	0	0	1	46	0	21.3	112	0	0	0	0	0	0	0	0	1	0	0	4	3.5	0	14.8	11.4	145	1.1	23	22	0.51	873	254	1	0.109547	0	0
255	0	1	0	80	1	22.3	120	0	1	0	0	0	0	1	1	0	0	0	2.9	3.5	1	16.6	13.9	138	1.9	40	15	0.5	402	255	1	0.585553	1	205
256	1	0	0	51	0	18.3	112	0	1	0	0	0	0	1	0	0	0	0	1.6	3.8	1	7.6	11.1	60	0.1	25	12	0.6	914	256	1	0.172444	1	52
257	1	1	0	52	0	18.5	100	0	1	0	0	1	0	1	0	0	0	0	3	3.5	1	0.27	10.4	78	1.1	19	14	0.38	105	257	1	0.259773	1	53
258	1	1	1	59	1	20.6	95	0	0	0	0	1	0	1	1	0	0	0	3.8	3.1	0	4.9	10.2	73	0.4	72	122	0.94	3	258	1	0.359493	1	54
259	0	0	1	77	1	22.6	144	0	1	1	0	0	0	1	0	0	0	0	3.8	3.4	0	7.75	13.2	156	0.5	22	17	1.09	880	259	1	0.0933471	0	0
260	1	1	0	86	0	25	106	1	1	1	0	0	0	1	1	0	0	0	2.3	2.7	1	20.4	12.6	132	0.6	23	36	0.61	10	260	1	0.731704	0	0
261	0	1	0	45	0	23	127	0	1	0	0	0	0	1	1	0	0	0	3.7	2.2	0	6.1	12.1	136	0.4	259	268	0.54	25	261	1	0.277981	0	0
262	1	1	0	85	0	18.3	109	0	1	0	1	0	0	1	1	0	0	0	2.8	2.8	1	10.2	11.4	85	0.6	132	95	2.29	120	262	1	0.65892	1	56
263	0	1	0	86	0	17.6	114	1	0	0	0	0	0	1	0	0	0	0	4.3	3.6	0	10.9	10.4	157	0.4	18	10	0.87	480	263	1	0.0383174	0	0
264	0	0	0	68	1	NA	129	0	0	0	0	1	0	0	0	1	0	0	4.3	4.1	0	6	13.9	185	0.5	25	24	0.75	908	264	1		0	0
265	0	0	1	78	0	NA	160	0	0	0	0	0	0	1	0	1	0	0	4.2	4	0	5.4	12.8	197	0.8	29	19	0.55	862	265	1		0	0
266	0	0	1	52	0	22.1	132	0	0	0	0	1	0	1	0	0	0	0	4.1	4.1	0	9.7	14.3	251	1	35	107	0.52	880	266	1	0.0570339	0	0
267	0	0	1	34	0	23	112	0	0	0	0	0	0	1	0	0	0	0	5	4.2	0	5.5	13.2	206	0.8	56	132	0.38	866	267	1	0.0381463	1	107
268	0	0	0	38	1	25.4	145	0	0	0	0	1	0	0	0	1	0	0	4.1	4.5	0	5.3	15	160	1	38	56	1.07	867	268	1	0.173113	0	0
269	1	0	0	75	1	22.9	114	0	0	0	0	0	0	1	0	0	0	0	4.6	3.5	0	8.1	15.1	205	0.9	25	17	1.14	868	269	1	0.0458606	1	57
270	1	0	0	70	1	NA	107	0	1	0	0	0	0	1	0	0	0	0	2.7	2.6	1	8.3	8.1	72	0.8	37	56	0.79	864	270	1		0	0
271	1	1	0	72	0	21.3	124	1	0	0	0	1	0	1	1	1	0	0	3.3	2.5	1	8.96	11.9	167	0.6	15	12	0.41	38	271	1	0.871457	1	58
272	0	1	0	80	1	14.5	146	0	1	1	0	0	0	1	0	0	0	0	2.7	2.3	1	10.69	9.3	71	0.5	20	15	0.68	43	272	1	0.207632	0	0
273	0	0	0	72	1	26.1	163	1	0	0	0	0	0	1	0	0	0	0	4.3	3.7	0	13.92	16.5	195	1.3	34	24	1.12	869	273	1	0.0340015	0	0
274	0	0	1	67	0	28.8	145	1	0	0	0	0	0	1	0	0	0	0	4.3	4.2	0	5	14.5	165	0.7	25	8	0.6	872	274	1	0.0258712	0	0
275	0	1	1	58	0	22.3	133	1	0	0	0	1	0	1	0	0	0	0	3.8	3.8	0	16.81	13.7	190	0.9	18	24	0.46	416	275	1	0.0585182	0	0
276	1	0	0	74	0	23.9	159	1	1	0	1	0	0	1	1	0	0	0	3.9	2.9	0	19.2	13.3	234	0.4	24	27	0.74	946	276	1	0.222675	1	59
277	0	0	1	73	0	16.3	151	0	0	0	0	0	0	1	0	0	0	0	4	3.9	0	5	9.1	201	0.6	18	19	0.35	862	277	1	0.0198003	0	0
278	1	0	0	62	1	24.2	96	0	1	0	0	0	0	1	1	0	0	0	4.4	4.3	0	15.5	14.3	176	0.4	21	30	1	910	278	1	0.415265	1	60
279	0	0	0	85	1	23.1	122	1	1	0	0	0	0	1	0	0	0	0	4	2.9	0	7.96	14.8	165	0.8	57	84	1.12	891	279	1	0.0805889	0	0
280	0	0	0	76	0	NA	128	0	1	1	0	0	1	1	0	0	0	0	3.5	2.7	0	10.5	11.1	196	0.6	21	19	0.96	899	280	1		0	0
281	0	0	0	67	0	24	139	0	1	0	0	0	0	1	0	0	0	0	3.9	3.4	0	5.1	11.4	139	0.5	20	19	1.65	874	281	1	0.0566392	0	0
282	1	1	0	66	1	22.9	133	0	1	0	0	1	0	1	1	1	0	0	2.7	3	1	20.06	10.2	107	1.1	36	68	0.68	515	282	1	0.913717	0	0
283	0	0	1	63	0	29.6	165	0	0	0	0	1	0	1	0	0	0	0	4	3.4	0	5.1	12.7	144	0.9	24	19	0.75	862	283	1	0.0294581	0	0
284	0	0	0	65	1	29.3	115	0	0	0	0	0	0	1	0	0	0	0	4.3	3.2	0	6.7	14.1	120	1.1	19	13	1.24	869	284	1	0.0384111	0	0
285	1	1	1	50	1	24.1	0	0	1	0	0	0	0	1	1	0	0	0	4.3	2	0	6.6	16.5	163	1.2	36	21	1.14	3	285	1	0.697895	1	62
286	0	1	0	66	0	26	153	0	1	0	0	1	0	1	0	0	0	0	4	3	0	8.1	13.1	170	0.4	38	18	0.29	85	286	1	0.056164	0	0
287	0	0	0	59	0	22	107	0	0	0	0	1	0	0	0	1	0	0	3.5	3.8	0	12.72	11.5	189	0.5	20	13	2.2	861	287	1	0.248515	1	117
288	0	0	0	69	0	32.3	125	1	0	0	0	0	0	0	0	1	0	0	3.4	3.4	0	9.4	9.5	167	0.5	28	22	1.04	866	288	1	0.069536	0	0
289	0	1	1	68	0	NA	93	0	1	0	0	1	0	1	0	0	0	1	3.1	3.1	1	5.3	12.5	175	6	327	168	0.77	34	289	1		0	0
290	0	0	0	72	0	NA	118	0	1	0	0	0	0	1	1	0	0	0	2.5	3.5	1	10.22	9.4	100	0.6	21	11	0.67	882	290	1		0	0
291	0	1	1	66	1	22.5	132	0	0	0	0	0	0	0	0	1	0	0	4.6	3.3	0	6.3	14.3	174	0.5	26	13	1.3	845	291	1	0.119692	0	0
292	0	0	1	67	1	19.6	121	1	0	0	0	0	0	1	1	1	0	0	4.4	4.4	0	7.3	12.3	181	0.8	29	18	0.78	862	292	1	0.64321	1	190
293	0	1	1	56	1	16.5	113	0	0	0	0	0	0	1	0	0	0	0	2.9	3.2	1	16.3	11.7	140	0.3	21	9	0.45	211	293	1	0.108003	0	0
294	1	0	0	48	0	21.4	131	0	1	0	0	0	0	0	1	1	0	0	4.3	3.4	0	4.8	13.6	196	0.7	17	12	0.71	896	294	1	0.608895	1	63
295	0	0	0	65	0	21.7	114	0	0	0	0	0	0	1	0	0	0	0	3.3	3.5	1	10.6	9.9	128	0.5	25	17	0.42	859	295	1	0.0754527	0	0
296	1	1	1	62	0	22	125	0	0	0	0	1	0	1	0	0	0	0	3.1	2.9	1	8.1	8.4	268	0.3	35	8	1.57	344	296	1	0.12677	1	64
297	0	1	1	75	0	NA	118	1	1	0	0	0	0	1	0	0	0	0	3.4	3.4	0	5.8	11.5	236	0.7	34	14	1.48	565	297	1		0	0
298	0	1	0	84	1	24.2	121	0	1	0	0	1	0	1	0	0	0	0	2.4	2.8	1	7.09	12.3	190	0.6	25	38	1.37	745	298	1	0.244972	0	0
299	0	1	1	67	0	24.4	103	1	0	0	0	0	0	1	0	0	0	0	2.6	2.7	1	2.5	9.3	88	9.2	53	33	0.49	83	299	1	0.112613	1	202
300	0	0	1	51	0	25.3	129	0	1	0	0	0	0	1	0	0	0	0	4.4	4.3	0	7.6	12.3	148	0.4	24	39	0.63	868	300	1	0.0500578	0	0
301	0	0	0	81	1	24.2	116	1	1	0	1	0	0	1	0	0	0	0	3.7	3.4	0	8.2	12.2	93	1.1	97	236	0.95	853	301	1	0.0620845	0	0
302	0	1	0	70	0	22.6	117	0	1	0	1	0	0	1	1	0	0	0	3.2	2.7	1	7.97	10.8	265	1.3	28	30	0.58	50	302	1	0.474969	1	81
303	0	0	1	59	1	22.7	160	0	1	1	0	0	0	1	0	0	0	0	4	4.1	0	10.8	15.4	253	0.8	19	8	1.24	868	303	1	0.102265	0	0
304	1	1	1	81	0	22	116	1	1	0	0	0	0	0	0	1	0	0	3.1	3.1	1	6.3	9.9	158	0.2	13	8	0.41	232	304	1	0.325997	1	65
305	0	0	0	80	1	22.8	146	1	0	0	0	0	0	1	0	0	0	0	3.8	3.9	0	9.35	10.5	143	0.8	19	16	1.04	848	305	1	0.0270905	0	0
306	1	1	0	67	1	26.7	119	0	1	0	0	1	0	1	1	0	0	0	3.1	2.3	1	11.6	10.8	184	0.6	35	14	0.75	24	306	1	0.631947	1	66
307	0	0	0	57	0	29.5	96	0	1	0	0	0	0	1	1	0	0	0	3.3	3.1	1	16	12.2	111	0.3	21	9	0.76	849	307	1	0.578695	1	16
308	0	1	1	83	1	21.5	141	1	1	0	0	0	0	1	0	0	0	0	3.8	1.5	0	4.1	8	126	0.6	18	8	0.96	68	308	1	0.0415666	0	0
309	0	1	1	79	1	21.3	116	0	1	0	0	0	0	1	0	0	0	0	3.7	3.7	0	5.5	8.7	107	0.4	40	25	2.38	438	309	1	0.0761832	0	0
310	0	0	1	38	0	18.1	108	0	0	0	0	1	0	0	0	1	0	0	3.7	3.8	0	3.4	11.3	169	1.2	22	21	0.52	846	310	1	0.190871	0	0
311	0	1	0	79	1	14	115	0	1	0	0	1	0	1	0	0	0	0	2.2	2.2	1	23.5	8.5	97	0.8	35	32	0.49	18	311	1	0.236511	1	222
312	0	0	1	54	0	22.7	146	0	0	0	0	0	0	1	0	0	0	0	4.4	3.8	0	6.4	13.8	177	0.5	27	30	0.61	851	312	1	0.0279568	0	0
313	1	0	0	52	1	26.5	119	0	1	1	0	0	1	1	1	0	0	0	4.4	3.5	0	15.7	15.4	240	0.7	748	190	1.5	891	313	1	0.615743	1	67
314	0	0	1	76	1	23.7	176	0	1	0	0	0	0	1	1	1	0	0	4.1	3.1	0	12.33	14.8	179	0.9	433	116	1.13	851	314	1	0.584727	1	27
315	0	1	0	70	0	23.2	142	1	0	1	0	0	0	1	0	0	0	0	3.7	3.3	0	6.6	11.3	134	0.6	30	17	0.75	849	315	1	0.0477156	0	0
316	0	0	0	66	1	24.5	107	0	0	0	0	1	0	0	0	1	0	0	4.4	3.7	0	7.97	17.2	188	1.2	113	98	1.28	845	316	1	0.253026	0	0
317	1	0	0	75	0	16.3	114	0	0	0	1	0	0	1	1	0	0	0	3.5	3.1	0	67.4	14.1	138	1.3	169	679	0.78	907	317	1	0.346914	1	68
318	0	1	1	84	0	23.2	120	0	1	0	0	0	0	1	1	0	0	0	3.3	2.8	1	32.5	6.9	162	1.6	27	9	1.14	18	318	1	0.499665	1	22
319	0	0	1	32	0	20.4	101	0	0	0	1	0	0	1	0	0	0	0	4.3	4.4	0	6.8	9.9	135	0.3	21	9	0.61	843	319	1	0.0317223	0	0
320	0	1	0	79	1	21.3	159	1	0	1	0	1	0	1	0	0	0	0	4.4	3.7	0	9.6	15.3	178	1	24	8	1.61	44	320	1	0.119042	0	0
321	0	0	0	76	1	29.9	119	0	1	0	0	0	0	1	1	0	0	0	3.9	3.9	0	6.58	13.7	103	0.6	20	25	1.12	889	321	1	0.306878	1	28
322	0	0	1	67	1	26.7	102	0	1	0	0	0	0	1	0	0	0	0	4.4	4.4	0	5.2	12.7	175	0.3	35	33	1.28	846	322	1	0.0709988	0	0
323	0	1	1	64	1	19.7	130	1	1	0	0	1	0	1	0	0	0	0	3.4	3.8	0	12.42	10.9	146	0.4	15	16	0.93	225	323	1	0.105165	0	0
324	0	1	1	86	0	NA	118	0	0	0	0	0	0	1	0	0	0	0	3.5	2.7	0	9.82	11.8	125	5.9	51	94	0.83	234	324	1		0	0
325	0	0	1	78	0	27.2	117	0	1	0	0	0	0	0	1	1	0	0	4.8	3.7	0	5.9	11.9	172	0.5	24	18	0.79	847	325	1	0.541206	1	108
326	0	0	1	64	1	NA	101	0	0	0	0	0	0	1	0	0	0	0	3	3.6	1	13.92	11.7	148	0.4	37	43	0.71	851	326	1		0	0
327	1	0	0	56	1	NA	102	0	0	0	0	0	0	0	0	1	0	0	2.9	3.4	1	18.5	13.4	117	0.8	32	29	1.03	853	327	1		0	0
328	0	1	0	88	0	19.6	192	1	1	0	0	1	0	1	1	0	0	0	3.7	3.2	0	14.1	7.8	123	0.7	27	14	0.7	35	328	1	0.237477	0	0
329	0	1	0	70	1	16.3	102	0	0	0	0	1	0	1	0	0	0	0	3.2	2.2	1	20.9	9.3	110	0.3	12	11	3.32	37	329	1	0.320478	1	195
330	0	1	0	79	0	22.5	171	0	1	0	0	0	0	1	1	0	0	0	3.3	2.4	1	9.1	12.4	160	0.4	21	15	0.42	93	330	1	0.40266	1	218
331	1	0	0	76	1	NA	146	0	0	0	0	1	1	1	1	0	0	0	3.8	3.4	0	5.9	11.8	178	20.4	44	50	1.15	943	331	1		0	0
332	0	0	0	20	1	NA	159	0	0	0	0	0	0	0	0	0	1	0	4.8	4.2	0	14.8	13.1	137	0.6	27	33	0.72	865	332	1		0	0
333	0	1	1	78	1	15.9	214	0	0	0	1	0	0	1	1	0	0	0	4.6	3.7	0	20.7	15.2	220	1.3	46	22	1.06	4	333	1	0.123139	0	0
334	0	0	0	43	1	23.3	132	0	0	0	0	0	0	1	0	0	0	0	2.9	4.7	1	12.9	12.3	141	0.3	101	84	0.8	885	334	1	0.0864689	0	0
335	0	0	0	66	1	20.1	135	0	0	0	0	1	0	0	0	1	0	0	4.7	3.6	0	3.8	13.1	152	1.7	34	31	0.82	841	335	1	0.167011	0	0
336	0	1	0	41	1	22.5	103	0	1	0	0	1	0	1	0	0	0	0	3.4	4.2	0	22.06	8.2	124	0.6	36	16	1.07	407	336	1	0.105964	0	0
337	1	1	0	69	0	22.8	141	0	0	0	0	1	0	1	1	1	0	0	3.6	2.7	0	6.49	13	203	16.2	40	49	0.48	86	337	1	0.776645	0	0
338	0	1	0	44	1	20.3	123	0	1	0	0	0	0	1	1	0	0	0	3	3.9	1	4.5	12.1	159	0.2	29	29	0.61	711	338	1	0.580415	1	41
339	0	0	0	85	0	29.1	151	0	0	1	0	0	0	1	0	0	0	0	4.3	4.1	0	12.6	12.2	159	0.3	22	23	1	839	339	1	0.0353063	0	0
340	0	0	0	77	1	22.8	152	0	0	0	0	0	0	1	0	0	0	0	3.6	3.6	0	5.6	11.4	138	0.6	28	27	1.01	838	340	1	0.0237735	0	0
341	0	1	0	71	1	18.2	94	1	1	0	0	0	0	1	1	0	0	0	2	2.8	1	20.48	8.8	94	0.2	25	33	3.04	283	341	1	0.788917	1	9
342	0	0	0	52	1	25.7	93	0	1	0	0	1	0	0	0	1	0	0	4.3	4.4	0	5	10.4	218	0.6	41	19	0.92	834	342	1	0.270797	0	0
343	1	1	0	84	0	22.9	112	1	1	0	0	0	0	1	1	0	0	0	3.1	3.1	1	8.69	12.4	143	0.5	19	13	0.6	12	343	1	0.584	1	70
344	0	0	0	52	1	17.3	129	0	0	0	0	0	0	1	1	0	0	0	2.9	3.6	1	22.1	11.3	185	0.4	13	8	0.68	918	344	1	0.440292	1	105
345	0	0	0	67	0	22.5	106	0	0	0	0	1	0	1	1	0	0	0	2.9	3.9	1	6.16	8.7	185	1.1	30	53	0.49	906	345	1	0.494914	1	30
346	1	0	0	73	1	24.4	142	0	1	0	0	1	0	0	1	1	0	0	3.4	3.6	0	4.29	14.9	104	2	54	19	1.66	858	346	1	0.758511	0	0
347	1	1	1	70	1	NA	148	0	0	0	0	1	0	1	0	0	0	0	2.8	2.3	1	13.92	11.8	121	3.7	205	74	0.46	19	347	1		0	0
348	0	0	1	62	0	21.2	113	0	0	0	0	0	0	1	1	0	0	0	4.3	4.3	0	9.9	11.8	200	0.5	28	15	1.25	837	348	1	0.234858	0	0
349	0	0	0	81	0	25.6	109	1	0	0	0	0	0	0	0	1	0	0	3.5	3.5	0	9.77	10.7	154	0.4	23	18	0.92	859	349	1	0.0995966	0	0
350	1	0	0	80	0	30.3	131	0	0	0	0	0	0	0	0	1	1	0	3.8	3.3	0	6.42	11.3	148	0.3	22	12	0.81	839	350	1	0.0905397	1	72
351	0	1	0	75	1	25.5	136	0	0	1	0	1	0	1	0	0	0	0	2.8	2.6	1	2.9	7.6	141	8	143	80	1.5	29	351	1	0.203714	0	0
352	0	0	0	77	0	21.2	112	0	1	0	0	0	0	1	1	0	0	0	3.7	3.6	0	8.1	11.3	181	0.6	45	38	1.02	839	352	1	0.323785	1	165
353	0	0	1	87	0	NA	198	0	0	0	0	0	0	0	0	1	1	0	3.9	3.5	0	6.2	11	184	0.4	27	15	0.99	839	353	1		0	0
354	0	1	0	77	0	21.6	139	1	1	0	0	0	0	1	1	0	0	0	4.6	3.7	0	12	10.8	272	0.3	29	24	1.15	540	354	1	0.285466	1	86
355	0	0	1	58	1	21.1	167	0	1	0	0	0	0	1	0	0	0	0	2.7	2.7	1	4.9	11.2	201	0.2	73	51	1.11	839	355	1	0.10691	0	0
356	0	0	1	79	1	NA	152	0	0	0	0	0	0	1	0	0	0	0	3.1	3.5	1	11.8	11.9	135	1.2	11	11	0.72	838	356	1		0	0
357	0	0	0	63	0	20.7	115	0	1	0	0	0	0	1	0	0	0	0	3.7	3.8	0	7.3	11	220	0.9	24	18	0.47	841	357	1	0.0533725	0	0
358	0	1	0	52	1	21.2	125	0	0	0	0	1	0	1	0	0	0	0	3.3	2.6	1	11.57	13.4	148	1.1	108	58	0.83	9	358	1	0.162682	0	0
359	0	1	0	65	1	23.4	150	1	1	0	0	1	0	1	1	0	0	0	3.6	2.6	0	113.99	8.9	132	0.9	129	140	1.23	32	359	1	0.458457	1	217
360	0	0	0	76	0	NA	116	0	1	0	0	0	0	1	0	0	0	0	2.7	2.8	1	5.38	4	85	3.3	35	16	0.5	896	360	1		0	0
361	0	1	1	39	0	17.4	118	0	0	0	0	1	0	1	0	0	0	0	4.8	4.1	0	9	14.1	191	0.5	63	40	0.46	694	361	1	0.0714576	0	0
362	0	0	1	65	0	24.6	123	1	1	0	0	0	0	1	0	0	0	0	4.2	3.8	0	8.3	13.3	224	0.9	19	23	0.59	833	362	1	0.0602251	1	188
363	0	1	0	68	1	25.2	109	0	1	0	0	1	0	1	0	0	0	0	2.8	3.1	1	5.9	9	566	24	103	76	0.98	178	363	1	0.351864	1	131
364	1	1	0	51	0	24.4	109	0	0	0	0	1	0	1	0	0	0	1	3	2.5	1	4.3	9.5	67	7.3	392	43	0.77	15	364	1	0.325121	1	73
365	1	0	0	47	1	26.2	138	0	0	0	0	1	0	0	0	1	0	0	3.7	3.8	0	6.6	12.9	141	0.6	14	10	1.81	834	365	1	0.183666	1	74
366	0	0	1	90	0	22.1	199	0	1	0	0	0	0	1	0	0	0	0	4.7	3.3	0	9.3	16.1	286	0.5	17	11	0.97	833	366	1	0.0341524	0	0
367	0	1	0	81	1	25.4	134	1	1	0	0	1	0	1	0	0	0	1	2.4	2.4	1	11.5	8.5	95	3.4	24	8	0.88	26	367	1	0.444591	1	194
368	1	0	1	81	1	26.8	133	0	1	0	0	0	0	0	1	1	0	0	3.5	3.6	0	6.5	15.7	255	0.4	28	17	1.13	841	368	1	0.594682	1	75
369	0	0	0	51	1	24.2	123	0	0	0	0	0	0	0	0	0	1	0	3.8	3.6	0	12.21	15.7	201	1	23	22	0.81	832	369	1	0.0359724	0	0
370	0	1	0	85	1	12.1	93	0	1	0	0	1	0	1	1	0	0	0	2.2	2.2	1	11.95	10.7	78	0.5	34	17	1.62	5	370	1	0.822879	1	212
371	0	1	1	67	0	14.13	113	0	1	0	0	1	0	1	0	0	0	0	3	3	1	16.55	8.3	169	0.4	48	9	0.35	167	371	1	0.214829	0	0
372	0	0	1	52	1	24	133	0	1	0	0	1	0	1	0	0	0	0	3	3.6	1	2.69	14.4	149	0.8	42	27	0.7	846	372	1	0.235223	1	104
373	0	0	1	73	0	17.1	132	0	0	0	0	0	0	1	0	0	0	0	3.9	3.9	0	8.3	12.3	181	0.6	25	12	0.39	823	373	1	0.0298125	0	0
374	0	1	0	48	0	16.5	96	0	0	0	0	1	0	1	0	0	0	0	4.5	3.7	0	5.07	12.1	191	0.3	13	17	0.47	235	374	1	0.0764627	0	0
375	0	1	0	67	1	31.6	163	0	1	0	0	0	0	1	0	0	0	1	2.6	3.3	1	6.37	7.8	79	8.6	69	17	0.9	38	375	1	0.233392	0	0
376	0	1	0	79	1	25.5	88	1	0	0	0	1	0	1	0	0	0	1	3.5	2.9	0	7.89	11.4	125	1.3	203	59	1.5	22	376	1	0.218268	1	53
377	1	0	0	29	1	26.9	156	0	0	0	0	0	0	1	0	0	0	0	2.8	3.2	1	7.3	19.5	203	1.7	53	41	1.25	840	377	1	0.124875	1	76
378	1	1	0	40	1	23	0	0	1	0	0	0	0	1	1	0	0	0	3.9	2.2	0	52.5	8	197	0.6	827	67	1.75	7	378	1	0.459348	1	77
379	1	1	0	77	1	23.1	0	1	1	0	0	0	0	1	1	0	0	0	3.9	4.1	0	6.3	9.4	80	0.7	95	78	3.56	136	379	1	0.755282	0	0
380	1	0	0	69	1	21.7	111	0	1	0	0	1	0	0	1	1	0	0	4	3.3	0	6.04	13.7	151	0.8	37	51	1.13	953	380	1	0.780649	1	79
381	1	1	0	83	0	21.6	63	0	1	0	0	0	0	1	1	0	0	0	2.3	2.7	1	11.8	7.2	62	2.9	170	65	0.77	64	381	1	0.607417	0	0
382	0	0	0	66	1	27.1	128	0	1	0	0	1	0	0	0	1	0	0	4.2	3.9	0	7.41	16.7	166	1.4	37	29	0.83	827	382	1	0.286296	1	140
383	0	1	0	56	1	19.4	106	0	0	0	0	1	0	1	0	0	0	0	3.9	3.8	0	5.9	11.7	171	0.5	14	13	0.51	172	383	1	0.0631846	0	0
384	0	0	0	80	1	24.8	115	0	0	0	0	0	0	1	0	0	0	0	3.5	3.2	0	2.02	10.1	129	0.6	20	13	1.08	824	384	1	0.0287194	0	0
385	0	0	1	48	0	23.8	121	0	0	0	0	0	0	1	0	0	0	0	3.5	3.6	0	10.5	12.1	130	5	300	522	0.52	820	385	1	0.040151	0	0
386	0	1	1	66	0	24.1	135	0	1	0	0	1	0	1	0	0	0	0	3.8	3.6	0	6.4	12.6	144	0.7	22	24	0.67	84	386	1	0.0787169	0	0
387	0	1	1	71	1	23.3	119	0	1	0	0	1	0	1	0	0	0	0	3	3.3	1	10.58	10.3	144	0.7	21	18	1.03	142	387	1	0.221787	0	0
388	0	0	0	56	1	26.9	217	0	0	0	0	0	0	1	0	0	0	0	4.8	4.3	0	9	17.3	235	1.2	33	33	0.93	840	388	1	0.0180967	0	0
389	0	0	1	80	0	24.3	168	0	1	0	0	0	0	0	0	0	1	0	4.7	4.2	0	6.71	12.9	149	1	40	34	0.99	822	389	1	0.0315252	0	0
390	0	1	0	84	1	NA	150	1	1	0	0	0	0	1	1	0	0	0	3.8	3.2	0	5.3	13.9	101	1	28	14	1.79	316	390	1		0	0
391	0	1	0	78	0	17.6	108	0	0	0	0	1	0	1	0	0	0	0	4.1	3.1	0	14.1	8.9	180	0.8	40	12	0.8	21	391	1	0.0535932	1	93
392	1	1	1	71	1	18.7	130	0	0	0	0	1	0	1	1	0	0	0	3	2.2	1	6.4	9.3	81	1	37	8	0.95	3	392	1	0.519729	1	81
393	0	0	1	49	0	30.2	123	0	0	0	0	0	0	1	0	0	0	0	3.3	3.5	1	5.11	12.5	207	0.8	276	343	0.25	821	393	1	0.0607194	0	0
394	1	1	0	82	1	20.4	148	1	0	1	0	0	0	1	1	0	0	0	4.1	2.7	0	7.2	13.2	153	1	25	12	0.81	12	394	1	0.304553	1	82
395	0	1	0	66	1	21.6	143	0	0	0	0	1	0	1	1	0	0	0	2.1	2.8	1	8.2	7.1	101	0.7	11	13	0.56	80	395	1	0.401107	1	232
396	0	0	0	70	0	23.5	140	0	0	0	0	0	0	1	0	0	0	0	3.7	3	0	4.6	12.8	175	1.3	25	15	0.36	818	396	1	0.0237274	0	0
397	0	0	1	70	0	24.2	116	0	0	0	0	0	0	1	0	0	0	0	3.8	4.2	0	6.07	8.9	234	0.8	64	41	0.95	814	397	1	0.024741	0	0
398	0	0	1	58	0	NA	127	0	0	0	0	0	0	1	0	0	0	0	3.7	3.8	0	5.7	11.3	220	0.5	27	31	0.6	816	398	1		0	0
399	0	0	0	77	0	21	143	0	1	0	0	0	0	1	0	0	0	0	3	3.1	1	18.05	11.2	145	0.5	34	8	1.26	842	399	1	0.136763	1	5
400	1	1	0	40	0	NA	0	0	1	0	0	0	0	1	1	0	0	0	4.3	2.5	0	21.9	9.4	209	0.4	282	218	1.84	1	400	1		0	0
401	1	1	0	68	1	25.7	127	0	0	0	0	1	0	1	1	1	0	0	3.3	3.6	1	6.38	8.9	121	0.8	30	67	0.97	476	401	1	0.838586	1	83
402	0	0	0	20	1	17.8	98	0	0	0	0	0	0	1	1	0	0	0	4.3	3.1	0	7.39	17.3	102	1.1	34	25	0.37	835	402	1	0.368792	1	54
403	0	0	1	21	0	17.2	115	0	0	0	0	0	0	1	0	0	0	0	3.8	3.3	0	15.21	7.2	223	0.5	15	8	0.47	825	403	1	0.0303994	0	0
404	0	0	0	61	1	21.3	157	1	1	0	0	0	0	0	1	0	1	0	3.9	4	0	7.79	14.9	170	1	106	90	0.53	835	404	1	0.261341	1	199
405	0	0	0	66	1	28.1	114	0	0	0	0	1	0	0	0	1	0	0	4.7	4.1	0	6.4	15.5	152	1.9	24	24	1.62	818	405	1	0.228691	0	0
406	0	1	0	53	1	24.3	103	0	0	0	0	0	0	1	0	0	0	1	2.9	2.8	1	24.83	11.3	127	14.6	159	51	1.29	141	406	1	0.428455	1	167
407	0	0	0	39	1	28	192	1	1	0	0	0	0	1	1	0	0	0	4	3.5	0	16.8	15.9	200	0.7	22	15	0.82	816	407	1	0.243834	1	221
408	1	0	0	86	0	19.4	138	0	1	0	0	0	0	0	0	1	0	0	2.7	2.8	1	7.27	12.7	142	1	35	11	0.19	817	408	1	0.303006	1	84
409	0	0	0	39	1	23.8	146	1	0	0	0	0	0	1	0	0	0	0	4.2	4.5	0	5.5	13.7	153	0.9	107	170	0.85	811	409	1	0.0367806	0	0
410	0	0	0	63	0	21.7	106	0	1	0	0	0	0	1	1	0	0	0	4.1	3.5	0	5.9	11.1	57	0.6	64	32	0.95	820	410	1	0.342605	1	130
411	0	1	0	77	0	14.6	123	0	0	0	0	1	0	1	1	0	0	0	2.7	2.2	1	19.6	9.6	98	1.5	30	19	0.48	13	411	1	0.546699	1	98
412	0	0	0	76	0	21.8	154	0	0	0	0	0	0	1	0	0	0	0	3.9	3.9	0	3.1	12.4	190	0.5	21	15	0.74	829	412	1	0.022546	0	0
413	0	0	1	70	0	25.4	128	1	0	0	0	0	0	0	0	1	0	0	3.5	3.3	0	9.7	10.5	105	0.7	26	16	0.39	813	413	1	0.0765386	0	0
414	0	0	0	65	1	23.8	148	0	1	0	0	1	0	1	1	0	0	0	3.9	3.3	0	7.1	6.7	154	0.3	13	8	1.03	853	414	1	0.285973	0	0
415	0	0	0	53	1	23.2	111	0	0	0	0	1	0	1	0	0	0	0	3.9	3.6	0	6.22	15.3	173	1	31	11	0.75	820	415	1	0.0749606	0	0
416	0	0	0	60	0	NA	138	0	0	0	0	0	0	1	0	0	0	0	3.6	3.5	0	7.5	10.6	174	1	28	17	0.41	811	416	1		0	0
417	0	0	1	66	0	23	163	0	0	0	0	0	0	1	0	0	0	0	4.2	4.3	0	7.03	13.9	191	0.9	15	14	0.6	808	417	1	0.0228762	0	0
418	0	0	1	53	1	29.5	153	0	0	0	0	1	0	0	0	1	0	0	4.8	3.6	0	5.4	15	166	0.9	23	25	0.7	816	418	1	0.122189	0	0
419	1	1	0	88	1	NA	93	0	0	0	0	0	0	1	1	0	0	0	2	2.3	1	6.4	8.7	77	0.8	81	56	0.93	16	419	1		0	0
420	0	0	0	68	1	23.5	134	0	0	0	0	1	0	0	0	1	0	0	3.8	3.3	0	5.06	15.6	183	0.8	23	26	0.82	812	420	1	0.171899	0	0
421	0	0	0	53	1	20.1	101	0	0	0	0	0	0	1	0	0	0	0	2.7	3.8	1	16.9	8.1	96	0.8	79	123	0.42	828	421	1	0.089651	0	0
422	0	0	0	77	1	24.4	138	0	0	0	0	1	0	0	0	1	0	0	4.4	4.1	0	4.57	15.1	109	1.2	21	12	0.82	812	422	1	0.15784	0	0
423	0	0	1	54	1	24.7	193	1	1	0	0	0	0	1	0	0	0	0	3.1	3	1	14	8	113	0.3	40	58	1.8	808	423	1	0.0943814	0	0
424	0	1	0	64	1	22.4	127	0	1	0	0	0	0	1	1	0	0	0	2.1	2.2	1	3.66	8.3	79	2	18	24	0.65	20	424	1	0.49452	1	35
425	0	0	1	83	1	29.2	121	0	1	0	0	0	0	1	0	0	0	0	4.3	3.7	0	6.4	13.1	180	0.3	24	17	1.18	815	425	1	0.0519203	0	0
426	0	1	0	67	1	24.4	132	1	1	0	0	0	0	1	1	0	0	0	3.3	3.1	1	9.6	8.1	126	0.5	21	14	2.54	486	426	1	0.620361	1	150
427	0	1	0	85	1	19.8	99	0	1	1	0	0	0	1	1	0	0	0	2.7	2.4	1	14.6	11.2	149	0.6	20	9	0.68	153	427	1	0.735374	1	79
428	1	0	0	67	1	21.8	156	0	0	0	0	0	0	0	1	0	1	0	2.8	4	1	15.22	12	118	1.2	37	63	0.47	921	428	1	0.297769	1	85
429	0	0	0	73	1	24.4	109	0	1	0	0	0	0	0	1	1	0	0	3.6	3.4	0	8.16	12.4	178	1.3	19	25	0.8	819	429	1	0.615384	1	56
430	1	0	0	42	1	25	126	0	1	0	0	0	0	1	1	0	0	0	3.5	3	0	12.1	12.2	134	1	18	16	0.95	812	430	1	0.325038	1	86
431	0	0	1	32	1	26.3	125	0	1	0	0	0	0	1	0	0	0	0	4.2	3.6	0	17.2	17	462	2	29	20	0.58	813	431	1	0.0714846	0	0
432	1	0	0	49	1	20.9	102	0	1	0	0	1	0	1	1	1	0	0	3.6	3	0	4.84	13.1	232	7.2	126	261	0.92	832	432	1	0.901539	0	0
433	0	1	1	72	0	29.9	124	0	1	0	0	0	0	1	0	0	0	0	2.8	2.7	1	4.8	12.6	93	3.2	51	27	1.02	271	433	1	0.138551	0	0
434	0	1	1	70	1	23	143	0	1	0	0	1	0	1	0	0	0	0	3.2	3.5	1	10.25	9.6	190	0.4	18	21	0.83	667	434	1	0.16516	0	0
435	0	0	0	74	0	26.1	146	0	0	0	0	1	1	1	1	1	0	0	4	3.3	0	5.5	11.2	147	0.4	35	16	0.85	817	435	1	0.77918	1	227
436	0	0	0	73	1	18.6	150	1	1	1	0	0	0	1	1	0	0	0	3.6	3.7	0	8.6	9.6	153	0.5	24	8	2.61	852	436	1	0.534601	1	144
437	1	1	0	54	1	25.8	111	0	1	0	0	0	0	1	0	0	0	0	2.9	3	1	9.97	8.9	144	0.3	60	85	1.32	824	437	1	0.149173	1	88
438	0	1	0	77	0	NA	98	1	1	0	0	0	0	1	1	0	0	0	3.9	3.8	0	10.53	9.6	97	0.3	19	12	1.31	606	438	1		0	0
439	0	0	1	83	1	22.5	101	0	0	0	0	0	0	1	0	0	0	0	4.3	3.8	0	5.85	12.6	235	0.8	18	9	1.38	804	439	1	0.0446815	0	0
440	1	1	1	76	0	18.5	98	0	1	0	0	0	0	1	1	0	0	0	2.5	2.7	1	20.9	10.5	109	0.2	18	8	0.28	687	440	1	0.582141	1	89
441	0	0	1	42	1	20.2	161	1	0	0	0	0	0	1	0	0	0	0	4.6	4.4	0	6.6	11	241	1.7	171	119	0.58	801	441	1	0.0242777	0	0
442	0	0	0	50	1	29.9	154	0	0	0	0	1	0	1	0	0	0	0	3.9	3.9	0	4.1	12	217	0.7	26	24	0.8	813	442	1	0.0321813	0	0
443	0	0	0	72	1	23.8	158	0	0	0	0	0	0	0	1	0	1	0	4.1	3.7	0	5.5	14.8	142	0.9	20	19	0.61	807	443	1	0.136131	0	0
444	0	0	0	85	0	24.9	139	0	0	0	0	0	0	1	0	0	0	0	3.2	3.3	1	8.03	9.6	131	0.4	17	11	0.62	803	444	1	0.0518358	0	0
445	0	0	0	65	0	16	123	0	0	0	0	0	0	0	0	0	1	0	4.1	4.1	0	4.8	11.9	140	1.2	21	8	0.41	811	445	1	0.0292981	0	0
446	1	0	0	65	0	21.3	116	0	0	0	0	1	0	1	0	0	0	0	3.2	3.3	1	79.43	8.3	172	0.6	40	51	0.54	829	446	1	0.138678	1	90
447	0	0	1	42	1	18.4	132	0	0	0	0	0	0	1	0	0	0	0	3.7	3.3	0	7.4	12.9	164	0.7	23	18	0.55	810	447	1	0.0366259	0	0
448	0	1	0	75	1	18.1	125	0	1	0	0	1	0	1	0	0	0	1	2.1	1.8	1	5.52	9.8	86	0.8	29	16	0.67	5	448	1	0.479412	1	139
449	0	0	1	80	0	22.7	198	1	0	0	0	0	0	1	0	0	0	0	4.3	3.9	0	11.3	14.1	136	1.5	49	27	0.97	797	449	1	0.0210053	0	0
450	0	0	1	41	1	26	114	1	0	0	0	0	0	1	0	0	0	0	4.4	4.1	0	10.57	14.6	274	0.7	15	14	0.96	798	450	1	0.0474901	0	0
451	0	0	0	76	0	24.2	117	1	0	0	1	1	0	0	0	1	0	0	3.9	3.5	0	3.3	6.8	132	2.3	32	11	1	799	451	1	0.110323	0	0
452	0	0	0	31	0	20.2	145	0	1	0	0	0	0	1	0	0	0	0	4.2	3.3	0	5.93	11.2	127	0.3	32	23	0.94	887	452	1	0.0546692	0	0
453	0	0	0	84	1	24.6	143	1	0	0	0	0	0	1	0	0	0	0	4.1	4	0	3.9	13.6	170	0.7	27	29	0.94	796	453	1	0.0303796	0	0
454	0	0	0	85	0	19.6	132	1	0	0	0	0	0	1	0	0	0	0	4.6	4.2	0	8	12.2	258	1	38	22	0.53	810	454	1	0.0299318	0	0
455	1	0	0	78	0	15.1	144	0	0	0	0	1	0	1	1	0	0	0	3	3.7	1	18.2	9.4	171	0.6	13	11	0.62	853	455	1	0.481929	1	91
456	0	1	0	69	1	22.2	166	1	1	0	0	0	0	1	1	1	0	0	4.5	2.4	0	5.5	14	173	1.1	27	14	0.98	12	456	1	0.701685	1	112
457	0	0	0	31	1	29.1	141	0	0	0	0	1	0	0	0	1	0	0	3.5	3.7	0	5.2	14	121	1.1	22	31	0.68	805	457	1	0.141559	0	0
458	0	0	1	81	1	25.4	154	0	0	0	1	0	0	1	0	0	0	0	3.5	4.3	0	11.9	14.2	187	0.6	42	23	1.33	824	458	1	0.0235199	0	0
459	0	0	0	66	1	24.5	127	1	0	0	0	0	0	1	1	0	0	0	4.3	4.3	0	6.4	16.8	228	0.6	23	15	0.81	800	459	1	0.253692	1	226
460	0	0	0	84	0	22.6	176	1	1	1	0	0	0	1	1	0	0	0	4.7	3.1	0	10.8	12.8	208	1.4	28	8	0.81	816	460	1	0.346332	1	147
461	0	0	1	56	0	22.9	122	1	0	0	1	0	0	0	0	1	0	0	4.2	4.4	0	5	13.1	182	0.9	26	25	0.5	798	461	1	0.092598	0	0
462	1	1	0	67	1	16.4	151	0	0	1	0	1	0	1	0	0	0	0	2.7	2.7	1	8.62	10.4	226	0.5	113	20	0.73	49	462	1	0.175704	1	92
463	0	0	1	66	1	16.4	112	0	0	0	0	0	0	1	0	0	0	0	3.3	3.7	1	7.1	10.1	147	0.4	35	47	0.46	803	463	1	0.0933101	0	0
464	0	0	1	65	1	19.7	100	0	0	0	0	1	0	1	0	0	0	0	3	3.4	1	10.6	12	130	0.4	25	30	0.75	802	464	1	0.184282	1	210
465	1	1	0	75	1	21	126	0	0	0	0	0	0	1	0	0	0	0	3.7	3.2	0	4.87	11.3	146	1.6	39	20	0.86	40	465	1	0.031379	1	93
466	1	0	0	54	1	20.4	133	0	0	0	0	1	0	0	0	1	0	0	3.3	3.6	1	5.8	11.6	68	0.7	22	8	1.05	817	466	1	0.371688	1	94
467	0	1	0	66	1	28	104	0	1	0	0	1	0	1	1	0	0	0	2.1	3.1	1	8.1	11.5	64	1.3	56	19	1.01	20	467	1	0.697482	1	215
468	0	1	0	83	0	18.7	162	0	0	0	0	1	0	1	1	0	0	0	4.2	3	0	8.31	11.1	209	0.5	26	24	0.71	713	468	1	0.204493	1	52
469	0	1	0	35	1	24.6	115	0	0	0	0	1	0	1	0	0	0	0	4.4	3.4	0	8.9	11.6	190	1.3	27	22	0.8	214	469	1	0.0593486	0	0
470	0	1	1	49	1	18.8	104	0	0	0	0	1	0	0	0	1	0	0	3.1	3.4	1	6.15	13.5	87	0.6	104	101	0.73	773	470	1	0.461162	1	159
471	0	0	1	78	0	28.1	109	1	0	0	0	0	0	1	0	0	0	0	3.9	4.2	0	5.37	11.7	154	0.5	13	14	0.56	795	471	1	0.029126	0	0
472	1	1	0	67	0	24.9	96	0	0	0	0	1	0	1	1	0	0	0	3.1	2.8	1	0.67	5.4	115	6.1	40	65	0.57	24	472	1	0.497701	1	95
473	0	0	0	45	1	24.8	136	0	0	0	0	1	0	0	0	1	0	0	4.9	4	0	3.97	14.9	145	1.2	29	36	1.01	795	473	1	0.181634	0	0
474	1	1	0	59	0	22.3	222	0	1	1	0	0	1	1	1	0	0	0	4	2.7	0	9.4	13.5	244	0.7	26	19	0.31	9	474	1	0.405153	1	96
475	1	1	1	82	1	18.3	121	1	0	0	0	0	0	1	1	0	0	0	3.2	2.1	1	9.7	12.1	161	1	70	33	1.17	25	475	1	0.494434	1	97
476	0	1	1	55	0	21.8	112	0	0	0	0	1	0	1	0	0	0	0	2.7	3	1	8.1	8.3	104	0.3	48	21	0.85	530	476	1	0.126165	0	0
477	0	0	0	87	0	NA	179	1	1	0	0	0	0	1	0	0	0	0	3.2	4.2	1	11.3	9.8	174	1.2	21	22	0.9	813	477	1		0	0
478	0	0	0	78	1	NA	163	1	0	0	0	0	0	1	0	0	0	0	3.9	3	0	13.1	17.1	179	1.8	30	12	0.96	792	478	1		0	0
479	0	0	0	83	0	28.3	135	1	0	0	0	0	0	1	0	0	0	0	3.5	3.5	0	7	10.3	138	0.6	20	10	0.84	806	479	1	0.0220064	0	0
480	1	1	0	70	1	21.3	146	0	1	0	0	1	0	1	1	0	0	0	2.9	3.2	1	12.8	9.5	125	0.2	45	31	0.48	126	480	1	0.570108	1	98
481	0	0	0	52	1	NA	130	0	0	0	0	1	0	1	0	0	0	0	4.7	4	0	1.67	12.2	188	1	27	67	0.96	810	481	1		0	0
482	1	0	0	58	1	23.6	107	0	0	0	0	1	0	1	1	0	0	0	3.4	2.9	0	4.8	8.3	163	0.5	18	12	0.85	810	482	1	0.264012	1	99
483	1	0	0	47	1	19.4	117	0	1	0	0	1	0	1	0	0	0	0	2.7	3.3	1	7.57	9.7	131	0.7	37	30	0.88	811	483	1	0.247165	1	100
484	0	0	0	49	1	27.4	155	1	1	0	0	0	0	1	0	0	0	0	4.3	4.3	0	15.6	15.1	138	0.5	26	21	0.92	785	484	1	0.0580762	1	220
485	0	0	0	56	0	24.3	139	1	1	1	0	0	0	1	1	0	0	0	3.6	4.1	0	12.2	10.6	158	0.7	19	8	0.67	834	485	1	0.395621	1	156
486	0	0	0	82	0	32.5	126	0	1	0	0	0	0	1	0	0	0	0	2.4	3.3	1	13.9	10.1	124	1	31	18	0.52	813	486	1	0.0846878	0	0
487	0	1	0	78	1	17.3	138	1	1	0	0	0	0	1	1	0	0	0	3.7	3.6	0	7	15.2	159	0.7	17	11	0.46	304	487	1	0.358769	1	45
488	0	0	0	58	1	27.4	121	1	1	0	0	1	0	1	0	0	0	0	4	3.4	0	5.9	12	104	0.7	33	37	1.07	802	488	1	0.103519	0	0
489	0	1	0	82	1	15.2	109	0	1	0	0	0	1	1	0	0	0	0	2	2.7	1	13.56	10.9	85	1.4	30	19	0.37	15	489	1	0.332497	1	73
490	1	1	0	64	1	20.3	133	1	1	0	0	1	0	1	1	1	0	0	4	3.6	0	7.8	13.6	621	21.7	124	245	0.61	421	490	1	0.913761	1	101
491	0	0	0	32	1	27.6	142	0	0	0	0	1	0	0	0	1	0	0	4	4	0	7.86	15	229	0.5	24	50	1.18	795	491	1	0.17033	1	74
492	0	1	1	80	1	18.7	102	1	0	1	0	0	0	1	0	0	0	0	3.3	3.4	1	3.3	10.9	96	1.1	24	15	1.35	128	492	1	0.229338	0	0
493	0	0	0	73	0	22.2	130	0	1	0	0	0	0	1	1	0	0	0	4.8	3.7	0	9.04	12	177	0.5	20	13	1.06	795	493	1	0.298178	1	141
494	0	1	0	72	1	21	102	0	1	0	0	0	0	1	1	0	0	0	3.9	3.9	0	11.14	14.7	159	0.6	28	8	1.94	372	494	1	0.493966	1	229
495	0	1	1	82	0	17.7	174	0	0	1	0	0	0	1	1	0	0	0	3.9	1.9	0	13.76	14.1	193	1.2	47	15	0.98	5	495	1	0.265211	0	0
496	0	0	0	77	1	23.9	109	0	0	0	0	0	0	1	0	0	0	0	3	3.4	1	12.2	12.3	119	0.6	17	7	0.77	797	496	1	0.0953784	0	0
497	1	1	0	63	0	21.3	146	0	1	0	0	1	0	1	1	0	0	0	4.4	3.7	0	6.12	14	211	0.6	18	22	0.54	39	497	1	0.390096	1	102
498	0	1	0	67	1	23.9	115	0	1	0	0	1	0	1	0	0	0	0	3.1	3.5	1	19.57	7.5	92	0.4	17	7	1.15	114	498	1	0.205455	1	100
499	0	0	1	69	0	23.5	129	0	0	0	0	0	0	1	0	0	0	0	4.4	4.1	0	8.5	11.8	217	0.3	21	16	0.86	790	499	1	0.0275695	0	0
500	0	0	0	71	1	23.3	134	0	0	0	0	0	0	1	0	0	0	0	4.7	4.7	0	5.3	14.8	179	0.7	21	19	0.86	784	500	1	0.034209	0	0
501	1	1	0	81	0	NA	136	0	1	0	0	1	0	0	0	1	0	0	3.8	3	0	7.3	11.9	130	0.5	22	20	0.54	371	501	1		0	0
502	0	0	0	74	0	23.7	150	1	1	0	0	0	0	1	1	0	0	0	3.6	3.4	0	11.14	13.1	141	0.2	28	38	0.6	779	502	1	0.264358	1	59
503	0	0	0	79	1	22.9	114	0	0	0	0	1	0	1	0	0	0	0	3.6	3.9	0	3	11.1	136	1.2	209	127	1.21	784	503	1	0.0528979	0	0
504	0	0	0	68	1	20.8	120	0	1	0	0	1	0	1	1	0	0	0	3	4	1	17	10.8	135	0.6	63	50	0.52	798	504	1	0.666653	1	204
505	0	1	0	68	1	NA	186	0	1	0	1	0	0	1	1	0	0	0	3.4	3.5	0	9.97	11.9	182	0.5	14	6	1.15	328	505	1		0	0
506	1	0	0	61	1	23.6	114	0	1	0	0	0	0	1	1	0	0	1	2.9	3	1	5.2	12.4	73	22.1	435	254	0.61	817	506	1	0.898143	0	0
507	0	0	0	70	1	NA	125	0	1	0	0	0	0	1	1	1	0	0	4.5	4.1	0	5	15.1	196	0.9	41	62	0.83	784	507	1		0	0
508	0	0	0	20	1	18.7	121	0	0	0	0	0	0	0	0	1	0	0	3.8	3.9	0	6.43	13.3	122	0.4	16	11	0.89	787	508	1	0.147486	0	0
509	0	1	1	52	0	22.9	120	0	0	0	0	1	0	1	0	0	0	0	3.4	3.4	0	8.48	11	134	0.3	19	14	0.49	153	509	1	0.0472635	0	0
510	0	0	1	25	0	23.5	114	0	0	0	0	0	0	1	0	0	0	0	3.7	4.4	0	5.89	5.8	101	3.7	31	11	0.56	787	510	1	0.0261279	0	0
511	1	0	0	74	0	24.1	152	0	1	0	0	1	0	1	1	0	0	0	3.5	3.6	0	4.8	8.8	155	0.3	163	78	0.96	787	511	1	0.269592	1	104
512	0	0	0	59	1	25.5	131	0	1	0	0	0	0	1	0	0	0	0	2.8	3.5	1	19.8	13.3	158	0.8	14	6	1.05	807	512	1	0.15949	0	0
513	0	1	0	56	1	18.6	128	0	0	0	1	1	0	1	0	0	0	0	3.8	3.7	0	10.7	13.5	218	0.5	27	8	0.73	57	513	1	0.0530521	0	0
514	1	0	0	62	1	25.3	127	0	1	0	0	1	0	0	0	1	0	0	2.7	3	1	22.5	12.2	132	1.7	61	54	0.71	788	514	1	0.484554	1	105
515	1	0	0	42	1	29.9	208	1	1	0	1	0	0	1	1	0	0	0	4.9	2.9	0	14.1	15.9	191	1.8	39	27	0.82	880	515	1	0.180094	1	106
516	1	1	0	78	1	NA	141	0	1	1	0	1	0	1	1	1	0	0	3.8	2.6	0	8.29	8.2	156	0.4	23	10	0.87	32	516	1		0	0
517	0	0	1	75	1	20.1	122	0	0	0	0	0	0	1	0	0	0	0	3.2	3.5	1	5.23	12.9	136	1	39	13	0.74	777	517	1	0.0963753	0	0
518	1	1	0	96	0	19.4	164	1	0	0	0	0	1	1	0	0	0	0	3.9	3.5	0	10.6	9.7	155	0.3	15	6	1.68	10	518	1	0.0603119	1	107
519	1	1	0	66	1	24.3	118	0	0	0	0	1	0	0	0	1	0	0	3.3	2.6	1	12.28	12.1	294	24.8	69	56	0.76	622	519	1	0.571982	1	108
520	0	0	0	65	1	26	126	0	1	0	0	1	0	1	0	0	0	0	3.9	3.1	0	6.4	8.3	167	0.4	22	20	0.62	802	520	1	0.0587398	0	0
521	0	0	1	46	1	21.8	113	0	0	0	0	0	0	0	0	1	0	0	3.6	3.5	0	9.05	13.5	131	4.6	78	174	0.67	777	521	1	0.153629	1	207
522	1	0	0	36	0	18.5	102	0	0	0	0	0	0	1	0	1	0	0	3.4	3.3	0	3.1	11.3	144	0.4	14	10	1.79	789	522	1	0.27804	1	109
523	1	0	0	70	1	25.5	129	1	0	1	0	1	0	1	1	1	0	0	4.2	3.6	0	8.2	8.3	136	0.4	15	16	0.73	844	523	1	0.755853	0	0
524	0	0	0	89	0	21.3	137	0	0	0	0	0	0	1	0	0	0	0	3.7	3.4	0	7.28	13.1	177	0.5	40	58	0.53	781	524	1	0.0260746	0	0
525	1	0	0	42	1	24.2	100	0	1	0	0	1	0	1	1	1	0	0	3.7	4	0	4.53	15.2	205	0.9	17	25	0.88	792	525	1	0.879255	0	0
526	1	0	0	70	1	22.6	109	0	0	0	0	1	0	1	1	1	0	0	4.1	2.8	0	5.8	11.5	172	0.3	21	10	1.23	777	526	1	0.741874	1	112
527	0	0	0	44	1	25.1	123	0	0	0	0	0	0	0	0	1	0	0	2.9	3.6	1	18.77	11.9	95	1	42	48	0.76	779	527	1	0.252401	0	0
528	0	1	0	56	0	27.3	110	0	0	0	0	1	0	1	1	0	0	0	4.1	3.2	0	2.6	9	114	0.4	15	9	0.59	448	528	1	0.228934	0	0
529	1	0	0	73	0	32.9	182	1	1	0	0	0	0	1	1	1	0	0	4.1	4.1	0	6	13.5	160	0.5	17	20	1.41	777	529	1	0.597542	0	0
530	0	1	0	81	0	24.4	151	0	1	0	0	0	0	0	1	1	1	0	3.7	3.6	0	9.37	12.7	138	0.7	23	20	0.61	821	530	1	0.587728	1	6
531	0	0	0	70	0	31	152	0	1	0	0	0	0	1	0	0	0	0	3.5	3.3	0	10.2	10	138	0.4	7	6	3.22	806	531	1	0.058777	0	0
532	0	0	0	83	0	20.7	113	0	0	0	0	0	0	0	0	1	0	0	3.3	3.5	1	5.3	9.9	166	0.3	22	11	1.54	797	532	1	0.262199	0	0
533	1	0	0	76	0	18.8	126	0	0	0	0	1	0	1	1	0	0	0	3.2	2.1	1	7.96	10.9	156	0.7	22	17	0.65	792	533	1	0.5191	1	114
534	0	1	0	60	0	23.9	117	0	0	0	0	0	0	1	0	0	0	0	2.9	2.5	1	5.6	11.8	50	22.6	85	20	0.37	15	534	1	0.169342	1	118
535	0	0	0	75	1	22.6	98	0	0	0	0	0	0	1	0	0	0	0	3.4	3.1	0	7.53	11.2	197	29.3	42	56	1.37	803	535	1	0.129873	0	0
536	1	1	0	80	0	15.6	180	1	1	0	0	0	0	0	1	0	1	0	3.7	2.5	0	10.6	13.9	147	0.5	73	45	0.57	4	536	1	0.226327	1	115
537	0	0	0	74	0	21.9	102	0	0	1	0	0	0	1	0	0	0	0	3.6	3.7	0	6.9	13.7	191	0.6	381	150	0.56	769	537	1	0.0539894	0	0
538	0	1	0	74	0	23.4	160	0	1	0	0	1	0	1	0	0	0	0	3.6	3.2	0	5.53	10.6	164	0.5	18	11	0.86	320	538	1	0.0559241	0	0
539	0	0	0	65	1	22.8	151	1	0	0	0	0	0	1	1	0	0	0	3.2	2	1	12.06	10.8	119	1.6	32	17	1.2	786	539	1	0.399405	1	96
540	0	0	1	42	0	22.6	98	0	0	1	0	0	0	1	0	0	0	0	4.5	3.6	0	20.27	13.2	214	0.5	16	17	0.66	779	540	1	0.0814891	0	0
541	0	0	0	53	0	24.5	151	0	0	0	0	0	0	1	0	0	0	0	3.7	3.7	0	7.13	11.4	213	0.9	19	17	0.67	767	541	1	0.0215878	0	0
542	0	0	0	84	0	28	127	0	0	0	0	1	0	1	1	0	0	0	3.2	3.3	1	3.03	8.7	178	0.9	22	17	0.71	789	542	1	0.391169	1	235
543	0	0	0	43	1	22.3	138	0	0	0	0	1	0	1	0	0	0	0	4.5	3.8	0	0.76	10.4	166	1.3	15	15	0.97	797	543	1	0.0479779	0	0
544	0	1	1	57	1	26	160	0	1	0	0	1	1	1	0	0	0	0	3.1	3	1	4.12	3.5	92	0.7	21	11	1.02	389	544	1	0.206467	0	0
545	0	1	0	56	1	21.5	122	0	1	0	0	0	0	1	1	0	0	0	4.2	2.7	0	3.9	12.6	170	2	943	87	1.08	3	545	1	0.191689	1	161
546	0	0	1	84	0	24.6	124	1	1	0	0	0	0	1	1	0	0	0	4.2	4.2	0	5.5	13.2	138	0.2	17	9	1.42	763	546	1	0.354297	1	94
547	0	0	0	68	0	22.6	132	0	0	0	0	0	0	1	1	0	0	0	3.8	3.6	0	13.1	10	194	0.6	20	15	0.51	775	547	1	0.144059	1	76
548	0	1	1	90	1	21.6	153	1	1	0	0	0	0	1	0	0	0	0	3.7	3.4	0	10.38	10.8	139	0.5	27	16	1.98	225	548	1	0.0606176	0	0
549	1	1	0	84	1	22.8	79	0	0	0	0	0	0	1	1	0	0	0	1.7	2.8	1	9.95	10.8	68	0.5	10	8	0.44	729	549	1	0.458885	1	116
550	0	0	0	62	1	22.6	141	1	1	0	0	0	0	1	0	0	0	0	2.8	2.9	1	21.3	13.9	113	0.7	29	39	0.63	775	550	1	0.167032	1	10
551	1	1	0	81	1	21.1	113	1	0	0	0	1	0	1	0	0	0	0	2.5	2.7	1	20.5	11.9	67	2.9	109	96	2.36	9	551	1	0.276383	1	117
552	0	0	0	82	1	19.7	123	0	0	0	0	0	0	1	1	0	0	0	4	3	0	10	11.4	205	0.6	209	47	0.87	766	552	1	0.169159	1	11
553	0	1	1	82	1	22.3	148	0	1	0	0	0	0	1	1	0	0	0	3.2	3	1	9.9	8.9	94	0.4	46	11	1.18	35	553	1	0.458193	1	97
554	1	1	0	52	1	NA	104	0	1	0	0	0	0	1	1	0	0	0	4.3	2.7	0	14.7	14.4	91	1.7	40	33	0.84	17	554	1		0	0
555	0	0	0	45	1	25.9	141	0	0	0	0	0	0	0	0	1	0	0	3.8	3.9	0	4.8	13.7	168	0.6	12	10	0.52	768	555	1	0.0835037	0	0
556	0	0	0	36	0	18.6	91	0	0	0	0	1	0	1	0	0	0	0	3.6	3.5	0	6	10.1	146	0.4	20	13	0.59	871	556	1	0.0717601	0	0
557	1	1	0	59	1	21.1	125	0	0	0	0	1	0	1	0	0	0	0	3.1	2.5	1	8.97	9.6	117	12.5	246	86	0.92	12	557	1	0.173429	1	118
558	1	0	0	61	1	25	109	0	1	0	0	1	0	0	0	1	0	0	3.1	3.5	1	8	13.6	158	1.4	27	13	0.85	768	558	1	0.551069	1	119
559	0	1	0	72	1	21.3	154	1	1	0	0	1	0	1	0	0	0	0	3.4	3.2	0	6.25	14.4	245	1.7	450	173	0.97	5	559	1	0.0742778	0	0
560	0	0	0	74	1	25.1	116	1	0	0	0	0	0	1	0	0	0	0	3.3	3.2	1	10.18	11.3	87	1	21	24	0.27	765	560	1	0.0813236	0	0
561	0	0	0	54	1	13.5	118	0	1	0	0	0	0	1	1	0	0	0	3.7	3.5	0	17.2	13.2	123	0.6	20	17	0.43	833	561	1	0.40227	1	182
562	0	1	1	62	0	22	115	0	0	0	0	0	0	1	0	0	0	0	3.7	3.1	0	48.97	10.9	62	1.2	21	10	1.03	30	562	1	0.0426451	0	0
563	0	1	0	82	1	24.6	140	1	1	1	0	1	0	1	0	0	0	0	3.6	3.6	0	10.59	9.8	171	1.5	58	117	1.26	475	563	1	0.142622	0	0
564	0	0	0	64	1	32	144	1	1	0	0	0	0	1	0	0	0	0	4.5	3.4	0	9.9	13.8	175	1.5	44	31	2.28	763	564	1	0.0714348	0	0
565	1	0	0	77	0	26.1	128	0	1	0	0	0	0	1	1	0	0	0	3.6	3.3	0	4.04	12	176	0.5	17	15	0.6	776	565	1	0.241446	1	120
566	1	0	0	76	1	NA	168	0	1	0	0	0	0	1	1	1	0	0	4.5	3.7	0	6.5	11.9	237	0.6	21	27	1.82	764	566	1		0	0
567	0	0	1	37	1	24.2	124	0	0	0	0	1	0	1	0	0	0	0	3.7	3.2	0	6.4	14.2	200	0.8	44	70	1.17	762	567	1	0.0725092	0	0
568	1	1	0	90	1	16.9	121	1	1	0	0	0	0	1	1	0	0	0	2.7	2.8	1	47.4	11.6	95	0.6	25	14	0.84	14	568	1	0.652944	1	121
569	1	0	1	82	0	21.1	125	0	0	0	0	0	0	0	1	1	1	0	3.2	3.4	1	7	8.5	80	0.9	23	19	1.3	793	569	1	0.752284	0	0
570	1	0	0	71	1	22.8	134	1	1	1	0	0	0	1	1	0	0	0	4	3.4	0	2.41	9.7	113	0.4	22	14	0.96	781	570	1	0.410535	1	123
571	0	1	0	75	1	20.9	105	0	0	0	0	1	0	1	0	0	0	0	3.9	3.2	0	12.25	9.4	123	0.4	24	13	2.25	108	571	1	0.0832521	0	0
572	0	0	1	50	0	22	133	0	0	1	0	0	0	1	0	0	0	0	4	4	0	8.65	12.3	200	0.7	39	57	0.43	763	572	1	0.0503598	0	0
573	0	0	0	43	0	24.1	153	1	1	0	0	0	0	1	1	1	0	0	4.2	3.6	0	6.1	10.3	231	0.5	18	12	0.92	764	573	1	0.659106	1	48
574	1	1	0	63	1	24.4	154	0	0	0	0	1	0	1	0	0	0	0	3.9	2.8	0	5.9	14.1	214	0.8	26	38	0.85	472	574	1	0.0442266	1	124
575	0	0	0	81	0	23.1	145	0	1	0	0	0	0	0	0	1	0	0	3	4.1	1	12.46	7.1	126	0.2	14	6	0.75	796	575	1	0.224893	0	0
576	1	0	0	93	1	21.8	106	1	1	0	0	0	0	1	1	1	0	0	3.2	2.5	1	8.9	8.6	129	0.2	11	14	1.7	763	576	1	0.905321	0	0
577	1	0	0	69	1	23.6	157	1	1	0	0	1	0	1	0	0	0	0	3.7	3.4	0	4.8	15.1	142	0.8	23	25	0.82	760	577	1	0.0922321	1	126
578	0	0	1	55	1	24.6	141	0	0	0	0	1	0	1	0	0	0	0	3.9	4.4	0	5.67	13.2	222	1.7	25	22	0.79	761	578	1	0.0480513	0	0
579	0	0	0	62	1	26.1	130	0	0	0	0	0	0	0	1	1	0	0	4.3	3.5	0	4.31	15.9	153	1.6	36	40	1.19	763	579	1	0.510677	1	26
580	0	0	1	75	1	18.9	90	0	0	0	0	0	0	1	0	0	0	0	2.9	3.3	1	7.5	8.9	154	0.3	26	14	0.76	759	580	1	0.100194	0	0
581	0	0	0	51	1	27.4	142	0	1	0	0	1	0	1	0	0	0	0	4.5	3.4	0	1.97	12.3	158	0.6	20	45	0.99	780	581	1	0.0767601	0	0
582	0	1	1	73	1	28.3	107	0	0	0	0	0	0	1	1	0	0	0	3.8	2.3	0	10.6	14.9	159	1.3	464	122	1.16	1	582	1	0.184418	0	0
583	0	0	0	70	0	26	112	0	1	0	0	1	0	1	0	0	0	0	4.4	3	0	7.34	10.8	193	0.5	21	17	0.89	784	583	1	0.0822273	0	0
584	0	1	0	82	0	21.7	133	1	1	0	0	0	0	1	1	0	0	0	3.4	3.1	0	5.8	11.3	114	1.5	46	27	0.95	33	584	1	0.304802	1	68
585	0	0	0	41	1	28.8	135	1	1	0	0	0	0	1	0	0	0	0	3.8	4.4	0	7.87	20.6	547	1.1	23	38	1.24	756	585	1	0.0938881	0	0
586	0	1	0	64	1	28.2	131	0	0	0	0	1	0	1	0	0	0	0	4.4	3.2	0	7.28	16.4	187	0.5	23	23	1.03	253	586	1	0.0597969	0	0
587	0	0	1	40	0	22.7	100	0	0	0	0	0	0	1	0	0	0	0	4	4.1	0	8.5	11.1	161	0.4	39	53	0.48	754	587	1	0.03645	0	0
588	0	1	0	75	1	26.7	157	0	0	0	1	1	0	1	0	0	0	0	3.5	2.9	0	11.89	12	118	0.8	25	16	0.87	278	588	1	0.0289806	0	0
589	1	1	1	89	1	22.8	139	1	1	0	0	0	0	1	1	0	0	0	3.2	2.8	1	7.7	8.3	98	4.1	88	6	1.85	3	589	1	0.566198	1	127
590	0	0	0	52	0	16.9	108	0	0	0	0	0	0	1	0	0	0	0	3.9	3.3	0	10.7	13.1	201	0.8	21	8	0.51	752	590	1	0.0451411	0	0
591	0	0	0	48	1	25.4	133	0	0	0	0	1	0	1	0	0	0	0	4.3	4.3	0	13.81	13.9	285	0.5	21	66	0.77	815	591	1	0.0534077	0	0
592	0	0	0	79	1	NA	133	0	0	0	0	0	0	1	0	0	0	0	4	3	0	11	14	157	0.8	33	8	0.75	752	592	1		0	0
593	0	1	0	72	1	24.8	133	0	0	0	0	1	0	1	1	0	0	0	3.9	3.8	0	4.77	11.9	180	2	88	59	0.76	325	593	1	0.246873	0	0
594	0	0	0	74	1	27	137	1	1	0	0	0	0	1	1	0	0	0	4.2	3.5	0	6.7	7.9	73	2	40	42	1	763	594	1	0.237203	0	0
595	1	1	0	80	1	18.4	206	0	1	0	0	1	0	1	1	0	0	0	3.2	2.8	1	23.4	9.4	138	1.8	21	8	0.88	58	595	1	0.495982	1	128
596	0	0	0	69	0	13.14	109	0	0	0	0	0	0	1	0	0	0	0	4.1	3.7	0	5.46	11.3	172	0.4	18	12	0.39	756	596	1	0.0394975	0	0
597	0	1	1	88	1	17.9	129	0	0	0	0	0	0	1	0	0	0	0	2.5	3.1	1	17.41	10.2	108	0.5	46	73	0.57	132	597	1	0.0781494	0	0
598	0	0	0	75	0	20.4	166	0	1	0	0	0	0	1	1	0	0	0	4	2.8	0	12.1	13.9	102	1	42	47	0.97	759	598	1	0.274685	1	183
599	0	0	1	42	1	18.8	124	0	1	0	0	0	0	1	0	0	0	0	3.5	3.1	0	9.7	12.5	167	0.3	11	6	0.62	764	599	1	0.0678906	0	0
600	0	1	0	66	0	21.1	103	1	1	0	0	0	0	1	1	1	0	0	4.5	3.8	0	7.87	13.8	199	0.8	21	17	0.58	230	600	1	0.793144	1	174
601	0	0	0	48	0	21.6	121	0	0	0	0	0	0	1	0	0	0	0	3.2	4.4	1	3	11.4	95	0.4	15	14	0.46	781	601	1	0.0842037	0	0
602	0	0	1	67	0	24.8	106	0	1	0	0	0	0	1	0	0	0	0	3.6	3.7	0	3.27	13.9	238	0.6	34	20	0.65	760	602	1	0.0622838	0	0
603	0	1	1	74	1	16.1	125	0	0	0	0	0	0	1	0	0	0	0	3.5	3.2	0	12.9	7.9	133	0.6	20	24	1.25	394	603	1	0.0334152	0	0
604	1	0	0	29	0	24.5	141	0	1	0	0	0	0	1	1	1	0	0	4.4	3.7	0	6.41	13.8	164	0.6	19	15	0.46	749	604	1	0.699677	1	129
605	1	1	0	72	1	13.8	151	0	1	0	0	0	0	1	1	0	0	0	3.8	2.7	0	18.2	12.9	191	0.8	35	7	1.19	19	605	1	0.349877	1	130
606	0	1	1	66	0	26.4	102	0	0	0	0	1	0	1	0	0	0	0	3.9	3.9	0	6.6	9.4	126	0.7	23	9	1.05	86	606	1	0.0503011	0	0
607	0	0	1	66	1	20.2	126	0	1	0	0	1	0	1	0	0	0	0	3.4	4	0	10.4	11.6	113	1.2	21	20	0.84	802	607	1	0.10061	0	0
608	0	0	0	35	1	29.6	129	0	1	0	1	0	0	1	1	0	0	1	2.6	3.6	1	4.72	11.2	175	7.7	148	106	0.64	794	608	1	0.769437	1	233
609	0	0	0	50	1	24	132	1	0	0	0	0	0	1	0	0	0	0	3.6	4.4	0	12.5	13.9	232	1	13	28	0.58	748	609	1	0.0367986	0	0
610	0	0	1	52	1	26.6	120	0	0	0	0	0	0	1	0	0	0	0	4.2	4.2	0	5.48	14.8	127	11.5	4883	6618	0.49	747	610	1	0.0459286	0	0
611	0	0	0	33	0	18.7	118	0	0	0	0	1	0	0	0	1	0	0	3.7	3.4	0	16.34	12.1	151	0.5	31	14	0.54	753	611	1	0.187919	1	115
612	1	0	1	63	0	19.3	130	0	1	0	0	0	0	0	0	1	0	0	2.4	1.8	1	5.3	11.8	177	0.2	24	6	1.05	749	612	1	0.37703	1	131
613	0	1	1	69	0	25.6	175	0	1	0	0	0	0	1	1	0	0	0	3.1	3.3	1	8.8	9.7	152	0.5	9	18	1.05	656	613	1	0.38245	1	102
614	0	0	1	55	1	22.3	117	0	0	0	0	1	0	1	0	0	0	0	4.2	4.1	0	13.39	10.5	178	0.8	29	21	0.97	742	614	1	0.0565837	0	0
615	0	0	0	72	1	20.6	127	0	1	0	0	1	0	1	0	0	0	0	4	3.4	0	6.97	14.1	193	0.7	17	11	0.98	754	615	1	0.111322	0	0
616	0	1	1	70	1	20.2	148	0	1	0	0	1	0	1	0	0	0	0	4.1	3.6	0	104.25	8.3	163	0.5	44	30	0.89	18	616	1	0.0847764	1	14
617	0	0	0	49	1	24.9	138	0	0	0	1	0	0	0	0	0	1	0	4	4.7	0	8.66	15	218	0.5	17	20	0.9	780	617	1	0.024272	0	0
618	0	0	0	54	1	29.7	139	0	0	0	0	0	0	0	1	0	1	0	3.9	3.2	0	6.3	14.5	223	1.4	29	39	0.72	782	618	1	0.143433	0	0
619	0	0	0	70	0	19.5	102	0	0	0	0	0	0	1	0	0	0	0	3.4	4.3	0	7.78	9.1	111	0.4	23	20	0.62	756	619	1	0.0323782	0	0
620	1	0	0	75	1	24.1	115	0	1	0	0	1	0	1	1	1	0	0	4	3.4	0	7.9	7.2	147	1.2	57	50	1.41	761	620	1	0.787529	1	132
621	0	0	0	64	1	23.8	154	0	1	0	0	1	1	0	0	1	0	0	4.3	3.6	0	10.8	14.5	164	1.7	29	24	0.53	742	621	1	0.397569	1	37
622	1	0	0	62	1	25.6	108	0	0	0	0	1	0	1	1	1	0	0	2.8	3	1	15.19	11	59	1.4	32	17	0.62	786	622	1	0.875727	0	0
623	0	0	0	70	1	23.5	113	0	0	0	0	0	0	1	0	0	0	0	4.3	4.4	0	7.7	14.3	200	0.4	35	32	0.82	741	623	1	0.0388913	0	0
624	0	0	1	78	0	23.9	151	0	1	0	0	0	0	1	0	0	0	0	3.9	4.3	0	5.65	11.2	137	0.4	25	32	0.87	747	624	1	0.0380259	0	0
625	1	1	0	81	1	19.8	161	1	1	1	0	0	0	0	1	0	1	0	3.9	2.4	0	7.2	15.2	200	1.1	32	29	1.18	62	625	1	0.436622	1	134
626	1	1	0	73	1	26	126	0	1	0	1	1	0	1	1	0	0	0	2.7	3.2	1	9	12.5	103	2	276	268	0.79	169	626	1	0.61185	0	0
627	0	0	0	51	1	24.6	212	1	1	1	0	0	0	1	0	0	0	0	3.5	3.7	0	8.7	11.1	218	0.5	21	19	2.04	756	627	1	0.0659176	0	0
628	1	0	1	71	0	23.7	130	0	1	0	0	0	0	1	0	0	0	0	2.1	3	1	27.23	9.2	134	1.4	16	15	1.3	769	628	1	0.139145	1	136
629	0	1	1	89	1	22.1	131	0	0	0	0	1	0	1	0	0	0	0	3.7	3.3	0	8.5	13.1	240	0.9	18	6	1.06	178	629	1	0.0523619	0	0
630	0	0	0	45	0	23.8	121	0	0	0	0	0	0	1	0	0	0	0	1.5	1.5	1	3.09	8.8	233	0.2	24	16	0.85	742	630	1	0.0692591	0	0
631	0	1	0	88	0	20.9	127	1	1	1	0	0	0	1	1	0	0	0	4.6	3.6	0	10.5	13.7	117	0.8	23	30	0.63	150	631	1	0.482381	1	214
632	1	1	0	78	1	20.7	110	0	1	0	0	1	0	1	1	1	0	0	4	3.2	0	6.79	14	189	0.6	21	11	0.97	312	632	1	0.857148	0	0
633	0	0	0	66	0	25	111	0	0	0	0	0	0	1	0	0	0	1	2.6	2.8	1	3.19	11.3	77	2.7	225	136	0.55	761	633	1	0.222111	0	0
634	0	0	0	84	0	16.7	85	0	1	0	0	0	0	1	1	0	0	0	1.4	2.2	1	19.9	8.7	61	0.4	14	6	0.53	742	634	1	0.613303	1	51
635	0	0	0	81	0	28.3	142	1	1	0	0	0	0	0	0	1	0	0	3.8	3.1	0	9	10.1	104	0.3	23	8	1.07	748	635	1	0.118897	0	0
636	0	0	1	64	0	23.2	132	0	0	0	0	0	0	1	0	0	0	0	4.1	4	0	5.95	12.5	233	0.5	21	19	1.13	737	636	1	0.0313817	0	0
637	1	1	0	81	0	20.2	165	0	1	0	0	0	0	1	1	0	0	0	3.4	2.6	0	10.87	12	150	0.7	12	18	0.55	79	637	1	0.21681	1	138
638	0	0	0	63	1	22.1	107	0	0	0	0	1	0	1	0	0	0	0	4.2	3.5	0	4.7	13.6	195	0.9	24	9	0.74	742	638	1	0.0677911	0	0
639	1	1	0	71	1	25.3	117	0	1	1	0	0	0	1	1	0	0	0	4.1	2.6	0	8.7	14.7	101	1.8	24	20	0.79	15	639	1	0.500813	1	139
640	0	1	0	78	1	19.9	145	0	1	0	0	0	0	0	0	1	0	0	3.8	2.9	0	14.45	10.2	202	0.5	24	19	1.81	660	640	1	0.167549	0	0
641	0	1	0	77	1	22.4	152	0	1	0	0	0	0	1	1	0	0	0	2.9	2.4	1	6.74	10.8	177	0.4	18	28	0.72	213	641	1	0.449305	1	186
642	1	1	0	31	0	24.7	118	0	1	0	0	0	0	1	1	0	0	0	3.4	2.7	0	7.6	13.2	93	0.6	37	50	0.33	8	642	1	0.319959	1	140
643	0	1	1	86	1	20.4	141	0	0	0	0	0	0	1	0	0	0	0	2.1	3.1	1	8.2	11.8	134	0.8	85	38	1.35	121	643	1	0.0839979	0	0
644	0	0	1	51	1	19.3	106	0	0	0	0	0	0	1	0	0	0	0	3.6	3.4	0	11.2	14.4	130	1.1	14	8	0.83	740	644	1	0.0555442	0	0
645	0	1	0	69	0	19	101	0	0	0	0	1	1	1	0	0	0	0	3.7	3.9	0	5.24	10.9	149	0.4	23	18	0.23	475	645	1	0.119362	0	0
646	0	0	0	57	1	22.2	136	0	0	0	0	1	0	0	0	0	1	0	4.3	3.8	0	4.95	14.6	138	0.9	21	18	0.9	747	646	1	0.0520008	0	0
647	0	0	1	69	1	24.9	138	0	0	0	0	0	0	0	0	1	0	0	4.1	3.8	0	8.8	15.7	155	1	54	91	0.76	733	647	1	0.104501	0	0
648	0	1	0	70	0	25.7	138	0	0	0	0	1	0	0	0	1	0	0	3.4	2.8	0	16.2	8.1	142	1	29	8	0.68	51	648	1	0.0931737	0	0
649	0	0	1	28	1	29.1	164	0	0	0	0	1	0	0	0	1	0	0	3.8	3.8	0	4.6	13.8	183	1.6	23	33	0.94	736	649	1	0.123957	0	0
650	0	1	0	77	0	21.7	153	1	1	0	0	1	0	1	0	0	0	1	4	3	0	0.58	8.3	82	1	31	28	0.89	255	650	1	0.1838	0	0
651	0	1	0	73	0	26.3	128	0	1	0	0	0	0	0	0	0	1	0	3.4	3	0	8.17	10	139	0.6	19	11	0.59	50	651	1	0.0315732	0	0
652	1	0	0	52	1	20.7	92	0	1	0	0	0	0	1	0	0	0	0	2.5	2.8	1	13.36	10.8	84	3.9	29	27	1.73	753	652	1	0.284127	1	141
653	1	1	0	55	1	22.4	166	0	1	0	0	1	0	1	1	0	0	1	3.9	1.9	0	8.9	13	166	0.7	15	11	0.6	54	653	1	0.638886	0	0
654	0	1	0	79	0	19.9	124	0	0	0	0	0	0	0	0	1	0	0	3.8	3	0	6.9	12.5	188	0.2	35	14	0.4	359	654	1	0.0869612	0	0
655	0	0	0	82	0	NA	141	1	0	0	0	0	0	1	1	0	0	0	4	3	0	7.42	17.3	212	1.3	122	109	1.28	731	655	1		0	0
656	0	1	0	94	0	17.9	128	0	0	0	0	1	0	1	0	0	0	0	3.4	2.8	0	12.5	8.7	306	16.5	160	100	0.46	34	656	1	0.0609682	0	0
657	0	0	0	44	0	NA	110	0	0	0	0	0	0	1	0	0	0	0	3.9	3.4	0	6.6	11.6	204	0.6	12	6	0.37	736	657	1		0	0
658	0	0	1	73	0	20.4	148	1	1	0	0	0	1	0	0	0	1	0	2.5	2.9	1	10.39	10.6	191	0.4	24	15	0.67	752	658	1	0.210405	0	0
659	0	0	1	54	0	24.6	115	0	0	0	1	0	0	1	0	0	0	0	2.8	2.9	1	12.7	11.4	154	0.4	13	9	0.41	744	659	1	0.0662164	0	0
660	1	1	0	92	0	NA	109	0	1	0	0	0	0	1	1	1	0	0	3.6	2.7	0	8.1	11.1	124	0.5	24	16	0.81	4	660	1		0	0
661	0	1	0	26	1	17.4	137	0	0	0	0	1	0	0	0	0	1	1	3.6	3.3	0	8.3	14.2	213	0.7	22	6	1.06	111	661	1	0.193811	0	0
662	1	1	0	51	1	24.9	148	0	0	0	0	1	0	1	1	1	0	1	4.2	3.2	0	9.18	15.4	437	25.1	252	464	0.53	652	662	1	0.951375	0	0
663	1	1	0	73	1	24.6	156	0	1	0	0	0	0	1	1	0	0	0	2.9	2.4	1	21.7	14.2	62	9.9	200	81	0.48	38	663	1	0.557747	1	144
664	1	1	1	46	1	24.7	0	0	1	0	0	0	0	0	1	0	1	0	4.1	3	0	11	14.3	207	0.4	83	38	1.13	5	664	1	0.601011	1	145
665	1	1	0	62	1	23.3	113	0	0	0	0	1	0	1	1	0	0	0	2.3	3.7	1	5.44	9.4	107	1.9	79	51	1.74	205	665	1	0.597344	0	0
666	1	0	1	82	0	NA	194	1	1	0	0	0	0	1	1	0	0	0	4.2	3.5	0	6.5	11.9	192	0.6	38	36	0.91	734	666	1		0	0
667	0	0	0	60	0	22.8	121	1	0	1	0	0	0	1	0	0	0	0	3.6	3.1	0	8.45	11.6	231	1.3	54	22	1.42	727	667	1	0.0738689	0	0
668	0	0	0	38	0	18.1	116	0	0	0	0	0	0	1	0	0	0	0	3.4	3.8	0	4.4	13.7	108	0.9	18	9	0.52	725	668	1	0.0456886	0	0
669	0	0	0	53	0	NA	113	0	0	0	0	0	0	0	1	1	1	0	3.4	4.1	0	12.8	10.6	121	10	69	79	0.33	809	669	1		0	0
670	1	1	0	72	0	32.4	132	0	1	0	0	1	0	0	0	1	0	0	2.2	3.1	1	19.93	10	76	1.5	35	8	0.51	163	670	1	0.344876	1	147
671	1	0	0	54	1	21.3	140	0	0	1	0	0	0	1	0	0	0	1	2.8	2.8	1	6.1	12.8	225	0.3	21	24	0.89	769	671	1	0.366443	1	148
672	0	1	1	75	1	20.3	119	0	0	0	0	1	0	1	0	0	0	0	2.9	2.7	1	12.38	8.3	256	23	64	62	0.62	312	672	1	0.234265	1	223
673	1	1	0	71	1	18.8	123	0	0	0	0	1	0	1	1	0	0	0	3.9	2.7	0	7.7	14	186	0.6	18	6	1.08	648	673	1	0.36152	1	149
674	0	1	1	75	1	22.7	140	1	1	0	0	1	0	1	0	0	0	0	4.1	4	0	8.3	12.5	190	0.6	17	13	1.21	572	674	1	0.0992906	0	0
675	1	0	0	61	1	27.8	159	0	1	0	0	0	0	1	1	1	0	0	4.7	3.9	0	8.47	15.5	224	0.4	27	20	0.86	726	675	1	0.663205	1	150
676	1	0	1	66	1	25.1	99	1	1	0	0	0	0	1	1	1	0	0	4.4	3.8	0	9.64	15.6	197	0.5	23	43	1.24	725	676	1	0.835845	1	151
677	0	0	1	23	0	19.9	103	0	0	0	0	0	0	0	0	0	1	0	3.9	4	0	6.91	12.3	172	2.2	18	10	0.62	725	677	1	0.041657	0	0
678	0	0	1	75	0	28.2	147	1	0	0	0	0	0	1	0	0	0	0	2.7	3.8	1	7.39	11.3	76	0.4	15	27	0.59	718	678	1	0.0585492	0	0
679	0	1	0	55	0	21.6	112	0	0	0	0	1	0	1	0	0	0	0	3.1	3.4	1	9.4	11.5	226	0.5	109	187	0.37	97	679	1	0.138649	1	172
680	0	1	0	68	1	25.8	151	1	1	0	0	0	0	0	0	1	0	0	3.7	3.3	0	10.21	10.9	164	0.7	14	6	1.81	203	680	1	0.163334	0	0
681	0	1	1	78	0	29.2	136	1	0	0	0	0	0	1	0	0	0	0	3.6	3.8	0	9.08	10.4	214	0.4	15	12	1.15	610	681	1	0.0232716	0	0
682	0	0	0	51	1	26.8	106	0	1	0	0	0	0	1	1	0	0	0	3.8	3	0	17.8	14.9	143	1	270	110	1.32	733	682	1	0.381998	1	18
683	0	0	1	54	1	28.6	113	1	0	0	0	0	0	1	1	0	0	0	4.4	4	0	7.6	14.3	196	0.6	31	65	1.32	715	683	1	0.26656	1	168
684	0	0	0	54	0	22.4	108	0	0	0	0	0	0	1	0	0	0	0	4.5	3.4	0	24.8	12.7	206	1.6	14	10	0.46	715	684	1	0.0390996	0	0
685	0	0	0	73	1	23	102	0	1	0	0	0	0	1	0	0	0	0	2.4	2.6	1	16.48	11.4	106	0.7	59	53	0.96	727	685	1	0.178588	1	88
686	1	1	0	64	0	20.4	127	0	0	0	0	0	0	1	1	0	0	0	3.2	2.1	1	12.57	11.2	158	1.5	27	54	0.53	3	686	1	0.399046	1	152
687	1	0	0	48	0	NA	126	0	1	0	0	0	0	0	1	1	0	0	4.3	3.1	0	5.99	13.5	192	0.6	22	19	0.61	728	687	1		0	0
688	0	0	0	54	1	20.2	125	0	1	0	0	0	0	1	1	0	0	0	2.1	4.2	1	7.8	10.7	86	1.1	65	14	0.66	825	688	1	0.553613	1	153
689	1	0	0	66	0	24.5	121	1	1	0	0	0	0	0	1	1	0	0	4.8	4	0	5.1	12.7	152	0.6	38	24	0.65	736	689	1	0.600146	1	153
690	1	0	0	69	1	18	111	0	0	0	0	1	0	1	0	0	0	1	2.2	3.1	1	19.21	10.2	62	1.7	47	12	0.34	737	690	1	0.37349	1	154
691	1	0	0	76	0	21.1	113	0	0	0	0	1	0	1	0	1	0	0	3.3	2.9	1	6.28	6.7	157	0.7	12	7	0.62	726	691	1	0.396444	1	155
692	0	0	1	52	1	24.8	130	1	0	1	0	0	0	1	0	0	0	0	4.3	5.1	0	7.1	12.2	169	0.4	23	23	1.53	715	692	1	0.0736973	0	0
693	0	0	0	43	0	28.5	146	0	1	0	0	0	0	1	1	0	0	0	3.8	3.5	0	9.4	8.4	189	0.2	18	17	1.33	750	693	1	0.21388	0	0
694	0	0	0	65	0	21.2	129	0	1	0	0	0	0	1	0	0	0	0	2.6	2.4	1	11.1	12	146	0.5	19	6	0.3	755	694	1	0.127403	0	0
695	0	1	0	74	1	22.4	0	0	1	0	0	0	0	1	1	0	0	0	3.2	2.9	1	20.8	14.1	80	0.7	572	339	1.08	100	695	1	0.805956	1	83
696	0	1	0	74	0	19.5	150	1	1	0	0	0	0	1	1	0	0	0	4.2	1.6	0	10.73	12	157	1	29	15	0.52	42	696	1	0.272432	0	0
697	0	0	0	64	1	24.6	127	0	1	0	0	0	0	0	1	1	0	0	4.3	3.5	0	11.84	8.2	140	0.3	12	7	0.75	728	697	1	0.494073	0	0
698	1	0	0	41	1	26.8	140	1	0	0	0	0	0	0	1	1	0	0	4.5	3.7	0	4.3	13	203	0.5	15	28	0.9	721	698	1	0.441221	1	156
699	0	0	0	84	0	20.8	122	0	1	0	0	0	0	1	1	0	0	0	3.8	3.5	0	7.7	12	193	0.5	37	28	1	731	699	1	0.307473	1	170
700	1	1	0	80	0	23.6	143	1	1	0	0	1	0	1	1	0	0	0	4.1	2.6	0	8.6	11.3	183	1.2	16	8	1	262	700	1	0.388065	1	157
701	0	0	0	93	1	28.6	237	0	0	0	0	1	0	1	0	0	0	0	3	3.1	1	8.2	12.7	147	0.8	21	7	1.67	743	701	1	0.0522147	0	0
702	1	1	0	84	0	22.2	79	0	0	0	0	0	0	1	0	0	0	0	2.7	2.8	1	34.3	11.9	50	5.6	98	54	1.31	172	702	1	0.176847	1	158
703	0	0	1	68	0	27.1	138	0	0	0	0	0	0	1	0	0	0	0	2.9	3.8	1	9.31	11.6	137	0.7	157	174	0.6	748	703	1	0.0589939	0	0
704	0	0	1	71	0	22.6	195	0	0	0	0	0	0	1	0	0	0	0	3.8	3.1	0	13.5	10.7	209	0.6	37	36	1.05	752	704	1	0.0151913	0	0
705	0	0	0	29	0	20.3	121	0	0	0	0	0	0	1	1	0	0	0	1	2.6	1	11.8	4.6	50	1	33	6	0.78	708	705	1	0.345516	1	157
706	0	1	0	78	1	15.1	116	1	1	0	0	0	0	1	0	0	0	0	2.3	2.5	1	18.1	9.7	114	0.4	21	7	0.33	115	706	1	0.164778	0	0
707	1	1	0	71	1	23.7	119	0	1	1	0	0	0	1	1	0	0	0	4	2.4	0	5.6	14.6	181	0.4	27	35	0.83	12	707	1	0.486378	1	159
708	1	0	0	71	0	25	130	0	1	0	0	0	0	1	1	1	0	0	4.5	3.9	0	8.21	12.9	161	0.2	94	60	0.55	756	708	1	0.663484	1	160
709	1	0	0	28	1	25.4	112	0	0	0	0	0	0	0	1	0	1	0	4.4	3.6	0	28.5	13.9	170	0.8	88	50	0.75	802	709	1	0.217128	1	161
710	1	1	0	51	1	NA	137	0	1	0	0	0	0	1	1	0	0	0	4	2.6	0	0.12	9.9	212	1.8	306	79	0.71	25	710	1		0	0
711	0	1	1	50	1	20.7	99	0	1	0	0	0	0	1	0	0	0	0	3.5	3.7	0	4.61	9.3	241	4.4	46	20	0.84	449	711	1	0.0724197	0	0
712	0	0	0	70	0	NA	128	0	0	0	0	0	0	1	0	0	0	0	3.6	3.5	0	10.1	12.3	191	0.5	20	10	0.27	719	712	1		0	0
713	1	1	0	63	0	33	108	1	1	0	0	0	0	1	1	0	0	0	2.8	2.5	1	7.36	12.9	126	0.7	22	27	0.44	72	713	1	0.530862	1	162
714	1	0	0	73	0	21.8	100	0	0	0	0	0	0	1	1	0	0	0	4.8	3.6	0	4.5	15.8	195	1	50	52	1.05	711	714	1	0.294291	1	163
715	0	0	0	73	1	28.6	128	0	0	0	0	1	0	1	1	1	0	0	4.3	3.4	0	5	13	171	0.7	13	8	0.68	708	715	1	0.648665	1	178
716	0	0	0	45	0	22.5	133	0	0	0	0	0	0	1	0	0	0	0	3.9	4.2	0	5.6	10.6	166	1.1	24	25	0.48	719	716	1	0.0257044	0	0
717	1	0	0	83	1	16.8	170	0	1	0	0	0	0	1	1	0	0	0	3.3	2.9	1	9	11	184	0.4	27	8	0.66	718	717	1	0.441518	1	164
718	0	1	0	79	0	18.8	199	0	0	0	0	1	0	1	0	0	0	0	1.8	2.9	1	6.93	11.4	55	1	15	6	1.95	593	718	1	0.107012	0	0
719	1	0	0	74	1	24	125	0	1	0	0	0	0	1	1	0	0	0	3.7	3	0	5	13.9	113	3.4	86	42	1.15	708	719	1	0.356832	1	165
720	1	1	0	79	1	18.7	105	1	0	0	0	0	0	1	1	0	0	0	2.3	2.4	1	18.04	10.9	69	3.1	21	7	1.15	10	720	1	0.555954	1	166
721	0	0	0	67	1	25.7	186	1	1	1	0	0	0	1	0	0	0	0	4.4	3.1	0	6.8	15	233	0.4	30	20	0.54	755	721	1	0.062283	0	0
722	0	1	0	84	1	NA	133	0	0	0	0	1	0	1	0	0	0	0	2.9	2.8	1	10	8.9	113	1.2	24	19	0.55	132	722	1		0	0
723	0	0	1	64	1	24.1	158	0	0	0	0	0	0	0	0	1	0	0	3.6	3.7	0	5	13.5	190	1	19	27	0.79	701	723	1	0.0764434	0	0
724	0	0	1	60	1	23.3	149	0	1	0	0	1	0	0	0	1	0	0	3.9	3.1	0	5.7	13.3	142	0.4	27	16	1.02	704	724	1	0.232315	0	0
725	0	0	0	43	1	27.7	120	0	1	0	0	0	0	1	0	0	0	0	3.5	3.9	0	5.1	15.1	149	0.3	34	36	0.56	699	725	1	0.0617731	0	0
726	0	0	0	82	1	25.7	133	0	1	0	0	0	0	1	0	0	0	0	3.5	3.5	0	6.5	15.6	173	0.6	24	33	0.94	696	726	1	0.0594957	0	0
727	1	0	0	63	0	22.5	87	1	0	0	0	0	0	1	1	0	0	0	3.3	3.4	1	4.89	10.8	148	1.7	32	29	0.23	717	727	1	0.468368	1	167
728	1	0	0	75	0	25.2	157	0	1	0	0	0	0	1	1	0	0	0	4.3	3.6	0	13.9	14.5	171	0.8	18	8	0.98	702	728	1	0.262105	1	168
729	1	0	0	47	1	25.3	113	0	1	0	0	1	0	1	1	1	0	0	4.7	2.7	0	5.3	14.3	171	0.8	28	47	0.76	792	729	1	0.847471	1	169
730	0	0	0	55	1	21.9	138	0	0	0	1	1	0	1	1	0	0	0	3.6	4.1	0	16.7	12	169	1.4	21	9	0.74	707	730	1	0.244962	0	0
731	0	1	0	51	1	25.1	146	0	0	0	0	1	0	1	0	0	0	0	3.6	4.1	0	17	14.6	185	0.7	25	34	0.76	660	731	1	0.0514018	0	0
732	0	0	1	62	1	29.1	132	0	0	0	0	0	0	1	0	0	0	0	4	3.7	0	2.33	7.2	126	2.7	23	27	0.99	716	732	1	0.0196331	0	0
733	0	0	0	76	1	24.9	114	0	0	0	0	0	0	1	0	0	0	0	3.8	3.2	0	13.2	12.4	166	0.7	31	19	0.75	895	733	1	0.0319645	0	0
734	1	1	0	78	1	20.6	180	1	0	0	0	0	1	1	1	0	0	0	3.9	3.1	0	8.8	11.9	140	1	41	30	1.57	65	734	1	0.328513	1	170
735	1	1	0	73	1	15.8	118	0	0	0	0	1	0	1	1	1	0	0	2.2	2.1	1	20.61	11.5	99	7.6	242	71	0.83	29	735	1	0.911675	0	0
736	0	0	1	56	1	22.9	108	0	0	0	1	0	0	1	0	0	0	0	4.1	3.9	0	8.4	13.9	157	1.8	177	459	0.82	691	736	1	0.045113	0	0
737	0	0	0	79	0	28.9	120	1	1	0	0	0	0	1	1	0	0	0	2.4	3.1	1	23.4	9.4	103	0.8	17	15	0.54	749	737	1	0.480272	1	31
738	0	0	0	75	1	23.9	149	1	0	0	0	0	0	1	1	0	0	0	3.8	3.3	0	12.1	11.1	170	0.6	18	25	1.95	695	738	1	0.212072	0	0
739	0	1	1	84	0	21.3	139	0	1	0	0	0	0	0	1	0	1	0	4.1	3	0	15	10.7	193	1.8	42	23	1.03	12	739	1	0.232659	0	0
740	0	0	0	69	0	26.4	131	0	1	0	1	0	0	0	0	1	0	0	3.4	3.2	0	8.2	9.3	122	0.4	31	19	0.57	694	740	1	0.0895729	0	0
741	0	0	0	59	1	23.8	135	0	0	0	0	1	0	1	0	0	0	0	4.5	3.7	0	5	14.1	203	1	17	20	1.04	693	741	1	0.0581186	0	0
742	0	0	0	34	1	16.7	100	0	0	0	0	0	0	1	0	0	0	0	2.9	3.1	1	6.85	12.5	182	0.2	35	84	0.49	698	742	1	0.13594	0	0
743	0	1	1	80	0	22	124	1	1	1	0	0	0	1	1	0	0	0	4	3.1	0	13.4	16.7	209	0.7	45	38	0.86	14	743	1	0.549762	1	89
744	0	1	1	71	1	22.9	108	1	0	0	1	1	0	1	0	0	0	0	3.4	2.8	0	4.43	9.7	90	1.9	63	32	1.4	58	744	1	0.0592751	0	0
745	0	1	0	55	0	24.6	145	0	0	0	0	1	0	1	1	0	0	0	3.3	3.5	1	4.48	13.6	108	2.5	42	28	0.7	633	745	1	0.517062	1	38
746	0	0	1	66	1	26.9	125	0	0	0	0	0	0	1	0	0	0	0	4.6	3.5	0	12.31	16	173	1	30	48	1.03	686	746	1	0.0407567	1	57
747	0	1	0	77	1	20.9	119	0	1	0	0	1	0	1	1	0	0	0	4.3	3.2	0	5.8	13.9	117	1.1	15	10	1.19	315	747	1	0.513382	1	119
748	0	0	1	74	1	24.1	131	1	0	0	0	0	0	1	0	0	0	0	3.8	3.8	0	3.7	13.9	68	3.5	376	161	1.09	688	748	1	0.0351143	0	0
749	0	0	1	57	1	25.9	133	0	0	0	0	1	0	1	0	0	0	0	4	3.3	0	5.6	13.6	116	1	19	21	1.04	690	749	1	0.0559258	1	124
750	0	0	0	80	1	20.2	139	0	0	0	0	0	0	1	0	0	0	0	3.6	4	0	13.4	11.5	154	0.6	79	105	1.28	738	750	1	0.0325165	0	0
751	1	0	0	72	0	25.4	123	0	1	1	0	0	0	1	0	0	0	0	2.9	3.2	1	6.8	10.7	146	0.7	20	15	0.31	704	751	1	0.17806	1	172
752	1	1	0	73	1	23.7	138	0	1	0	0	0	0	1	1	0	0	0	2.7	2.1	1	15.9	7.8	99	0.4	19	12	0.87	12	752	1	0.446116	1	173
753	1	0	0	41	1	29.4	102	1	1	0	1	0	0	1	1	0	0	1	3.2	3.5	1	8.9	8.3	68	6.2	36	15	1.37	716	753	1	0.837549	1	174
754	1	1	0	54	1	19.2	126	0	1	0	0	1	0	1	1	0	0	0	4	3.6	0	9.85	13.5	192	0.4	12	18	0.84	269	754	1	0.488212	1	175
755	0	1	1	87	0	20	142	1	1	0	0	0	0	1	0	0	0	0	3.3	3.1	1	4.4	9.1	156	0.4	30	26	0.65	64	755	1	0.108344	1	136
756	0	1	1	82	0	19.9	109	1	0	0	0	0	0	1	0	0	0	0	2.2	2	1	4.31	8.5	67	0.9	21	12	0.88	25	756	1	0.0932189	0	0
757	0	0	1	53	1	25.7	155	0	0	0	0	0	0	1	0	0	0	0	4	3.7	0	6.1	15.4	210	0.5	22	33	0.83	686	757	1	0.0284788	0	0
758	0	0	1	42	1	22.7	150	1	1	0	0	0	0	1	0	0	0	0	3.1	3.2	1	23.6	8	126	0.6	31	35	2.72	691	758	1	0.197808	0	0
759	1	0	1	79	0	21.6	193	0	0	0	0	0	0	1	0	0	0	0	3.9	3.4	0	7.4	11	216	0.5	18	19	1.01	683	759	1	0.0153232	1	176
760	0	1	0	85	1	22.2	120	0	0	0	0	1	0	1	0	0	0	0	3.8	3.8	0	5	12	170	0.3	25	17	0.71	173	760	1	0.0485512	0	0
761	1	1	0	53	1	29.3	117	1	1	0	0	0	0	1	1	0	0	1	3.1	3.3	1	4.9	11.9	90	0.7	32	49	0.67	85	761	1	0.810976	0	0
762	1	1	0	89	1	21.4	160	1	1	0	0	1	0	1	1	1	0	0	3.6	2.8	0	9.5	9	85	1.5	582	97	1.64	12	762	1	0.688937	1	178
763	0	0	1	39	1	19.1	101	0	0	0	0	0	0	1	0	0	0	0	3.5	3.4	0	12.9	12.4	150	0.4	18	30	0.52	682	763	1	0.0474447	0	0
764	0	1	1	79	1	26.2	158	0	1	0	0	0	0	1	0	0	0	0	3.7	3.6	0	10.62	11.3	132	0.6	16	17	1.17	96	764	1	0.0381403	0	0
765	1	1	0	74	1	19.2	109	1	1	1	0	0	0	1	1	0	0	0	3.2	2.7	1	13.16	11.2	89	0.7	23	20	0.87	139	765	1	0.769474	1	179
766	0	0	1	72	1	23.5	152	0	1	0	0	1	0	0	0	1	0	0	3.5	3.7	0	7.1	14.8	152	0.5	46	17	1.29	680	766	1	0.250908	1	46
767	0	1	0	66	0	27.6	131	1	1	0	0	1	0	1	0	0	0	0	4.4	3.2	0	9.5	12.5	190	0.6	22	16	0.98	153	767	1	0.0876244	0	0
768	1	0	0	67	1	30.5	129	1	1	0	0	1	0	1	1	1	0	0	4.1	3.2	0	5.41	9.1	99	0.8	13	12	1.21	700	768	1	0.769465	0	0
769	0	0	0	83	0	19.3	152	0	1	0	0	0	0	1	0	0	0	0	3	3	1	17.5	10.7	87	0.6	23	23	1.01	684	769	1	0.123131	0	0
770	1	1	0	94	1	20.3	132	1	0	0	0	0	0	1	1	0	0	0	2.7	2.8	1	5.65	9	95	0.9	30	16	0.55	107	770	1	0.346156	1	181
771	0	1	0	61	1	NA	96	1	1	0	0	0	0	1	1	0	0	0	3.5	2.8	0	3.27	12.7	117	0.8	20	22	1.16	101	771	1		0	0
772	0	0	0	70	1	19.9	132	1	0	0	0	0	0	1	0	0	0	0	4.3	3.6	0	10.5	15.9	217	1.1	28	36	1.4	678	772	1	0.0573891	0	0
773	0	0	0	75	0	32.9	153	1	1	1	1	0	0	0	1	0	1	0	3.4	3.1	0	6.94	11.3	152	0.3	18	5	0.34	688	773	1	0.201031	0	0
774	0	0	0	61	1	17.6	126	1	1	0	1	0	0	1	0	0	0	0	3.8	3.1	0	13.59	16.3	157	0.9	29	44	1.04	688	774	1	0.0944535	0	0
775	0	0	1	57	1	25.4	123	0	0	0	0	0	0	0	0	1	0	0	4.2	3.6	0	5.5	15	219	0.9	19	21	1.04	673	775	1	0.119719	1	189
776	0	1	0	77	1	18.2	94	0	1	0	0	0	0	1	1	0	0	0	4.6	2.8	0	11.5	13.7	257	0.4	47	16	0.79	12	776	1	0.406494	1	152
777	1	0	0	75	1	23.5	152	1	0	0	0	0	0	0	1	1	0	0	4.2	3.3	0	8.52	14.8	184	0.6	19	15	0.79	679	777	1	0.435064	1	182
778	0	0	0	76	0	34.9	126	1	1	0	0	0	0	1	0	0	0	0	3.4	3.2	0	9.62	9.3	121	0.3	46	38	1.51	687	778	1	0.0404985	0	0
779	0	0	0	60	0	34.9	133	0	1	1	1	0	0	0	1	0	1	0	2.5	3	1	8.82	9.4	152	0.3	24	17	0.7	741	779	1	0.432381	1	219
780	0	1	0	84	0	29.8	150	0	1	0	0	1	0	1	0	0	0	0	3.3	3	1	8.85	11	152	1	90	27	0.32	39	780	1	0.110445	0	0
781	1	0	0	46	1	27.2	209	1	1	1	1	0	0	1	1	0	0	0	4.5	3.9	0	12.3	17	250	0.8	18	21	0.82	856	781	1	0.305197	1	183
782	1	0	0	78	1	17.9	103	0	0	0	0	0	0	1	1	0	0	0	2.4	2.3	1	4.5	9.7	95	0.9	39	8	0.61	669	782	1	0.430168	1	184
783	0	0	0	78	1	27.9	165	0	1	0	0	1	0	0	0	1	0	0	3.8	3.8	0	5.89	12.2	131	0.9	27	17	1.08	672	783	1	0.165968	0	0
784	1	0	0	69	1	24.8	182	0	0	0	0	0	0	0	1	0	1	0	4	2.4	0	8	6.8	165	0.7	26	40	0.78	691	784	1	0.0660122	1	185
785	0	0	1	42	1	30.7	123	0	0	0	0	0	0	1	0	0	0	0	4	3.8	0	10.23	11.2	138	0.9	34	65	0.65	666	785	1	0.0255388	0	0
786	0	0	1	76	0	26.9	112	1	1	0	0	0	0	1	0	0	0	0	4.2	5.1	0	2.9	12.7	139	0.4	75	94	0.53	668	786	1	0.0555605	0	0
787	0	0	1	51	1	22.7	107	0	0	0	0	0	0	0	0	1	0	0	3.8	3.9	0	4.2	13.6	105	0.3	55	51	0.77	663	787	1	0.129253	0	0
788	1	0	0	71	0	29	100	0	1	0	0	0	0	1	1	0	0	0	2.8	3.1	1	9.1	8.8	95	0.5	20	6	0.68	685	788	1	0.487194	1	186
789	1	1	0	76	0	25.3	122	1	1	1	0	0	0	1	1	0	0	0	2.8	3.2	1	7.5	11.4	82	1.2	66	41	0.94	14	789	1	0.701366	1	187
790	0	0	1	63	1	23.7	137	0	0	0	0	0	0	0	0	0	1	0	3.1	3.7	1	7.96	11.3	103	1.6	22	21	0.42	675	790	1	0.0578133	0	0
791	0	0	0	58	1	29.7	101	0	1	0	0	0	0	1	1	1	0	0	4.2	3.2	0	6.06	13.3	159	0.4	16	16	0.88	672	791	1	0.742608	1	132
792	0	0	0	66	1	36.7	147	0	1	0	0	0	0	0	1	1	0	0	4.4	3.3	0	9.21	16.7	183	0.7	25	25	0.79	682	792	1	0.500315	1	206
793	1	0	0	75	1	20	114	0	0	0	0	0	0	1	0	0	0	0	2.4	2.3	1	4.26	13.3	68	0.6	16	6	0.28	669	793	1	0.0957907	1	188
794	0	0	0	72	0	27.1	122	0	0	0	0	0	0	1	0	0	0	0	3.1	3.7	1	8.2	9.1	160	0.5	27	24	3.04	678	794	1	0.115278	0	0
795	0	1	0	76	1	26.3	139	0	0	0	0	0	0	1	0	0	0	0	3.8	1.9	0	6.56	11.5	214	0.8	28	16	0.83	10	795	1	0.0222231	0	0
796	0	0	1	37	1	23.1	119	0	0	0	0	0	0	0	0	0	1	0	4	3.5	0	7.7	13.5	161	0.5	17	13	0.59	663	796	1	0.0319483	0	0
797	0	1	0	89	0	20.8	130	1	0	0	0	0	0	1	1	0	0	0	3.3	3.1	1	10.2	11.4	132	1.3	23	20	0.58	134	797	1	0.396284	1	164
798	1	0	0	71	1	23.9	138	0	1	0	0	1	0	1	0	0	0	0	4	3.3	0	8.17	11.8	186	12.2	207	373	1.52	673	798	1	0.149267	1	189
799	0	0	0	18	1	18.5	135	0	0	0	0	0	0	0	0	1	0	0	4.8	4.2	0	8.5	14.9	127	0.8	23	8	0.53	659	799	1	0.134905	0	0
800	1	0	0	73	1	24.5	126	0	1	0	0	0	0	1	1	1	0	0	4	3.3	0	19.2	10.2	119	0.8	15	8	0.82	703	800	1	0.681187	1	190
801	1	0	0	20	1	21.5	139	0	0	0	0	0	0	1	0	0	0	0	3.1	3	1	3.3	14.4	98	0.3	99	94	0.71	695	801	1	0.104271	1	191
802	0	0	0	85	0	25.2	117	1	1	0	0	0	0	1	0	0	0	0	3.8	4.1	0	4.3	9.2	138	0.4	24	10	2.34	664	802	1	0.0725752	0	0
803	0	0	1	34	0	24.4	142	0	0	0	0	0	0	1	0	0	0	0	2.7	2.8	1	4.2	7.6	292	0.7	33	26	0.98	681	803	1	0.0556395	0	0
804	0	0	0	67	0	31.2	121	1	0	0	0	0	0	1	0	0	0	1	2.9	0.3	1	5.22	9.8	119	2.9	48	39	1.17	670	804	1	0.222692	1	44
805	1	0	0	82	0	22.7	152	1	0	0	0	0	0	1	0	0	0	0	3.6	3.2	0	9.41	11.9	216	1	17	16	0.91	679	805	1	0.0259253	1	192
806	0	0	0	58	1	27.5	135	0	0	0	0	1	0	1	0	0	0	0	4.7	3.6	0	6.2	16.4	190	1.2	38	55	1.01	665	806	1	0.061725	0	0
807	0	1	0	50	0	22.4	111	0	0	0	0	1	0	1	0	0	0	0	3.4	3.6	0	23.64	11.7	116	1.4	53	77	0.7	420	807	1	0.0658718	0	0
808	1	0	0	45	1	26.4	94	0	0	0	0	0	0	1	1	0	0	0	4	3.3	0	9.5	13.9	90	0.7	570	98	1.46	669	808	1	0.216714	1	193
809	0	1	1	74	1	22.4	121	0	1	0	0	1	0	0	0	1	0	0	4.5	4.7	0	7.99	14.3	114	0.7	23	12	1.16	424	809	1	0.311384	1	84
810	1	1	0	86	1	20.8	158	1	1	0	0	0	0	1	1	0	0	0	2.5	2.3	1	25.2	9.3	93	0.9	47	16	0.97	9	810	1	0.484254	1	194
811	0	0	1	39	1	26.8	141	0	0	0	0	0	0	1	0	0	0	0	4	4	0	8.57	16	181	0.9	18	50	0.67	657	811	1	0.0346728	0	0
812	0	1	1	79	0	27	94	1	0	0	0	0	0	1	1	0	0	0	3.2	2.4	1	9.8	11	71	8.1	49	24	1.34	4	812	1	0.563538	1	63
813	1	1	1	72	0	NA	84	1	1	0	0	0	0	1	1	0	0	0	3.6	3.1	0	7.7	11	85	1.1	29	8	0.99	7	813	1		0	0
814	1	0	0	76	1	22.4	118	0	1	0	1	0	0	1	1	0	0	0	4.6	3.2	0	8.43	13.8	153	0.4	40	42	1.25	668	814	1	0.327985	1	195
815	0	1	0	68	1	NA	115	1	0	0	0	1	0	1	0	0	0	0	3.3	2.5	1	30.8	11.6	165	0.6	20	93	0.93	49	815	1		0	0
816	0	0	1	93	0	19.7	175	1	1	0	0	0	0	1	1	0	0	0	3.2	2.5	1	9.65	11.1	200	0.5	28	27	1.3	658	816	1	0.475994	1	95
817	1	0	0	69	1	25.6	95	1	1	0	0	0	0	1	0	0	0	0	3.4	3.3	0	8.2	11.7	94	0.7	50	34	1.99	660	817	1	0.104564	1	196
818	0	1	0	90	0	28.1	146	0	1	0	0	0	0	0	1	1	1	0	4.2	4.1	0	16.54	12.8	294	0.4	27	6	1.47	355	818	1	0.611283	1	121
819	0	1	1	74	0	27.6	160	0	0	0	0	1	0	0	0	1	0	0	3.4	3.7	0	5	11	119	0.6	36	33	0.76	240	819	1	0.0860853	0	0
820	0	0	0	63	0	19.4	138	1	0	0	0	0	0	1	0	0	0	0	4.9	4.2	0	6	13.5	248	0.9	70	48	0.1	678	820	1	0.0292302	0	0
821	0	0	1	61	1	23.8	132	0	0	0	0	0	0	1	0	0	0	0	3.6	3.6	0	4.39	15.1	165	0.7	14	14	0.71	677	821	1	0.0349861	0	0
822	0	0	1	76	0	24.1	118	0	0	0	0	0	0	1	0	0	0	0	2.9	3.6	1	6.4	12.5	148	1	37	23	0.34	677	822	1	0.0750472	0	0
823	0	1	0	47	1	14.9	115	0	0	0	0	1	0	1	0	0	0	1	3.3	2.6	1	3.8	11.1	133	1	80	88	0.42	55	823	1	0.409375	1	184
824	0	0	0	32	1	43.7	121	1	1	0	0	0	0	1	0	0	0	0	4	3.8	0	10.2	14	211	0.8	32	31	1.22	657	824	1	0.0489535	0	0
825	1	0	0	75	1	24.8	111	0	1	0	0	1	0	1	1	0	0	0	3.3	2.8	1	10.2	12.7	113	0.4	57	105	1.76	715	825	1	0.764653	0	0
826	0	0	0	53	0	NA	133	1	1	0	1	0	0	1	0	0	0	0	2.7	3.3	1	7.9	8.5	147	0.2	16	7	2	662	826	1		0	0
827	0	0	0	53	0	22.7	102	0	0	0	0	0	0	1	0	0	0	0	3.5	3.8	0	9.7	10.9	212	0.3	28	14	0.37	654	827	1	0.0311959	0	0
828	0	0	1	76	0	25.1	113	1	1	0	0	0	0	1	0	0	0	0	3.5	3.8	0	5.83	12.1	150	0.4	19	16	0.56	653	828	1	0.0567119	0	0
829	1	1	0	27	0	21.9	109	0	1	0	0	0	0	1	0	0	0	0	1.9	2	1	3.65	8.7	326	0.2	14	7	3.46	492	829	1	0.277551	1	198
830	0	0	0	63	1	21	132	0	0	0	0	0	0	1	0	0	0	0	2.4	4.5	1	8	8.1	116	0.3	18	18	0.74	775	830	1	0.0651616	0	0
831	0	1	0	79	1	15.6	131	0	1	1	0	0	0	1	1	0	0	0	2.8	2.1	1	11	9.3	287	0.4	13	6	0.81	17	831	1	0.667457	1	187
832	0	0	1	53	1	26.9	106	0	0	0	0	0	0	1	0	0	0	0	4.4	3.7	0	17.8	14.5	327	1.3	20	52	1.13	653	832	1	0.0461884	0	0
833	1	1	0	78	1	26.6	178	1	1	1	0	0	0	1	1	0	0	0	4.3	2.7	0	6	10.8	175	0.3	25	29	1.16	50	833	1	0.307575	1	199
834	0	0	1	46	1	18.5	97	0	0	0	0	0	0	1	0	0	0	0	3.2	3.3	1	9.5	12.3	125	0.3	15	19	0.26	653	834	1	0.118767	0	0
835	0	0	0	63	1	20.2	137	0	0	0	0	1	0	1	0	0	0	0	4.2	4	0	6.3	14.3	178	0.4	31	26	0.8	658	835	1	0.0584835	0	0
836	0	1	0	50	0	20.2	127	0	1	0	0	0	0	1	1	0	0	0	2.8	2.6	1	3.52	10.1	156	0.3	52	22	0.55	106	836	1	0.511714	1	231
837	0	0	1	59	1	28.4	149	0	0	0	0	1	0	1	0	0	0	0	3.9	3.8	0	5.8	13.7	185	0.4	13	17	0.94	652	837	1	0.0410411	0	0
838	0	0	0	75	0	25.7	140	0	1	0	0	0	0	0	0	1	0	0	3.9	3.4	0	3.82	9.4	189	0.4	19	10	1.03	652	838	1	0.108176	0	0
839	0	0	1	52	1	21.4	150	0	0	0	1	0	0	0	0	0	1	0	3.6	3.8	0	6.82	12.4	106	0.4	26	48	0.69	652	839	1	0.0195582	0	0
840	1	1	0	82	1	22	187	0	0	0	0	0	0	1	1	0	0	0	3.5	2.2	0	10.3	12.6	138	0.5	50	15	0.67	13	840	1	0.108923	1	200
841	0	0	1	36	1	26.8	126	0	0	0	0	0	0	1	0	0	0	0	4.4	4.6	0	5.2	14.9	207	1	49	70	0.84	648	841	1	0.037919	0	0
842	0	0	0	35	0	27.5	131	0	0	0	0	0	0	1	1	0	0	0	2.1	2.4	1	14.6	8.3	90	0.5	47	6	0.82	651	842	1	0.319422	1	25
843	1	1	0	61	1	22.5	120	0	1	0	0	1	0	1	1	1	0	0	3.5	2.4	0	4.75	11.2	113	0.5	29	27	0.68	17	843	1	0.806097	1	201
844	0	0	1	53	1	23	105	0	0	0	0	0	0	1	0	0	0	0	3.2	3.6	1	5.34	11.4	104	4.7	113	173	0.59	648	844	1	0.115484	0	0
845	1	1	0	68	0	14.2	117	1	1	0	0	1	0	1	0	0	0	0	4	3.2	0	5.89	11	147	0.5	22	12	0.52	43	845	1	0.117077	1	202
846	0	0	0	72	0	23.2	126	0	0	0	0	0	0	1	0	0	0	0	3.1	3.6	1	8.7	10.3	211	0.5	19	32	0.32	654	846	1	0.0611698	0	0
847	0	0	0	87	1	25.2	157	1	1	1	0	0	0	1	0	0	0	0	3.4	3.5	0	6	11.1	165	0.4	24	38	0.9	713	847	1	0.067696	0	0
848	0	0	0	68	1	29.2	149	0	0	0	0	1	0	1	0	0	0	0	3.5	3.3	0	9.27	11.9	184	1.2	26	25	1.03	656	848	1	0.0362094	0	0
849	0	0	0	61	0	21.1	103	0	1	0	0	0	1	1	0	0	0	0	3.9	3.9	0	6.52	11.8	123	0.5	29	55	0.34	655	849	1	0.137286	0	0
850	1	1	1	86	1	NA	115	0	0	0	0	1	0	1	1	0	0	0	3.7	3.7	0	4.3	9.1	154	0.6	44	8	1.35	1	850	1		0	0
851	1	1	0	73	1	22.9	123	0	1	0	0	1	0	1	1	0	0	0	4.1	2.8	0	8.6	13.9	172	0.9	18	11	0.93	55	851	1	0.463612	1	203
852	1	0	0	63	1	30.1	133	0	1	0	1	0	0	1	1	1	0	0	3.7	3.4	0	9.92	15.6	151	1.5	168	260	1.23	670	852	1	0.711263	1	204
853	0	0	1	67	1	29	104	0	0	0	0	0	0	1	0	0	0	0	3.1	3.4	1	7.11	11.3	112	0.5	18	17	0.79	662	853	1	0.0819505	0	0
854	0	0	1	42	1	22.8	140	0	0	0	1	1	0	0	0	1	0	0	4.1	3.7	0	8.2	14.5	125	0.7	22	19	1.1	650	854	1	0.16104	0	0
855	0	0	0	53	1	24.5	139	1	1	1	0	0	0	1	0	0	0	0	2.5	2.3	1	8.8	13	258	0.5	14	22	1.48	655	855	1	0.283663	1	1
856	0	0	1	32	0	20.9	144	0	0	0	0	1	0	1	0	0	0	0	2.8	2.8	1	13.68	9.9	130	0.7	51	78	0.33	655	856	1	0.108316	0	0
857	0	1	0	81	0	21.5	151	0	1	1	0	0	0	1	1	0	0	0	3.1	3.2	1	9.2	10.9	94	1.6	17	17	0.27	15	857	1	0.587518	1	66
858	0	1	0	54	1	20.7	108	1	1	0	0	0	0	1	1	0	0	0	2.8	2.2	1	22	14.3	93	6.7	65	20	1.87	14	858	1	0.806742	1	169
859	0	0	0	85	0	22.3	119	1	1	0	0	0	0	1	1	0	0	0	3.2	3.1	1	24.2	11.2	200	1.3	62	45	1.41	668	859	1	0.622306	1	160
860	0	1	0	80	1	22.8	162	1	0	0	0	0	0	1	0	0	0	0	4.2	3	0	13.9	11	162	0.5	16	19	0.94	342	860	1	0.0234182	0	0
861	0	0	1	75	0	31.6	144	0	0	0	0	0	0	1	0	0	0	0	3.5	3.1	0	9.68	11	147	0.6	23	9	0.95	655	861	1	0.0180379	0	0
862	0	1	0	69	1	23	132	0	0	0	1	1	0	1	1	0	0	0	3.3	3.4	1	38.4	7.6	176	0.3	43	46	0.63	7	862	1	0.394993	1	234
863	0	0	1	50	1	23.7	145	0	1	0	0	1	0	0	0	1	0	0	3.6	3.2	0	6.2	13.6	89	0.5	42	27	0.96	645	863	1	0.248989	1	230
864	0	1	0	86	1	23.7	146	1	1	1	0	0	0	1	0	0	0	0	3.6	3.3	0	5.8	14.5	154	0.8	26	10	0.68	105	864	1	0.0930173	0	0
865	1	0	0	45	0	20.9	90	1	0	0	0	1	0	1	1	0	0	0	2.6	3.7	1	2.3	11	106	2.2	196	146	0.4	660	865	1	0.625485	1	205
866	1	0	1	76	0	35	158	0	1	0	0	0	0	1	1	1	0	0	4.1	3.4	0	5.3	12.6	208	0.5	17	29	0.89	660	866	1	0.542211	1	206
867	0	1	1	74	1	25.3	128	0	0	0	0	1	0	1	0	0	0	0	3.3	2.7	1	9.4	11.1	159	0.4	20	9	0.37	155	867	1	0.0995774	0	0
868	0	0	0	20	1	24.5	188	0	0	0	0	0	0	0	1	0	1	0	3.1	4.3	1	6.3	8.7	65	1.2	108	28	0.88	662	868	1	0.214939	0	0
869	0	0	0	68	1	21.5	155	0	0	0	0	1	0	1	0	0	0	0	3.4	4.2	0	5.1	12.7	155	0.4	43	44	0.64	645	869	1	0.0398558	0	0
870	0	1	0	85	1	17.4	109	0	1	0	0	0	0	1	1	0	0	0	3.7	1.8	0	4.5	16.1	85	3.4	917	960	0.91	1	870	1	0.418371	1	173
871	0	0	0	37	0	22.8	113	0	0	0	0	1	0	1	0	0	0	0	3.3	3.4	1	2.44	6.7	145	2	37	17	0.58	676	871	1	0.111594	0	0
872	0	1	0	60	1	21.5	162	0	0	0	0	1	0	1	0	0	0	0	3.7	2.3	0	6.3	12.2	217	6.2	367	124	0.35	31	872	1	0.0322912	0	0
873	0	0	0	55	1	31.6	128	0	0	0	0	0	0	1	1	0	0	0	4.5	3.7	0	12.47	16.2	227	0.6	32	16	0.95	640	873	1	0.198337	1	21
874	0	1	0	86	0	21.3	131	1	1	1	0	0	0	1	1	0	0	0	4.6	2.8	0	8.8	13.2	161	0.9	18	6	0.52	5	874	1	0.444739	1	134
875	0	0	0	82	1	NA	99	0	1	0	0	0	0	1	1	0	0	0	3.6	3	0	6.06	10.1	147	0.5	55	11	1.19	658	875	1		0	0
876	0	1	0	48	0	22.4	133	0	1	0	0	0	0	1	1	0	0	0	3.7	2.6	0	9.02	16.8	183	0.8	97	96	1.1	15	876	1	0.394574	1	224
877	0	0	0	40	0	31	140	0	0	0	0	0	0	1	1	0	0	0	2.1	3	1	11.4	8.5	136	0.6	47	11	0.41	657	877	1	0.245413	1	99
878	0	1	0	53	1	30.2	99	1	1	0	0	1	0	1	1	0	0	0	2.4	2.5	1	9.61	11	102	7.6	78	74	1.35	83	878	1	0.789633	1	151
879	0	0	0	79	0	21.3	148	0	0	1	0	0	0	1	0	0	0	0	3.7	3.4	0	9.57	13.9	164	0.7	24	17	0.65	660	879	1	0.0484456	0	0
880	0	1	0	58	0	24.2	165	0	0	1	0	0	0	1	1	0	0	0	4.9	2.8	0	4.1	13.7	227	1.3	70	54	0.59	8	880	1	0.222219	0	0
881	0	1	0	83	1	20.4	149	0	1	1	0	0	0	1	0	0	0	0	4	2.6	0	15.3	15.4	154	2.9	52	30	1.23	130	881	1	0.124029	0	0
882	0	0	0	42	1	18.8	177	1	0	0	0	0	0	1	0	0	0	0	3	3.7	1	8.51	11.4	203	0.4	17	16	1.94	683	882	1	0.097808	0	0
883	0	1	0	60	0	23.5	140	0	0	0	0	1	0	1	1	0	0	0	3.6	3.6	0	10.08	10.3	143	0.5	20	14	0.93	262	883	1	0.23678	0	0
884	0	0	0	54	1	19.6	167	0	0	0	0	0	0	1	0	0	0	0	3.8	3.2	0	6.5	13.8	107	2.1	80	23	0.93	644	884	1	0.0298148	0	0
885	0	0	0	53	0	21.2	112	0	0	0	0	0	0	0	0	1	0	0	4.6	4	0	8.2	13.1	207	0.6	24	22	0.79	641	885	1	0.121676	0	0
886	0	0	0	54	1	23.8	119	0	0	0	0	0	0	0	0	1	0	0	4.1	4	0	5.2	14.1	137	0.8	24	18	0.8	636	886	1	0.118236	0	0
887	0	0	1	84	0	21.5	168	0	1	0	0	0	0	0	0	1	1	0	4.2	3.1	0	12.5	10.4	157	0.6	22	21	0.77	639	887	1	0.138449	1	106
888	1	0	0	70	0	22	136	0	0	0	0	0	0	0	0	1	0	0	2.9	2.8	1	6.3	12.2	108	0.8	22	17	0.34	638	888	1	0.19679	1	207
889	0	0	0	83	0	NA	173	0	0	0	0	0	0	1	1	0	0	0	4.3	3.7	0	8.2	12.6	265	0.9	41	12	0.72	662	889	1		0	0
890	0	0	1	61	1	24.6	127	0	1	0	0	0	0	1	0	0	0	0	3.4	3.5	0	8.8	12.4	121	0.6	14	10	0.64	635	890	1	0.0525574	0	0
891	0	0	1	29	1	22.5	92	1	0	0	0	0	0	1	0	0	0	0	3.7	3.7	0	4.9	13.1	118	0.4	15	7	0.63	633	891	1	0.0571524	0	0
892	1	1	0	56	0	19	80	0	1	0	0	0	0	1	1	0	0	0	3.2	2.4	1	3.1	15.4	122	4.8	55	49	0.52	40	892	1	0.754939	0	0
893	0	0	0	57	1	23.5	139	0	1	0	0	1	0	1	0	0	0	0	3.8	3.7	0	5.4	13.2	121	1.1	15	12	0.91	638	893	1	0.0931022	0	0
894	1	1	0	86	1	23.3	132	0	1	0	0	0	0	1	1	0	0	0	4	3	0	11.9	14.2	187	0.5	33	38	0.99	118	894	1	0.312611	1	209
895	0	0	0	29	0	29.3	114	0	0	0	0	1	0	1	0	0	0	0	3.9	3.4	0	1.23	10	163	0.5	15	23	0.65	655	895	1	0.0424646	0	0
896	1	1	0	78	0	30.5	145	0	1	0	0	1	0	0	0	1	0	0	3.4	3.3	0	6.93	12.2	214	3.3	200	333	0.77	375	896	1	0.180657	1	210
897	0	0	0	35	1	23.5	121	0	0	0	0	0	0	1	0	0	0	0	3.7	3.4	0	5	14.2	133	0.7	286	308	0.47	639	897	1	0.0360423	0	0
898	0	0	0	73	0	26.9	143	0	0	0	0	1	0	1	1	0	0	1	1.5	2.6	1	10.9	12.1	101	0.9	21	6	0.61	641	898	1	0.727757	1	179
899	0	0	0	66	1	32.5	132	1	0	0	0	1	0	1	0	0	0	0	3	3	1	6.37	10.4	84	0.8	109	38	1.31	638	899	1	0.108177	0	0
900	0	0	0	64	0	25.6	131	0	1	0	1	0	0	0	0	1	0	0	4.5	4.1	0	16.3	12.9	134	0.9	18	25	0.25	631	900	1	0.114846	0	0
901	0	0	1	34	1	25.1	126	0	0	0	0	0	0	0	0	1	0	0	4.1	3.9	0	7.1	14.1	153	1.3	19	9	1.11	629	901	1	0.12739	0	0
902	0	1	0	71	0	18.8	101	0	0	0	0	1	0	1	1	0	0	1	3.3	3.3	1	1.8	8.9	63	9.8	54	18	0.4	16	902	1	0.844863	1	13
903	1	1	1	90	0	22.6	219	0	1	0	1	0	1	1	1	0	0	0	4.4	2.7	0	8.2	10.5	244	0.3	26	6	0.8	8	903	1	0.202197	1	211
904	0	0	0	42	1	25.5	131	0	0	0	0	0	0	1	0	0	0	0	3.7	3.1	0	0.3	8.1	126	1	13	16	0.73	634	904	1	0.0220824	0	0
905	0	1	0	78	0	22.8	139	1	0	0	0	1	0	1	0	0	0	0	2.8	2.9	1	5.7	12.6	149	7.9	658	375	0.38	185	905	1	0.109195	0	0
906	1	0	0	60	1	17.6	99	0	1	0	0	1	0	1	1	1	0	0	3.4	3.4	0	6.1	11.5	148	0.9	24	27	0.81	675	906	1	0.866884	1	212
907	0	0	1	52	1	26.1	117	1	0	1	1	0	0	1	0	0	0	0	4.3	4.2	0	6.7	14.5	183	0.7	28	27	0.95	643	907	1	0.0664507	0	0
908	0	1	1	54	0	26.8	117	0	0	0	0	1	0	1	0	0	0	0	3.6	3	0	4.6	12.7	222	5	59	178	0.59	174	908	1	0.0607947	0	0
909	1	1	0	76	0	15.6	83	0	1	0	0	0	0	1	1	0	0	0	2	2.2	1	4.9	10.7	116	0.3	17	6	0.5	29	909	1	0.646462	1	213
910	0	1	1	74	0	26.6	115	0	0	0	0	0	0	0	0	1	1	0	3.8	3.9	0	6.6	12.7	274	0.5	19	15	0.51	461	910	1	0.115437	0	0
911	0	0	0	58	1	25.7	147	0	0	0	0	1	0	0	0	1	0	0	2.9	3.7	1	6.08	14.1	152	0.6	12	9	0.72	630	911	1	0.308915	1	36
912	1	1	0	76	1	19.8	139	1	0	0	0	0	0	1	1	0	0	0	2.8	2.2	1	12.7	8.5	146	0.5	29	6	2.91	8	912	1	0.520023	1	214
913	0	0	0	55	0	31.1	149	1	1	0	0	1	0	1	0	0	0	0	5	3.7	0	2.93	10.5	150	1.6	18	21	0.84	650	913	1	0.0603996	0	0
914	1	0	0	35	1	21	108	0	1	0	0	0	0	1	1	1	0	0	4.5	3.7	0	6.5	10.5	189	0.6	28	30	0.58	630	914	1	0.743835	1	215
915	0	1	0	80	1	25	142	1	1	0	0	0	0	1	1	0	0	0	4	1.9	0	12.2	14.1	141	1.1	32	27	1.15	28	915	1	0.329443	1	148
916	0	0	0	66	0	24.9	128	0	1	0	0	1	0	1	0	0	0	0	4.2	3.1	0	1.82	8.5	180	0.6	13	16	0.59	657	916	1	0.0580912	0	0
917	0	0	0	68	1	28.1	99	0	0	0	0	0	0	0	0	1	0	0	3	2.9	1	9.38	9.4	130	0.5	22	19	0.86	628	917	1	0.21818	0	0
918	0	0	0	68	0	24	128	0	1	0	0	0	0	1	1	0	0	0	3	3.3	1	17.52	8.9	93	0.7	48	11	0.64	634	918	1	0.466997	1	7
919	0	1	0	86	0	20.4	120	0	1	0	0	0	0	1	1	0	0	0	2.4	2.7	1	9.6	10.9	84	1.5	76	17	0.53	24	919	1	0.523935	1	127
920	0	1	1	88	0	20.1	185	1	0	0	0	0	0	0	0	1	1	0	3.8	2.8	0	16.94	9.9	110	0.4	23	7	0.95	213	920	1	0.0832737	0	0
921	0	1	0	70	1	20.3	104	0	0	0	0	1	0	1	0	0	0	0	3.9	3.6	0	1.88	6.9	88	0.9	16	10	0.39	414	921	1	0.0420575	0	0
922	0	1	1	91	0	14.4	135	1	0	0	0	0	0	0	0	0	1	0	2.8	3.2	1	17.2	11.7	119	0.6	23	14	0.25	148	922	1	0.0750946	0	0
923	1	0	1	49	0	21.7	113	0	1	0	0	1	0	1	0	1	0	0	3.2	3.5	1	9.5	9	125	0.5	14	6	0.57	629	923	1	0.607761	1	216
924	0	1	0	92	0	14.6	153	0	0	0	0	1	1	1	0	0	0	0	2.9	2.7	1	4.81	13.2	170	4.3	16	12	0.66	171	924	1	0.285133	1	17
925	0	1	0	56	1	25.4	142	0	1	0	0	1	0	1	0	0	0	0	3.6	4.2	0	8	9.4	99	0.4	20	33	0.89	435	925	1	0.0655703	0	0
926	0	1	1	79	0	22.6	124	0	0	0	0	1	0	1	0	0	0	0	3.2	3.1	1	22.64	12.6	109	0.6	13	9	0.53	53	926	1	0.134167	0	0
927	1	0	0	73	0	39.8	135	1	1	0	0	0	0	1	1	0	0	0	3.1	3.8	1	12.2	10.7	111	0.4	17	6	2.02	631	927	1	0.483103	1	217
928	1	0	0	45	1	18.6	84	0	0	0	0	0	0	1	1	0	0	0	3.9	3.6	0	16.7	13.2	131	1.5	47	61	2.04	623	928	1	0.437375	1	218
929	0	1	1	89	0	NA	129	1	1	0	1	0	0	1	0	0	0	1	2.4	2.4	1	8.52	9.6	94	0.4	26	14	1.55	5	929	1		0	0
930	0	0	0	69	0	37.7	145	0	0	0	0	0	0	1	0	0	0	0	3.5	3.3	0	7	11.3	190	0.5	15	11	0.45	620	930	1	0.0127299	0	0
931	0	0	0	80	1	25.8	110	0	0	0	0	1	0	1	1	0	0	0	3.9	3.3	0	7.3	11.3	180	0.3	20	6	1.23	622	931	1	0.292538	0	0
932	1	1	0	74	1	18.4	103	0	1	0	0	1	0	1	1	0	0	0	3.8	2.7	0	8.6	11.1	197	0.7	20	11	0.72	17	932	1	0.474653	1	219
933	0	0	0	65	0	19	212	1	0	0	0	0	0	1	1	0	0	0	4.2	3.1	0	9	12.2	219	0.5	34	6	0.53	649	933	1	0.101491	0	0
934	1	0	0	45	0	20.8	115	0	0	0	0	0	0	1	0	0	0	0	4.7	5	0	6.6	11.9	77	0.6	18	12	0.5	627	934	1	0.0363246	1	220
935	0	0	1	51	0	22	111	0	0	0	0	0	0	0	0	1	0	0	3.9	3.8	0	11.5	14.3	209	1.3	18	12	0.81	617	935	1	0.135769	0	0
936	0	0	1	78	0	26.7	158	0	0	0	0	0	0	1	0	0	0	0	3.5	3.4	0	6.5	14.4	228	0.8	26	18	0.46	616	936	1	0.0195085	0	0
937	1	0	0	77	1	19.5	147	1	0	0	0	0	0	1	1	0	0	0	3.8	3.1	0	11.3	14.1	161	0.6	27	19	0.59	638	937	1	0.202093	1	221
938	0	0	0	57	0	25.8	119	0	0	0	0	0	0	1	1	0	0	0	4.3	3.3	0	11.9	13.7	160	1.7	17	7	0.57	620	938	1	0.202646	0	0
939	0	1	0	85	0	17	131	0	0	0	0	1	0	1	0	0	0	0	2.5	2.5	1	9.4	10.6	191	19.6	37	54	0.43	7	939	1	0.224369	0	0
940	0	1	0	82	1	15.2	148	0	1	0	0	0	0	1	1	0	0	0	2.8	2.4	1	5.92	11.7	94	0.4	13	7	0.46	152	940	1	0.517233	1	166
941	0	0	0	76	1	22.3	152	0	0	0	1	1	0	1	0	0	0	0	3.9	3.3	0	8.9	12.4	121	0.5	35	12	0.97	617	941	1	0.0357962	0	0
942	0	0	0	67	1	18.2	142	0	1	0	0	0	0	1	0	0	0	0	3.1	3.3	1	13.2	9.9	52	1.3	56	61	0.78	635	942	1	0.135619	0	0
943	0	0	1	42	0	19.8	120	0	0	0	0	0	0	1	0	0	0	0	3.8	3.7	0	9.9	13.1	155	0.6	15	14	0.62	611	943	1	0.0402376	0	0
944	0	0	0	79	0	21.4	156	0	0	0	0	0	0	0	0	1	0	0	3.3	3.5	1	9.4	10.7	190	0.8	25	13	0.39	639	944	1	0.148694	0	0
945	0	0	1	57	1	21.2	144	0	0	1	0	0	0	1	0	0	0	0	3.6	3.8	0	9.35	13.7	204	0.3	36	39	0.82	620	945	1	0.056377	0	0
946	0	1	0	77	0	26.1	124	1	1	0	0	0	0	0	0	0	1	0	3.6	3.4	0	11.1	11.5	148	0.6	22	7	1.34	389	946	1	0.0513638	0	0
947	1	0	0	60	0	31.3	67	0	0	0	0	0	0	0	1	0	1	0	3.4	3	0	16.1	9.5	141	0.4	163	81	1.38	631	947	1	0.193898	1	222
948	1	1	1	60	0	25.8	101	0	1	0	0	0	0	1	1	0	0	0	3.7	3	0	0.25	9	135	1.2	13	14	0.7	24	948	1	0.276774	1	223
949	0	1	0	60	0	26.4	167	0	1	0	0	1	0	1	0	0	0	0	3.9	3.7	0	2.97	7.2	164	0.4	19	6	0.81	294	949	1	0.0380714	0	0
950	1	1	0	58	0	21.6	83	0	1	0	0	0	0	1	1	0	0	0	4.1	2.9	0	8.4	12	280	0.7	55	94	0.88	4	950	1	0.402613	1	224
951	0	0	0	78	0	20	130	1	1	0	0	0	0	1	0	0	0	0	3.7	3.6	0	10.64	11.7	160	1.2	19	11	0.35	617	951	1	0.0538371	0	0
952	0	1	0	91	1	21.9	148	1	0	1	0	0	0	1	0	0	0	0	3.5	3.2	0	12.49	11	117	0.7	18	9	0.84	4	952	1	0.0464244	0	0
953	0	0	0	81	1	22.7	105	0	0	0	0	1	0	1	0	0	0	0	3.8	2.7	0	3.7	13.3	120	1	102	159	1.06	614	953	1	0.072447	1	185
954	0	0	1	61	1	18.6	105	0	0	0	0	1	0	1	0	0	0	0	4.3	3.5	0	10.92	11.5	187	0.7	22	22	0.72	612	954	1	0.0685148	0	0
955	0	0	1	32	1	21.7	152	1	0	0	0	0	0	1	0	0	0	0	2.9	2.9	1	5.33	14.5	177	0.5	18	7	0.78	608	955	1	0.101714	0	0
956	0	0	0	58	0	20.6	118	1	0	0	0	1	0	1	0	0	0	0	2.8	3.3	1	8.5	9.9	86	0.3	32	43	0.38	613	956	1	0.138391	0	0
957	0	1	1	86	0	26.2	121	1	0	0	0	0	0	1	0	0	0	0	3.2	3.2	1	8.6	11.9	125	1.1	23	8	2.04	520	957	1	0.118881	0	0
958	0	0	0	32	1	21	94	1	0	0	0	0	0	0	0	1	0	0	3.7	3.3	0	4.4	13.5	86	0.9	20	21	1.2	616	958	1	0.206558	0	0
959	1	0	0	88	0	NA	158	1	1	0	0	0	0	1	1	0	0	0	2.8	3.2	1	17	13.9	93	0.6	18	6	0.89	659	959	1		0	0
960	0	0	0	47	0	21.7	163	1	0	0	0	0	0	1	1	1	0	0	3.6	3.6	0	12.4	12.3	122	2.5	49	6	0.62	610	960	1	0.550299	1	75
961	0	0	0	56	1	22.2	111	0	0	0	0	1	0	1	0	0	0	0	3.9	4	0	10.65	11.8	209	0.4	20	38	0.54	625	961	1	0.0565077	0	0
962	0	0	1	65	1	27.7	195	1	0	1	0	0	0	1	0	0	0	0	3.8	3.6	0	9.1	12.6	158	0.5	26	17	1.13	610	962	1	0.0322361	0	0
963	1	0	0	85	0	24.5	135	0	1	0	0	0	0	1	1	1	0	0	3.4	3.5	0	6.5	11.5	157	0.5	26	10	0.74	637	963	1	0.642843	0	0
964	0	1	0	60	0	20.3	108	0	0	0	0	1	0	1	0	0	0	0	4	3.6	0	0.53	8	215	0.7	14	7	0.52	239	964	1	0.0433086	0	0
965	0	1	0	78	0	25.4	121	0	1	0	0	1	0	1	0	0	0	0	3	3.4	1	7.3	9.3	164	0.6	16	6	0.69	457	965	1	0.166728	0	0
966	0	0	0	75	0	19.3	111	1	0	1	0	0	0	1	0	0	0	0	3.2	3.4	1	17.92	12.9	237	1.5	35	7	0.28	609	966	1	0.178539	1	92
967	0	0	1	81	1	22.7	134	1	0	0	0	1	0	1	0	0	0	0	4.1	3.6	0	6.8	12.6	120	0.8	14	6	0.67	623	967	1	0.0520305	0	0
968	1	1	0	80	1	27.4	146	1	1	0	0	1	0	1	0	0	0	1	3.6	3.4	0	3.5	13.2	125	1.4	40	10	0.62	67	968	1	0.207841	1	226
969	0	0	0	58	1	27.6	119	0	0	0	0	0	0	1	0	0	0	0	3.9	4.1	0	1.06	8.9	114	0.9	14	8	0.59	628	969	1	0.0219682	0	0
970	0	0	0	77	1	18	157	0	1	1	0	0	0	1	1	0	0	0	4.7	3.2	0	16.5	15.4	194	0.8	114	47	1.19	623	970	1	0.472985	1	114
971	1	0	0	46	1	31.6	103	0	1	0	0	0	0	1	1	1	0	0	5	3.6	0	10.6	18.5	210	1.6	36	47	0.9	610	971	1	0.812252	1	227
972	0	0	1	43	1	29.1	155	0	0	0	0	1	0	1	0	0	0	0	4	3.7	0	8.1	14.8	135	1.1	22	21	1.21	609	972	1	0.0498659	0	0
973	0	0	0	73	1	24.8	100	1	0	0	0	0	0	1	0	0	0	0	3.1	2.9	1	7.2	9.5	170	0.7	31	50	1.31	618	973	1	0.108126	0	0
974	0	0	1	61	0	19.8	100	0	0	0	0	0	0	1	0	0	0	0	3.9	4.4	0	7.5	11.3	151	0.7	13	10	0.44	608	974	1	0.0373687	0	0
975	0	0	0	91	0	21.3	96	1	1	0	0	0	0	1	1	0	0	0	3.8	3.8	0	6.1	10.4	163	0.4	30	8	1.02	613	975	1	0.355198	1	149
976	0	0	0	66	1	24.4	121	0	1	0	0	0	0	0	1	0	1	0	4.3	3.9	0	13.9	14.8	167	0.5	23	14	0.93	634	976	1	0.312875	1	209
977	1	0	0	54	1	23.9	108	0	1	0	0	0	0	0	0	1	0	0	2.8	3.6	1	2.7	8.5	108	0.4	13	6	1.15	724	977	1	0.363601	1	228
978	0	0	1	64	1	22.4	238	1	1	1	0	0	0	1	0	0	0	0	4.8	3.7	0	11.1	10.7	223	0.5	21	21	1.11	619	978	1	0.03916	0	0
979	0	0	0	69	0	21.8	120	0	0	0	0	0	0	1	0	0	0	0	2.5	2.4	1	12.78	9.9	114	0.4	69	95	0.52	630	979	1	0.0738146	0	0
980	0	0	0	72	0	24.3	165	0	1	0	0	0	0	1	0	0	0	0	3.6	2.9	0	8.75	11.5	112	0.6	15	8	4.04	617	980	1	0.091291	0	0
981	0	1	0	69	1	26.6	118	0	1	0	0	0	0	1	0	0	0	0	4	3.1	0	16.68	14.3	153	0.6	17	12	0.66	56	981	1	0.0605092	0	0
982	0	1	0	71	1	23.9	139	0	1	0	0	1	0	1	0	0	0	0	4.6	3.4	0	5.96	10.7	121	0.6	16	15	0.98	75	982	1	0.0739141	0	0
983	0	0	1	21	1	21.8	146	0	0	0	1	0	0	1	0	0	0	0	4.5	4.2	0	4.88	12.9	137	0.4	60	28	1.39	612	983	1	0.0325438	0	0
984	0	0	0	72	0	15.4	158	0	0	0	0	0	0	1	1	0	0	0	4.6	3.2	0	9.5	11.6	220	0.7	58	25	1.01	746	984	1	0.170992	0	0
985	0	0	0	74	0	22.5	175	0	0	0	0	1	0	1	1	0	0	1	3.1	3.2	1	4.6	9.9	100	1.3	96	73	0.73	613	985	1	0.658705	1	62
986	0	0	1	21	0	19.5	92	0	0	0	0	0	0	1	1	0	0	0	2.9	3.6	1	6.9	11.9	102	0.7	29	14	0.36	614	986	1	0.517836	1	23
987	0	0	0	47	1	24.2	160	0	0	0	0	1	0	1	0	0	0	0	4.2	4.3	0	1.59	10.9	195	1.5	29	39	0.81	628	987	1	0.0357622	0	0
988	1	1	0	84	1	18.2	170	0	1	0	0	0	0	0	1	1	0	0	3.7	1.9	0	4.82	12	152	0.5	10	6	0.86	71	988	1	0.498642	1	229
989	0	1	1	67	1	22.7	133	1	1	0	0	1	0	1	1	0	0	0	3.1	2.9	1	25.25	9.8	137	0.7	60	56	0.67	58	989	1	0.655729	1	129
990	0	0	0	42	1	18.3	132	0	1	0	0	1	0	1	0	0	0	0	4.8	4.2	0	5.4	12.2	219	1	20	13	1.56	634	990	1	0.130905	0	0
991	0	0	0	86	1	22.7	154	1	0	0	0	0	0	0	0	1	1	0	4.2	3	0	7.2	10.3	141	0.4	21	13	1.12	650	991	1	0.107814	0	0
992	1	0	0	57	1	21.4	112	0	1	0	0	1	0	1	0	0	0	0	3.2	2.8	1	5.3	12.6	238	3.1	44	65	0.77	619	992	1	0.282937	1	230
993	1	1	0	69	0	18.4	147	1	1	0	0	0	0	0	0	1	0	0	1.9	2.5	1	10.1	10.9	129	0.2	9	6	3.4	53	993	1	0.550167	1	231
994	0	0	1	87	0	22.8	153	0	0	0	1	0	0	1	0	0	0	0	3.7	3.7	0	12.8	12.7	139	0.8	40	35	0.86	759	994	1	0.0199648	0	0
995	1	1	0	81	0	20.4	157	1	1	1	0	0	0	1	1	0	0	0	4.4	3.1	0	6.1	12.5	210	0.7	29	14	0.66	69	995	1	0.382739	1	232
996	1	1	0	44	0	27.9	123	0	1	0	0	1	0	1	1	1	0	0	4.2	4.2	0	7.46	15.4	229	0.6	23	27	0.51	473	996	1	0.81531	1	233
997	1	0	0	72	1	22.4	110	1	1	0	0	0	0	1	1	0	0	0	3.5	3.1	0	9.93	15	225	0.6	18	6	0.99	609	997	1	0.417896	1	234
998	0	0	0	73	0	24.8	126	0	0	0	0	0	0	1	0	0	0	0	4.2	3.6	0	4.1	12.7	193	0.8	20	10	0.51	623	998	1	0.0259377	0	0
999	0	0	0	26	1	16.9	117	0	0	0	0	0	0	1	0	0	0	0	2.8	2.6	1	23.4	12.2	162	0.7	38	152	0.44	609	999	1	0.130933	0	0
1000	0	0	0	88	0	18.3	172	1	1	0	0	0	0	1	1	0	0	0	2.4	3.4	1	15.2	10.2	135	0.4	14	6	1.84	681	1000	1	0.537411	1	70
1001	1	1	0	23	1	22.4	139	0	0	0	0	1	0	1	1	0	0	0	4.7	2.5	0	5.5	16.2	180	0.5	24	32	0.69	354	1001	1	0.35152	1	235
1002	0	0	0	52	1	20.4	104	0	0	0	0	0	0	1	1	0	0	0	3.7	3.9	0	8.8	11.6	155	0.3	24	24	0.54	873	1002	1	0.226735	0	0
