# Supplementary material for: Hypoalbuminemia at admission predicts the development of acute kidney injury in hospitalized patients: A retrospective cohort study
Source: PLoS One. 2017 Jul 19;12(7):e0180750. doi: 10.1371/journal.pone.0180750 (PMC5516984; doi:10.1371/journal.pone.0180750)
Supplement: S1 Table — AKI, acute kidney injury. (XLSX) [file pone.0180750.s003.xlsx]

## Sheet: Sheet1
Supplement Table 1. Basic characteristics of patients with AKI according to albumin replacement
	Not albumin replacement	albumin replacement	P
	(n =202)	(n =202)
Age (years)	68.5 (57.8-77.3)	70.0 (57.0-77.0)	0.665
Sex, Male	116 (57.4)	123 (60.9)	0.479
Body mass index (kg/m2)*	22.5 (20.3-25.1)	22.8 (20.4-25.0)	0.952
Systolic BP (mmHg)*	125.0 (112.0-141.0)	123.0 (109.0-143.0)	0.561
Comorbidities
Hypertension	58 (28.7)	59 (29.2)	0.913
Diabetes	123 (60.9)	122 (60.4)	0.919
Cardiovascular disease	19 (9.4)	22 (10.9)	0.621
Liver disease	7 (3.5)	11 (5.4)	0.335
Cancer	64 (31.7)	69 (34.2)	0.597
Bacteremia	5 (2.5)	5 (2.5)	1
Characteristic
Clinical	169 (83.7)	162 (80.2)	0.365
Surgical	41 (20.3)	58 (28.7)	0.049
Trauma	8 (4.0)	9 (4.5)	0.804
ICU	137 (67.8)	135 (66.8)	0.832
Ascite_tap_ox	11 (5.4)	10 (5.0)	0.823
Hypoalbuminemia	93 (46.0)	94 (46.5)	0.921
White blood cells (x103/μL)*	9.1 (6.4-13.4)	8.2 (6.0-12.1)	0.077
Hemoglobin (g/dL)*	12.0 (10.1-13.7)	11.9 (10.2-13.6)	0.537
Total cholesterol (mg/dL)*	151.0 (112.5-179.0)	149.0 (113.0-184.0)	0.92
Total bilirubin (mg/dL)*	0.7 (0.5-1.1)	0.7 (0.5-1.2)	0.646
GOT (IU/L) *	29.5 (21.0-47.0)	29.0 (21.0-49.3)	0.926
GTP (IU/L)	20.0 (13.0-33.0)	21.0 (12.0-45.5)	0.716
Serum Creatinine (mg/dL)	0.84 (0.64-1.15)	0.85 (0.62-1.15)	0.953
Dur_Death-Adm	663.0 (99.3-833.0)	622.5 (31.3-770.8)	0.01
BP, blood pressure; GOT, Aspartic acid transaminase; GPT, Alanine transaminase Values are expressed as means ± standard deviations for the continuous variables and n (%) for the categorical variables. Comparisons are made using the chi-square test for the categorical variables or the Student’s t-test for the continuous variables. *Incomplete data. The missing data rate is 9.5% in the body mass in…
